# Supplementary material for: Intensive Distribution of G2-Quaduplexes in the Pseudorabies Virus Genome and Their Sensitivity to Cations and G-Quadruplex Ligands
Source: Molecules. 2019 Feb 21;24(4):774. doi: 10.3390/molecules24040774 (PMC6412908; doi:10.3390/molecules24040774)
Supplement: Supplementary file 1 [file molecules-24-00774-s001.zip]

Archive with 18 entries (17 files):
- Supporting information/
- Supporting information/Figure S1.tif
- Supporting information/Figure S2.tif
- Supporting information/Figure S3.tif
- Supporting information/Figure S4.tif
- Supporting information/Figure S5.tif
- Supporting information/Figure S6.tif
- Supporting information/Figure S7.tif
- Supporting information/Figure S8.tif
- Supporting information/File S1.xlsx
- Supporting information/File S2.xlsx
- Supporting information/File S3.pdf
- Supporting information/File S4.pdf
- Supporting information/Table S1.pdf
- Supporting information/Table S2.pdf
- Supporting information/Table S3.pdf
- Supporting information/Table S4.pdf
- Supporting information/Table S5.pdf
