# Supplementary material for: Intensive Distribution of G2-Quaduplexes in the Pseudorabies Virus Genome and Their Sensitivity to Cations and G-Quadruplex Ligands
Source: Molecules. 2019 Feb 21;24(4):774. doi: 10.3390/molecules24040774 (PMC6412908; doi:10.3390/molecules24040774)
Supplement: Supplementary file 1 [file molecules-24-00774-s001.zip › Supporting information/File S1.xlsx]

## Sheet: G2-PQS
gi|51557483|ref|NC_006151.1| Suid herpesvirus 1, complete genome
PQS sequence	x:y:z	PQS start	PQS end	gene start	gene end	feature	gene	protein
GGGGGGAGGAGCGGCGGAGG	06:03:01	1726	1745	1636	2259	CDS	UL56	membrane protein UL56
GGAGGCTCTCGGACTCGGCGCCCCCGG	05:02:01	1821	1847	1636	2259	CDS	UL56	membrane protein UL56
GGCGGCAGGTGGG	04:01:01	2801	2813	2730	3815	CDS	UL54	multifunctional expression regulator
GGCGGTGCAGGTCGGCCCCGTGG	05:02:01	3284	3306	2730	3815	CDS	UL54	multifunctional expression regulator
GGACGGCGGCCCACGG	04:01:01	3371	3386	2730	3815	CDS	UL54	multifunctional expression regulator
GGGGTCCTCGCGGAGGTCGCGG	04:01:01	4297	4318	3895	4833	CDS	UL53	envelope glycoprotein K
GGGGTCAGGAACTCGGCGGGGTCGCGGAAGGGG	06:03:01	4436	4468	3895	4833	CDS	UL53	envelope glycoprotein K
GGTAGGCGCGGCAGTCGCGG	04:01:01	4557	4576	3895	4833	CDS	UL53	envelope glycoprotein K
GGGGTGGGGCAGGCGGGCGACGG	05:02:01	4729	4751	3895	4833	CDS	UL53	envelope glycoprotein K
GGACGAGGAGGTGCAGCGGG	04:01:01	4797	4816	3895	4833	CDS	UL53	envelope glycoprotein K
GGGCCACGAAGGTGCGGGCCGGCGGG	05:02:01	4946	4971	4788	7676	CDS	UL52	helicase-primase primase subunit
GGAGGTACGGGCCCATGGG	04:01:01	5486	5504	4788	7676	CDS	UL52	helicase-primase primase subunit
GGGACGGGGGCGCGGACGAGGGCGGAGGCGCCGGGG	08:05:02	5662	5697	4788	7676	CDS	UL52	helicase-primase primase subunit
GGAGGAGGCCGCGGAGGCGGACCCCGCGGCGGCGGCGAGGG	10:07:02	5865	5905	4788	7676	CDS	UL52	helicase-primase primase subunit
GGTACACCGGCGCCGGGGGG	04:01:01	6257	6276	4788	7676	CDS	UL52	helicase-primase primase subunit
GGCGGCGCAGGACGGCGCCGTCGGCGCCCGG	06:03:01	6356	6386	4788	7676	CDS	UL52	helicase-primase primase subunit
GGCGGTCACGCGGCGCGCGAGGCCGGCGG	06:03:01	6447	6475	4788	7676	CDS	UL52	helicase-primase primase subunit
GGCGCCCATGGCCGGGGCGAGG	04:01:01	6543	6564	4788	7676	CDS	UL52	helicase-primase primase subunit
GGCGGAAGAAGGCGGCGG	05:02:01	6629	6646	4788	7676	CDS	UL52	helicase-primase primase subunit
GGTCGGGGAGCTTGAGGCTGCCCCGGTCGTGGG	05:02:01	6782	6814	4788	7676	CDS	UL52	helicase-primase primase subunit
GGGGTCCAGGCCGCTGGGGTTGGGG	04:01:01	6963	6987	4788	7676	CDS	UL52	helicase-primase primase subunit
GGTCCTTGAGGGCCCGCAGGTCGTAGGCCGGCCGCGGGTGGAAGAGGTGGAGGCGCGTGG	11:08:02	7016	7075	4788	7676	CDS	UL52	helicase-primase primase subunit
GGCGCCGGAAGGCGG	04:01:01	7148	7162	4788	7676	CDS	UL52	helicase-primase primase subunit
GGCCGTCGTGGAGGGCGAAGGTGG	05:02:01	7310	7333	4788	7676	CDS	UL52	helicase-primase primase subunit
GGGTGGTGCGGGCGCCGCGGCCGTGGGAGGG	06:03:01	7684	7714	7663	8373	CDS	UL51	tegument protein UL51
GGACGTGATGGCCTCGGCCGAGG	04:01:01	7797	7819	7663	8373	CDS	UL51	tegument protein UL51
GGCCTCCGGCGACGACGGCCTGGACGCCGTGGTCGCGGCGCACGCGG	07:04:01	7905	7951	7663	8373	CDS	UL51	tegument protein UL51
GGCCGTCCTGGAGCGGACGCTGGGACTGGCCCGGCGGCGGCAGCCGG	09:06:02	8097	8143	7663	8373	CDS	UL51	tegument protein UL51
GGAGGCGGGGGAAGACGAGGAGGGGG	07:04:01	8244	8269	7663	8373	CDS	UL51	tegument protein UL51
GGCCCGGAGGCTGGCCGAGG	05:02:01	8340	8359	7663	8373	CDS	UL51	tegument protein UL51
GGGGCGCGCGGGGTGGCGGGGAACGGGG	05:02:01	8621	8648	8527	9333	CDS	UL50	deoxyuridine triphosphatase
GGTTCTGGATCCGGAAGCGGCACGGG	05:02:01	8739	8764	8527	9333	CDS	UL50	deoxyuridine triphosphatase
GGTCTCGGCGCCCCCGGGGGG	04:01:01	8875	8895	8527	9333	CDS	UL50	deoxyuridine triphosphatase
GGCTACTACGGCTACGATGGCTACGG	04:01:01	9777	9802	9591	10340	CDS	UL49	tegument protein VP22
GGCCGTGGGACGCGTGGCCGAGG	04:01:01	10130	10152	9591	10340	CDS	UL49	tegument protein VP22
GGCCCTGCTGGGGGGCGCGGCCCCGGGCCGG	06:03:01	10439	10469	10404	11645	CDS	UL48	transactivating tegument protein VP16
GGGCCCGGCGCTGCTGGGCGCCATGGAGCGCTGGAACGAGG	06:03:01	10550	10590	10404	11645	CDS	UL48	transactivating tegument protein VP16
GGCCTCCGCGGACGAGGTGGCGGCCCAGGTCCGGGCGCCGACGGCGG	09:06:02	10649	10695	10404	11645	CDS	UL48	transactivating tegument protein VP16
GGGGGTGCCCGGGGCGG	04:01:01	10712	10728	10404	11645	CDS	UL48	transactivating tegument protein VP16
GGCCGTGGAGGAGG	04:01:01	10748	10761	10404	11645	CDS	UL48	transactivating tegument protein VP16
GGACCAGGTGGTGGCCCAGG	05:02:01	11021	11040	10404	11645	CDS	UL48	transactivating tegument protein VP16
GGCCGAGGAGGATGG	04:01:01	11507	11521	10404	11645	CDS	UL48	transactivating tegument protein VP16
GGCGGCGCCCGCGGCCGCGG	04:01:01	11534	11553	10404	11645	CDS	UL48	transactivating tegument protein VP16
GGGCGAGGTGCGGCGCCCGG	04:01:01	11850	11869	11746	13998	CDS	UL47	tegument protein VP13/14
GGAGGAGGAAGAGGGGGGGGCGGAGGAGGAGAGGACGAGCGGGGGCCGGCGCGGGGGTGAGGAGGGGG	18:15:04	11934	12001	11746	13998	CDS	UL47	tegument protein VP13/14
GGGGACGAGGAGGAGGAGGAGGAGGAGGAGGAGAGCGAGGGGGGCGCGTGGTCCGACGGGG	13:10:03	12010	12070	11746	13998	CDS	UL47	tegument protein VP13/14
GGGACGCGGAAGAGGAGGAGGACGAGGATGGGGACGAGGATGGGG	09:06:02	12101	12145	11746	13998	CDS	UL47	tegument protein VP13/14
GGCTATGACGGCCGCGGCGCCGCGG	04:01:01	12172	12196	11746	13998	CDS	UL47	tegument protein VP13/14
GGCATGGAGACGGCCTCCGG	04:01:01	12256	12275	11746	13998	CDS	UL47	tegument protein VP13/14
GGGCGGCCGGGGTACCGG	04:01:01	12340	12357	11746	13998	CDS	UL47	tegument protein VP13/14
GGCGGCCTCGGCGG	04:01:01	12675	12688	11746	13998	CDS	UL47	tegument protein VP13/14
GGACGCCTGGGAGGCGCTGG	04:01:01	12708	12727	11746	13998	CDS	UL47	tegument protein VP13/14
GGCTCCCTGGCCTACTGGCCGG	04:01:01	13084	13105	11746	13998	CDS	UL47	tegument protein VP13/14
GGTGGCGGCGG	04:01:01	13437	13447	11746	13998	CDS	UL47	tegument protein VP13/14
GGCGCCGCGGTCCACGGCGGCCGGACGG	06:03:01	13621	13648	11746	13998	CDS	UL47	tegument protein VP13/14
GGTTGACGGCGGCCCCGGG	04:01:01	13772	13790	11746	13998	CDS	UL47	tegument protein VP13/14
GGCGGCCCCCGGGGAGGTGCTGACGGCGGCCGTGGCGG	08:05:02	14109	14146	14017	16098	CDS	UL46	tegument protein VP11/12
GGGCATCACGGCGGACGTGGCCTGGCGCGCGGTGCTGG	07:04:01	14316	14353	14017	16098	CDS	UL46	tegument protein VP11/12
GGCCAGCTCGGGCGTGGAGGTGCGCTCGG	05:02:01	14376	14404	14017	16098	CDS	UL46	tegument protein VP11/12
GGCGACCGAGGCCGTGGAGCGG	04:01:01	14532	14553	14017	16098	CDS	UL46	tegument protein VP11/12
GGCTGCTGTGGATGATGGACACGG	04:01:01	14654	14677	14017	16098	CDS	UL46	tegument protein VP11/12
GGCCTCGGGCTCGGGCGAGG	04:01:01	14793	14812	14017	16098	CDS	UL46	tegument protein VP11/12
GGAAGAGCGGCGTGTGCGGCCTCACGG	04:01:01	14891	14917	14017	16098	CDS	UL46	tegument protein VP11/12
GGAGGTGGACGGCGGCGGGCGG	07:04:01	15441	15462	14017	16098	CDS	UL46	tegument protein VP11/12
GGCGGCGGGGGAGGGGGAGGG	07:04:01	15531	15551	14017	16098	CDS	UL46	tegument protein VP11/12
GGAAGAGGAGGAGGATGACCGG	05:02:01	15561	15582	14017	16098	CDS	UL46	tegument protein VP11/12
GGGGGTGGAGGAGG	05:02:01	15702	15715	14017	16098	CDS	UL46	tegument protein VP11/12
GGGGACGGCGAACGAGGCGCCGGCGGCGG	06:03:01	15739	15767	14017	16098	CDS	UL46	tegument protein VP11/12
GGCGCTGGTAGTGCCGGCGGCGCGTGG	05:02:01	16883	16909	16854	19595	CDS	UL27	envelope glycoprotein B
GGGGTACAGGGCCTTCATGGGGTTGCGGCGCAGG	05:02:01	17094	17127	16854	19595	CDS	UL27	envelope glycoprotein B
GGTAGGCCAGGAAGG	04:01:01	17141	17155	16854	19595	CDS	UL27	envelope glycoprotein B
GGGGTTGGACAGGAAGG	04:01:01	17205	17221	16854	19595	CDS	UL27	envelope glycoprotein B
GGTGGTTGCCGGTGCAGGG	04:01:01	17609	17627	16854	19595	CDS	UL27	envelope glycoprotein B
GGCCGTGGCCACGGCGCTGGGGTTCAGG	05:02:01	17856	17883	16854	19595	CDS	UL27	envelope glycoprotein B
GGCCGGCGGCTCGGG	04:01:01	18054	18068	16854	19595	CDS	UL27	envelope glycoprotein B
GGGCCGGGGGAGCGCCGGGCCCGACGGGCGGCCGCGGGGGCCGCGGGG	09:06:02	18079	18126	16854	19595	CDS	UL27	envelope glycoprotein B
GGTAGATGGCGTCGATGGCCTCCGAGGCCTCGCGGAGG	06:03:01	18287	18324	16854	19595	CDS	UL27	envelope glycoprotein B
GGAGGCGCGGAGG	04:01:01	18555	18567	16854	19595	CDS	UL27	envelope glycoprotein B
GGACAGGGCGAAGGAGTCGTAGGGGTACACGG	05:02:01	18696	18727	16854	19595	CDS	UL27	envelope glycoprotein B
GGTGTAGGTGTCGTTGGTGG	04:01:01	18801	18820	16854	19595	CDS	UL27	envelope glycoprotein B
GGAGCCGGACGGCGGCGGG	05:02:01	19200	19218	16854	19595	CDS	UL27	envelope glycoprotein B
GGGGGCCTCCGAGGGGCCGGGGG	05:02:01	19296	19318	16854	19595	CDS	UL27	envelope glycoprotein B
GGGCGTCGGCGAGGCCGAGGCGG	05:02:01	19383	19405	16854	19595	CDS	UL27	envelope glycoprotein B
GGGTGGCGGTTACGCCGGCCGTCTGGAAGCGG	06:03:01	19738	19769	19466	21640	CDS	UL28	DNA packaging terminase subunit 2
GGTGCGGCAGGAGG	04:01:01	19837	19850	19466	21640	CDS	UL28	DNA packaging terminase subunit 2
GGGGGGCTGGGCGAAGG	04:01:01	19886	19902	19466	21640	CDS	UL28	DNA packaging terminase subunit 2
GGCCGGAAGGAGCGCGGCGTCCACGGGGTGG	06:03:01	19961	19991	19466	21640	CDS	UL28	DNA packaging terminase subunit 2
GGCGGGGGCGCGCCGGG	04:01:01	20316	20332	19466	21640	CDS	UL28	DNA packaging terminase subunit 2
GGAGGCGCTCGAGGGCGTCGCGGTTGGCCCGGTCCGGG	07:04:01	20419	20456	19466	21640	CDS	UL28	DNA packaging terminase subunit 2
GGGCGTGGACATGTGGTGG	04:01:01	20474	20492	19466	21640	CDS	UL28	DNA packaging terminase subunit 2
GGGCCTCGGCGGCGTCCACGGCGG	05:02:01	20899	20922	19466	21640	CDS	UL28	DNA packaging terminase subunit 2
GGTTCTCGGCGTCGTGGAGG	04:01:01	21253	21272	19466	21640	CDS	UL28	DNA packaging terminase subunit 2
GGGCGCGAGGCCATGACGGAGCGGAGCAGGTGGCTGG	07:04:01	22437	22473	21788	25315	CDS	UL29	single-stranded DNA-binding protein
GGCCATGACGGCGGCCGGGTCCCGCGGG	05:02:01	22574	22601	21788	25315	CDS	UL29	single-stranded DNA-binding protein
GGATCAGGTTGGCCAGGTAGAACTGGG	05:02:01	22669	22695	21788	25315	CDS	UL29	single-stranded DNA-binding protein
GGCTGGAACTGGTTGCGG	04:01:01	23238	23255	21788	25315	CDS	UL29	single-stranded DNA-binding protein
GGCACTGGCTCAGGGCCAGG	04:01:01	23296	23315	21788	25315	CDS	UL29	single-stranded DNA-binding protein
GGGACATGGTGTGGTTGG	04:01:01	23398	23415	21788	25315	CDS	UL29	single-stranded DNA-binding protein
GGTCCACGGCGGCGCGG	04:01:01	23587	23603	21788	25315	CDS	UL29	single-stranded DNA-binding protein
GGGAGCGGTGGCGCAGGCGGTGCAGGG	06:03:01	23758	23784	21788	25315	CDS	UL29	single-stranded DNA-binding protein
GGCGGGGCGCGAGGCGCGG	04:01:01	23798	23816	21788	25315	CDS	UL29	single-stranded DNA-binding protein
GGGGACCTCGGCGTCGAGGCTGCCGG	04:01:01	23831	23856	21788	25315	CDS	UL29	single-stranded DNA-binding protein
GGTTGCCCGGGGCCGTCGCGGGCTGCGAGG	04:01:01	23995	24024	21788	25315	CDS	UL29	single-stranded DNA-binding protein
GGGTTCCCGGCCAGGTAGGG	04:01:01	24063	24082	21788	25315	CDS	UL29	single-stranded DNA-binding protein
GGAGGCGGCCGCGG	04:01:01	24272	24285	21788	25315	CDS	UL29	single-stranded DNA-binding protein
GGCGCTCGAGGCCGCCGGCGG	04:01:01	24421	24441	21788	25315	CDS	UL29	single-stranded DNA-binding protein
GGTCACGTCGGCGGGCAGCACGG	04:01:01	24482	24504	21788	25315	CDS	UL29	single-stranded DNA-binding protein
GGAGCGGTTCTTGGCGTTGAAGGGGTCGG	05:02:01	24671	24699	21788	25315	CDS	UL29	single-stranded DNA-binding protein
GGGGTGGAAGTGGTTGGG	04:01:01	25052	25069	21788	25315	CDS	UL29	single-stranded DNA-binding protein
GGCGAAGCCGGCCTCGACGGTCAGG	04:01:01	25139	25163	21788	25315	CDS	UL29	single-stranded DNA-binding protein
GGCGCGGCGCGCACGGTCACGGTCTTGGCCGCGG	06:03:01	25275	25308	21788	25315	CDS	UL29	single-stranded DNA-binding protein
GGCGGCGCGGCAGGG	04:01:01	25608	25622	25606	28752	CDS	UL30	DNA polymerase catalytic subunit
GGCCCGGGCCCGCGGGGGAGCGCGTGGTGCTGCGG	06:03:01	26309	26343	25606	28752	CDS	UL30	DNA polymerase catalytic subunit
GGCCGAGGAGGCGCTCGG	04:01:01	26934	26951	25606	28752	CDS	UL30	DNA polymerase catalytic subunit
GGACGACGGCGGCGGCTACCAGGGCGCCAAGG	06:03:01	27243	27274	25606	28752	CDS	UL30	DNA polymerase catalytic subunit
GGCGGCCATCAAGGTGG	04:01:01	27585	27601	25606	28752	CDS	UL30	DNA polymerase catalytic subunit
GGTGTACGGGTTCACGGGCGTGGCCAACGGG	05:02:01	27612	27642	25606	28752	CDS	UL30	DNA polymerase catalytic subunit
GGTCTACGGGGACACGGACTCGG	04:01:01	27801	27823	25606	28752	CDS	UL30	DNA polymerase catalytic subunit
GGCGACGAGGCCGTCTCGGCGGCAGCGG	05:02:01	28090	28117	25606	28752	CDS	UL30	DNA polymerase catalytic subunit
GGCGGCGCCGGCCTGGACGTGG	05:02:01	28222	28243	25606	28752	CDS	UL30	DNA polymerase catalytic subunit
GGTGGCCGGCGCAGG	04:01:01	28876	28890	28673	29488	CDS	UL31	nuclear egress lamina protein
GGCCACCGAGGCCAGGAACACGCGG	04:01:01	29102	29126	28673	29488	CDS	UL31	nuclear egress lamina protein
GGCTCGGCGGCGGCGCACGTGGGG	05:02:01	29199	29222	28673	29488	CDS	UL31	nuclear egress lamina protein
GGGCTGCGCGGCCGCGTAGGCAAAGTAGGG	04:01:01	29372	29401	28673	29488	CDS	UL31	nuclear egress lamina protein
GGGTCCGCCTGGCGCTCGGCCACGGCGCACAGGGGG	06:03:01	29719	29754	29481	30893	CDS	UL32	DNA packaging protein UL32
GGCGGTGTTGCGGGCCAGG	04:01:01	30060	30078	29481	30893	CDS	UL32	DNA packaging protein UL32
GGCGAGGTCGGCGTAGCCGGGCCCGGCGG	06:03:01	30189	30217	29481	30893	CDS	UL32	DNA packaging protein UL32
GGTGGCGGCGGCGACGG	05:02:01	30243	30259	29481	30893	CDS	UL32	DNA packaging protein UL32
GGCCGTGGCGCACGGGGGGCAGGCCAGGGCCTTGG	07:04:01	30594	30628	29481	30893	CDS	UL32	DNA packaging protein UL32
GGCGCGCGGCGGCGGCGGCGCGGCGG	07:04:01	30894	30919	30892	31239	CDS	UL33	DNA packaging protein UL33
GGGGAGGCGCTGCGGGCGCGG	04:01:01	31135	31155	30892	31239	CDS	UL33	DNA packaging protein UL33
GGTCCACGGGCAGGACGG	04:01:01	31514	31531	31398	32186	CDS	UL34	nuclear egress membrane protein
GGGGGCGTGGACACGCGG	04:01:01	31773	31790	31398	32186	CDS	UL34	nuclear egress membrane protein
GGCGGGGGTGCCGGCGGCGGCGACGACGGCGAGGGG	08:05:02	31938	31973	31398	32186	CDS	UL34	nuclear egress membrane protein
GGGCCCGGCCCACGGTCGG	04:01:01	32497	32515	32241	32552	CDS	UL35	small capsid protein UL35
GGCCGAGGCCGCCCAGGGGAGAGGCCGGCGGCGGAGG	08:05:02	33389	33425	33060	42314	CDS	UL36	large tegument protein
GGCGGAGGATGGGCGGGAGGG	06:03:01	33445	33465	33060	42314	CDS	UL36	large tegument protein
GGGGGCTGGTGGGGG	05:02:01	33496	33510	33060	42314	CDS	UL36	large tegument protein
GGGGAGCGCGGGGCCGGCGG	04:01:01	33520	33539	33060	42314	CDS	UL36	large tegument protein
GGCGGGAGCTCGGGGGTGGTGCCGGG	06:03:01	33550	33575	33060	42314	CDS	UL36	large tegument protein
GGCGGCGGCCACGG	04:01:01	33586	33599	33060	42314	CDS	UL36	large tegument protein
GGCTGAGGGGGCGGCGGTGGCGGCAGCGGCGG	09:06:02	33667	33698	33060	42314	CDS	UL36	large tegument protein
GGGGAACTGGACCGGCGGGTCCGACGGCGGCGGGG	07:04:01	33711	33745	33060	42314	CDS	UL36	large tegument protein
GGCTGCGGCGGCAGCGGCGGAGG	06:03:01	33823	33845	33060	42314	CDS	UL36	large tegument protein
GGCGTCGGGGCCGGCCGCGAAGGTGGTGGGGCCGGCGGTGGTGCGGCCGGCCGCGAAGGTGGTGGGGCCGGCGGTGGTGCGGCGGGGGCGGAAGAGGTGGTGGCGGAAGACGAGGAGGTGGTGGTGG	1 day, 6:27:07	33883	34009	33060	42314	CDS	UL36	large tegument protein
GGAGGGGGCGG	04:01:01	34059	34069	33060	42314	CDS	UL36	large tegument protein
GGAGACCGCGGCGGCTGGG	04:01:01	34093	34111	33060	42314	CDS	UL36	large tegument protein
GGGGCGGGAGTCTCTGGCGAGGCCGGCAGAGG	06:03:01	34120	34151	33060	42314	CDS	UL36	large tegument protein
GGCTGCGGCGGCGGGATGTGGAGACGGAGGTGCCCGGCCGGCGGGCGCGGGCCGGCGG	13:10:03	34177	34234	33060	42314	CDS	UL36	large tegument protein
GGGGGCGGGGACGG	04:01:01	34266	34279	33060	42314	CDS	UL36	large tegument protein
GGCGCTTGGGCTTGGGCTTGAGGCGGGCGCGG	06:03:01	34333	34364	33060	42314	CDS	UL36	large tegument protein
GGGAGGACGGCCCTCGGG	04:01:01	34377	34394	33060	42314	CDS	UL36	large tegument protein
GGTCTGGCGCGGGGCCGATACGGGCCTTCGCGG	05:02:01	34419	34451	33060	42314	CDS	UL36	large tegument protein
GGGGGCTCCAGGAGGTGCTCGGG	05:02:01	34638	34660	33060	42314	CDS	UL36	large tegument protein
GGTGTTCCGGCCGGGGAAGAAGAGGATGAGGCGGCTTCTCGGGACGGGGTCGAGGCGGCGGAGGAGGACGCGGACGCGGGCTCGG	16:13:04	34708	34792	33060	42314	CDS	UL36	large tegument protein
GGGGGCGGCCCGGGGAGGCGG	06:03:01	34892	34912	33060	42314	CDS	UL36	large tegument protein
GGCGTCGCGGACGTCCGGCGGTGCACCGGCCTTCGG	06:03:01	34938	34973	33060	42314	CDS	UL36	large tegument protein
GGATTTCTTGGCCGATGGGGCGGGCCCGGGCGCGGGGGGCGTGGGGG	09:06:02	34995	35041	33060	42314	CDS	UL36	large tegument protein
GGGGCAGACGGTGGTGGAGGGGCGGGCCTGGGG	07:04:01	35050	35082	33060	42314	CDS	UL36	large tegument protein
GGTGGTGGAGGGGCGGGCGGTGCGGCGGGCCTGGGG	09:06:02	35101	35136	33060	42314	CDS	UL36	large tegument protein
GGTGGTGGGGGGGCGGGCGGGGCGGGGGG	08:05:02	35155	35183	33060	42314	CDS	UL36	large tegument protein
GGCTTGGCGGCCGGTTGGGACGACGGGGGCTGAGGGGGG	09:06:02	35194	35232	33060	42314	CDS	UL36	large tegument protein
GGCCGCGGTCGCGGCGGATGGTGGAGGGGGGGCGG	09:06:02	35241	35275	33060	42314	CDS	UL36	large tegument protein
GGGCCCGGGTCGGCGG	04:01:01	35285	35300	33060	42314	CDS	UL36	large tegument protein
GGGGGGTGGCCTTGGGCGCGGTGGTGGCGGCGGCGGTGGCGGGCTGCGCCGGGGGCTTCTGGGCAGGGGGGGCCTGGGCCGACGGGGGCTGCGGCGGCGGTGGGGGACCCTGGGGTTGGGGGGTCGGCTTGGCCGCGGCGGGCGGCTGGGCCTGGGGGGCCTCCGGGGGGGCCGTCTCGGGCGCCGGGG	1 day, 16:37:10	35309	35497	33060	42314	CDS	UL36	large tegument protein
GGCGGCGGGGG	04:01:01	35527	35537	33060	42314	CDS	UL36	large tegument protein
GGCTTGGGGGCGGGCTCCCGGGG	05:02:01	35587	35609	33060	42314	CDS	UL36	large tegument protein
GGGGGCCGCGGCGGCCTTGGTGCCGGCGGCGGG	08:05:02	35619	35651	33060	42314	CDS	UL36	large tegument protein
GGGCGGCGGGGGG	04:01:01	35660	35672	33060	42314	CDS	UL36	large tegument protein
GGCTGCGGCTGCGGCTTGGTGAGCGGGG	05:02:01	35683	35710	33060	42314	CDS	UL36	large tegument protein
GGGCTTGGCGGGCGGCGGCGCCGGCGGGGCCAGCTTGGCGGCGGG	10:07:02	35721	35765	33060	42314	CDS	UL36	large tegument protein
GGGCTTGGCGGGCGGCGGCGCCGGCGGGGCCGCCGGGGCCAACGGCGGGAGCGTGGGCGGGTCGACCGGCGGCGACGGGGGCAGCGG	17:14:04	35778	35864	33060	42314	CDS	UL36	large tegument protein
GGGGGGCAGCCCGGGGATCGGGGCCGCGGGCCGGGTGGG	07:04:01	35964	36002	33060	42314	CDS	UL36	large tegument protein
GGCGTATGGGAACGGGTCGCCCAGGTTGCGGAAGCTCGGCCGG	07:04:01	36015	36057	33060	42314	CDS	UL36	large tegument protein
GGTGGCCGGGTCCACGCGGG	04:01:01	36075	36094	33060	42314	CDS	UL36	large tegument protein
GGGCGTCGCGGCGGCTCGGGCGG	05:02:01	36217	36239	33060	42314	CDS	UL36	large tegument protein
GGCAGGCCGGCTCGCCGGCCAGGGG	05:02:01	36287	36311	33060	42314	CDS	UL36	large tegument protein
GGCGTCCAGGCGCTCGGTGACCGCGG	04:01:01	36699	36724	33060	42314	CDS	UL36	large tegument protein
GGTGCGTCGGCTCGCCGGCCACCGCGG	04:01:01	37091	37117	33060	42314	CDS	UL36	large tegument protein
GGCGCGGCGGTGG	04:01:01	37266	37278	33060	42314	CDS	UL36	large tegument protein
GGCGCGCGGCCGCGCCGGCGTCGG	04:01:01	37635	37658	33060	42314	CDS	UL36	large tegument protein
GGTAGGCGGCGTACTTGGGCGGG	05:02:01	37712	37734	33060	42314	CDS	UL36	large tegument protein
GGCGGGCAGGCGCGGGTAGACGG	05:02:01	37938	37960	33060	42314	CDS	UL36	large tegument protein
GGGCCTCGGCCAGGGGGG	04:01:01	38015	38032	33060	42314	CDS	UL36	large tegument protein
GGAGGCGCCGGCGCGG	04:01:01	38043	38058	33060	42314	CDS	UL36	large tegument protein
GGAGGCGGCCCGG	04:01:01	38340	38352	33060	42314	CDS	UL36	large tegument protein
GGCCGGCGGCGG	04:01:01	38367	38378	33060	42314	CDS	UL36	large tegument protein
GGCGGCGGCGCGGG	04:01:01	38925	38938	33060	42314	CDS	UL36	large tegument protein
GGCGTTCTCGGGCAGGTGCGGGTTGAAGGCGAACACGG	06:03:01	39087	39124	33060	42314	CDS	UL36	large tegument protein
GGTCACGGTCTCGGCGTTGG	04:01:01	39138	39157	33060	42314	CDS	UL36	large tegument protein
GGGGCGGCCGCCAGGGCGGCGTCCATGG	05:02:01	40147	40174	33060	42314	CDS	UL36	large tegument protein
GGTCGGCGTCGGCCGAGGCGCGCTTGG	05:02:01	40190	40216	33060	42314	CDS	UL36	large tegument protein
GGCGCGCCCGGGGAACAGGCTCCGG	04:01:01	41211	41235	33060	42314	CDS	UL36	large tegument protein
GGGCTCGCGGGTGCGCGGGCGG	04:01:01	41337	41358	33060	42314	CDS	UL36	large tegument protein
GGTCCTCCTGGCTCGCCGGCCACGGGGGCCGG	06:03:01	41402	41433	33060	42314	CDS	UL36	large tegument protein
GGACCCGCGGCGGCGGCGGGAGCGG	06:03:01	41462	41486	33060	42314	CDS	UL36	large tegument protein
GGGTGCCGGGGCGGGGGCGGCGG	06:03:01	41496	41518	33060	42314	CDS	UL36	large tegument protein
GGGGACGGCGGGGACGGGGGCGACGGCGAGGACGGGGATGGCCCCGGGG	10:07:02	41529	41577	33060	42314	CDS	UL36	large tegument protein
GGCGGCGCGGCGGCCGCCGGGTCCGGCGGCAGGGCCATCGGGTGCACGGAGGG	11:08:02	41587	41639	33060	42314	CDS	UL36	large tegument protein
GGGCACGGCGGCGAACTGGTCGTGGGGCAGG	06:03:01	41700	41730	33060	42314	CDS	UL36	large tegument protein
GGCGGTAGAGGCCCAGGCCCACGG	05:02:01	41879	41902	33060	42314	CDS	UL36	large tegument protein
GGCGTCGGCCGTCAGGGCGG	04:01:01	42165	42184	33060	42314	CDS	UL36	large tegument protein
GGCGCAGGAAGGAGAGGGAGGAGCGCAGG	06:03:01	42209	42237	33060	42314	CDS	UL36	large tegument protein
GGGCGTGAAGGCGGGCGCGGGCGG	05:02:01	42604	42627	42352	45111	CDS	UL37	tegument protein UL37
GGGCCGCAGGACGGTGGCGGCCTGCAGGCGGCCGGCCGTGAGGGCGG	10:07:02	42757	42803	42352	45111	CDS	UL37	tegument protein UL37
GGCGCGGAAGGCGCCCACGG	04:01:01	42973	42992	42352	45111	CDS	UL37	tegument protein UL37
GGCCACGGCGCCCGCGGCCGTGG	04:01:01	43123	43145	42352	45111	CDS	UL37	tegument protein UL37
GGCGGCGCCGGAGGG	04:01:01	43191	43205	42352	45111	CDS	UL37	tegument protein UL37
GGTCCCCGAGGAAGGCGCTGG	04:01:01	43218	43238	42352	45111	CDS	UL37	tegument protein UL37
GGGCGGCGCCGGCGCCGG	04:01:01	43249	43266	42352	45111	CDS	UL37	tegument protein UL37
GGTCCGCGCGGCGGTCGTAGGAGGCCGTCAGGAGG	07:04:01	43464	43498	42352	45111	CDS	UL37	tegument protein UL37
GGGCGCGAAGGACGGGTCGGCCATGGCCTCGAGG	06:03:01	43537	43570	42352	45111	CDS	UL37	tegument protein UL37
GGTCCGCGGCGGCGGCGAGG	05:02:01	43596	43615	42352	45111	CDS	UL37	tegument protein UL37
GGCGCCGTCGGCGCGCAGGCCCCAGCGG	04:01:01	43660	43687	42352	45111	CDS	UL37	tegument protein UL37
GGAGGTCGCAGTGGCGG	04:01:01	44067	44083	42352	45111	CDS	UL37	tegument protein UL37
GGTCGAGGTCCGCGGCGGCGG	05:02:01	44181	44201	42352	45111	CDS	UL37	tegument protein UL37
GGGTTCTGGCGGTCGTGG	04:01:01	44438	44455	42352	45111	CDS	UL37	tegument protein UL37
GGCGGAACATGGCGTCGGGG	04:01:01	44748	44767	42352	45111	CDS	UL37	tegument protein UL37
GGCCTCGGTGAGGGCGGCCGTGG	05:02:01	44794	44816	42352	45111	CDS	UL37	tegument protein UL37
GGCCGGCCAGGTTCTCGGCGAGCACGG	05:02:01	44901	44927	42352	45111	CDS	UL37	tegument protein UL37
GGCGCGGCAGGCCAGG	04:01:01	44956	44971	42352	45111	CDS	UL37	tegument protein UL37
GGCGACGGCGTGGTCGG	04:01:01	45064	45080	42352	45111	CDS	UL37	tegument protein UL37
GGAGGAGGCGTGG	04:01:01	45389	45401	45168	46274	CDS	UL38	capsid triplex subunit 1
GGGCGGGCGCGGCCTCGGCGGCGACGG	06:03:01	45416	45442	45168	46274	CDS	UL38	capsid triplex subunit 1
GGCCCGCGGCGACCAGGAGGCGG	05:02:01	45686	45708	45168	46274	CDS	UL38	capsid triplex subunit 1
GGGACGTGGGGGCGTGGGAGG	05:02:01	46240	46260	45168	46274	CDS	UL38	capsid triplex subunit 1
GGCGGACCTGGACGCCTGG	04:01:01	46895	46913	46605	48977	CDS	UL39	ribonucleotide reductase subunit 1
GGTTCTGGCGGGAGGCCTACCCGG	05:02:01	46999	47022	46605	48977	CDS	UL39	ribonucleotide reductase subunit 1
GGCTCGGACGCGTGGCCCGAGG	04:01:01	47181	47202	46605	48977	CDS	UL39	ribonucleotide reductase subunit 1
GGGCGCCTCGGTCGAGGGCGTGCGG	04:01:01	48116	48140	46605	48977	CDS	UL39	ribonucleotide reductase subunit 1
GGCGCTGGACATGGACATGGCCGACCCGGCGGCGCGG	07:04:01	48191	48227	46605	48977	CDS	UL39	ribonucleotide reductase subunit 1
GGGACGCCGTGGCGCGGCTGG	04:01:01	48625	48645	46605	48977	CDS	UL39	ribonucleotide reductase subunit 1
GGTCCGTGGCCGCGGCCTTCGGGG	04:01:01	48658	48681	46605	48977	CDS	UL39	ribonucleotide reductase subunit 1
GGACGGCCTGGTAGTTCGGGGGCGGGGG	07:04:01	50445	50472	50401	51498	CDS	UL41	tegument host shutoff protein
GGCGCCCGGTGCAGGTCCGTGTGG	04:01:01	50828	50851	50401	51498	CDS	UL41	tegument host shutoff protein
GGTGTGGTAGAGGTTGG	04:01:01	51016	51032	50401	51498	CDS	UL41	tegument host shutoff protein
GGCCGCGGCGGCGCGTCGGCGG	05:02:01	51152	51173	50401	51498	CDS	UL41	tegument host shutoff protein
GGCGCGCACGGCCGCGGCCATGATGGCCTTGG	05:02:01	51187	51218	50401	51498	CDS	UL41	tegument host shutoff protein
GGCGCAGCAGGCAGCGGGCGGTCGTGG	05:02:01	51306	51332	50401	51498	CDS	UL41	tegument host shutoff protein
GGTCGATGGCGATTGGCGTGAGGACCCCCGGCGGCGTGGAGATGG	08:05:02	51396	51440	50401	51498	CDS	UL41	tegument host shutoff protein
GGTCGACCGGCGGCGG	04:01:01	51999	52014	51628	52782	CDS	UL42	DNA polymerase processivity subunit
GGCGAAGGGCGCCGCGGCCGGG	04:01:01	52242	52263	51628	52782	CDS	UL42	DNA polymerase processivity subunit
GGGCCGCCTCGGGGGAAGGGGG	05:02:01	52736	52757	51628	52782	CDS	UL42	DNA polymerase processivity subunit
GGGGAACGGAGGGGG	04:01:01	52853	52867	52842	53963	CDS	UL43	envelope protein UL43
GGCCTGCGGCGCGGCGGGGG	05:02:01	53261	53280	52842	53963	CDS	UL43	envelope protein UL43
GGCCGCGGCCGGCGCCGCCGGGTTCCTGGACGCGGCGG	07:04:01	53636	53673	52842	53963	CDS	UL43	envelope protein UL43
GGGGGCGGCGGCGG	05:02:01	54131	54144	54029	55468	CDS	UL44	envelope glycoprotein C
GGCGCGGGTGGGGGACGCGG	05:02:01	54355	54374	54029	55468	CDS	UL44	envelope glycoprotein C
GGACGTCCCGGGCCTCGCGGCCGCGGACGCCGCGG	05:02:01	54946	54980	54029	55468	CDS	UL44	envelope glycoprotein C
GGCGGCGGTCTCGG	04:01:01	55081	55094	54029	55468	CDS	UL44	envelope glycoprotein C
GGCAGGCCACGGCGGCCGAGCTGGCGTCGATGGTGCCGGCGG	08:05:02	55746	55787	55699	56535	CDS	UL24/UL26/UL26.5	capsid scaffold protein
GGCCTGGACGGGCGGCTGGGGGGCCGAGGCGGGCGCGGCCGGGGCGGCGGCCTGAACGGGGGCGGCCGCGGCGG	17:14:04	55813	55886	55699	56535	CDS	UL24/UL26/UL26.5	capsid scaffold protein
GGAGCCGGAGCGGGGGCGGCCGCGGCGGCGGCGGGCACGGCCACCGGCTGGG	12:09:03	55898	55949	55699	56535	CDS	UL24/UL26/UL26.5	capsid scaffold protein
GGCTGCTGCGGGACCACCTGGGCGGGG	04:01:01	55964	55990	55699	56535	CDS	UL24/UL26/UL26.5	capsid scaffold protein
GGGGGCCGCCAGGCCCTGGAGGCCCGGCAGGCCCGGGAGCGCCGGCACGG	10:07:02	56002	56051	55699	56535	CDS	UL24/UL26/UL26.5	capsid scaffold protein
GGGCGAGGGGGGCGG	04:01:01	56062	56076	55699	56535	CDS	UL24/UL26/UL26.5	capsid scaffold protein
GGCTGCGTGGTGCGGGTGCGGG	04:01:01	56125	56146	55699	56535	CDS	UL24/UL26/UL26.5	capsid scaffold protein
GGCGTCGGGTAGCGGAGCTGCTGGGCGCGCAGGTGG	06:03:01	56204	56239	55699	56535	CDS	UL24/UL26/UL26.5	capsid scaffold protein
GGCGGGGGGCCGGGGCTCGGGCGAGGGCGAGCGGCGGTGGCGGCGGTCCATGGCGG	13:10:03	56353	56408	55699	56535	CDS	UL24/UL26/UL26.5	capsid scaffold protein
GGGACTCCAGGCTGGGCGCCGGGCGCTGG	05:02:01	56430	56458	55699	56535	CDS	UL24/UL26/UL26.5	capsid scaffold protein
GGTCCGGCGACTCGGCGG	04:01:01	56748	56765	55699	57273	CDS	UL24/UL25/UL26	capsid maturation protease
GGAACGGCGCCACGGCGGCCTCGGGCGAGG	06:03:01	56808	56837	55699	57273	CDS	UL24/UL25/UL26	capsid maturation protease
GGGGGCCTCGCCGGGCGCCAGG	04:01:01	56911	56932	55699	57273	CDS	UL24/UL25/UL26	capsid maturation protease
GGACAGGGACGCCGAGGGCAGG	04:01:01	56941	56962	55699	57273	CDS	UL24/UL25/UL26	capsid maturation protease
GGGCCCACGGCGCGGGCGAGCACGG	04:01:01	57026	57050	55699	57273	CDS	UL24/UL25/UL26	capsid maturation protease
GGGCAGCGGGCCCGCCGGGGGCAGCGCGGCGG	06:03:01	57160	57191	55699	57273	CDS	UL24/UL25/UL26	capsid maturation protease
GGCGCACCAGGTTGAGCTGGTGG	04:01:01	57540	57562	57307	58911	CDS	UL24/UL25	DNA packaging tegument protein UL25
GGCGGCGGCGCGTTGGG	04:01:01	57743	57759	57307	58911	CDS	UL24/UL25	DNA packaging tegument protein UL25
GGAAGAGGTTCTGGCCGCGGCCCAGGAAGGCGGCCGCGGCGCGG	09:06:02	57894	57937	57307	58911	CDS	UL24/UL25	DNA packaging tegument protein UL25
GGGGCGGCGGCGCCCGCGGCGCCGG	05:02:01	58184	58208	57307	58911	CDS	UL24/UL25	DNA packaging tegument protein UL25
GGCGGCCGCGCGGCGG	04:01:01	58744	58759	57307	58911	CDS	UL24/UL25	DNA packaging tegument protein UL25
GGGGGCACGGCGGCGGCGAGGAGG	07:04:01	59173	59196	59004	59519	CDS	UL24	nuclear protein UL24
GGTTCCGGGGGAAGCGG	04:01:01	59261	59277	59004	59519	CDS	UL24	nuclear protein UL24
GGACGGGTCGCGGCGCAGG	04:01:01	59442	59460	59004	59519	CDS	UL24	nuclear protein UL24
GGGTGATGGCGCTCGGCGGGG	04:01:01	59573	59593	59512	60474	CDS	UL23	thymidine kinase
GGACACGGTGGCCGG	04:01:01	59643	59657	59512	60474	CDS	UL23	thymidine kinase
GGGCCTCCTGGCCCTCGCGGGGG	04:01:01	60657	60679	60610	62670	CDS	UL22	envelope glycoprotein H
GGCGGGCTGGGGG	04:01:01	60820	60832	60610	62670	CDS	UL22	envelope glycoprotein H
GGCGGCGGTGTGGCCCGCGGAGGTGG	07:04:01	61023	61048	60610	62670	CDS	UL22	envelope glycoprotein H
GGCGCTCGGCTCGGACCTGGAGCCGCCGGG	05:02:01	61200	61229	60610	62670	CDS	UL22	envelope glycoprotein H
GGCGGCGCACGCGGCCGCCCTGGCCGCCGTGG	05:02:01	61353	61384	60610	62670	CDS	UL22	envelope glycoprotein H
GGACCTTCGGCGAGGACCCGGCGCCCCGGCTGG	06:03:01	61634	61666	60610	62670	CDS	UL22	envelope glycoprotein H
GGCCAACCTGGGCGCCGCGGCGCGG	04:01:01	61968	61992	60610	62670	CDS	UL22	envelope glycoprotein H
GGGGCCCCGGGCGCGGCGGCGGCGACGGACGAGGGGGCGGAGGAGGAGGAGGAGG	14:11:03	62011	62065	60610	62670	CDS	UL22	envelope glycoprotein H
GGCGCCCGGACTGCGGCCCGG	04:01:01	62156	62176	60610	62670	CDS	UL22	envelope glycoprotein H
GGACGATGGAGATGTTGGCGCGGGTCAGG	05:02:01	64505	64533	64488	66065	CDS	UL21	tegument protein UL21
GGTACTGGGCCCCGCGGAGGGCCGCGGG	05:02:01	64556	64583	64488	66065	CDS	UL21	tegument protein UL21
GGCGCAGACGGCGGACGTGGG	04:01:01	64617	64637	64488	66065	CDS	UL21	tegument protein UL21
GGCGACGAGGCCCCGGCCGG	04:01:01	64668	64687	64488	66065	CDS	UL21	tegument protein UL21
GGTTGACGGCGTGGGCCACGGCGCTCGCGG	05:02:01	64937	64966	64488	66065	CDS	UL21	tegument protein UL21
GGCAGGTGCCAGCGGGCCAGGATGAACTGG	05:02:01	65095	65124	64488	66065	CDS	UL21	tegument protein UL21
GGCGGGCTCGGCCAGGAGCTCCAGGACGCGGTCCTGCTGGCGG	08:05:02	65628	65670	64488	66065	CDS	UL21	tegument protein UL21
GGCGCGGAACGTGGCCCGGGACCGG	05:02:01	66438	66462	66172	66657	CDS	UL20	envelope protein UL20
GGCGCAGCAGGCGGCGCTGGGGCTCCTGGCGGCGGCGCGGCTGG	09:06:02	66477	66520	66172	66657	CDS	UL20	envelope protein UL20
GGAGCTCGGGCTCTCGGTGG	04:01:01	66923	66942	66744	70736	CDS	UL19	major capsid protein
GGGCCGGCTCGCGGACCGCGTGG	04:01:01	67325	67347	66744	70736	CDS	UL19	major capsid protein
GGACGCGGTCCTGGACCGGCTCTCGGACCTGG	06:03:01	67427	67458	66744	70736	CDS	UL19	major capsid protein
GGGGTGCTGGTGACCACGGCCGG	04:01:01	67530	67552	66744	70736	CDS	UL19	major capsid protein
GGCGCTGGTGATGGGCAAGG	04:01:01	67658	67677	66744	70736	CDS	UL19	major capsid protein
GGACCGGCATCGGCTGGCCCCGGCCACGGTGGCCGCGGTGCGCGG	09:06:02	68471	68515	66744	70736	CDS	UL19	major capsid protein
GGCGGCGGCCTGG	04:01:01	69006	69018	66744	70736	CDS	UL19	major capsid protein
GGACGAGGAGGTGGGCACGG	05:02:01	69206	69225	66744	70736	CDS	UL19	major capsid protein
GGCCTCGGTGGCGCCGGACGCGGGCATGGCCACGGTGGCCACGCGGG	09:06:02	69377	69423	66744	70736	CDS	UL19	major capsid protein
GGACCTGGGCGTGGGCTTCACGG	04:01:01	69950	69972	66744	70736	CDS	UL19	major capsid protein
GGTGCCCGCGGGCCTGGCCCGCGGG	04:01:01	70157	70181	66744	70736	CDS	UL19	major capsid protein
GGCGAGGTGCACGGCGAGGAGGGG	05:02:01	70272	70295	66744	70736	CDS	UL19	major capsid protein
GGGGGCTGGCGCGG	04:01:01	70477	70490	66744	70736	CDS	UL19	major capsid protein
GGTGCGAGGGCCGCGTGGTGTTTCTGG	04:01:01	70954	70980	70896	71783	CDS	UL18	capsid triplex subunit 2
GGCCATGGCTGACCGGCGG	04:01:01	71045	71063	70896	71783	CDS	UL18	capsid triplex subunit 2
GGCGTCGGCGGCCGCGGG	04:01:01	71121	71138	70896	71783	CDS	UL18	capsid triplex subunit 2
GGCGCGGGTGGTGG	04:01:01	71303	71316	70896	71783	CDS	UL18	capsid triplex subunit 2
GGGGGCGCAGGACGG	04:01:01	71519	71533	70896	71783	CDS	UL18	capsid triplex subunit 2
GGCGCTGGAGGCCTGG	04:01:01	71648	71663	70896	71783	CDS	UL18	capsid triplex subunit 2
GGCGAGAAGGCCGCGGTGGTGGAGG	06:03:01	71754	71778	70896	71783	CDS	UL18	capsid triplex subunit 2
GGGCCACGGCGAGGTCGTCGG	04:01:01	72029	72049	71979	77065	CDS	UL15	DNA packaging terminase subunit 1
GGCCACGCCGGTGCCGGAGG	04:01:01	72585	72604	71979	77065	CDS	UL15	DNA packaging terminase subunit 1
GGCCAGCAGGCGGCGGTTGGCCACCGAGGAGGGGCGGTAGAGCAGG	09:06:02	72654	72699	71979	77065	CDS	UL15	DNA packaging terminase subunit 1
GGCCGTGGTGCGCGTGGCGGCGTCCATGG	05:02:01	72798	72826	71979	77065	CDS	UL15	DNA packaging terminase subunit 1
GGCGGTGGCGTCGG	04:01:01	72864	72877	71979	77065	CDS	UL15	DNA packaging terminase subunit 1
GGTGCCGCGGAGGTTGGTGAGGAAGCTGGTGCTGGCCTTGCCGGTGTTGGTGGAGG	11:08:02	72939	72994	71979	77065	CDS	UL15	DNA packaging terminase subunit 1
GGATGGTCTGCACGGCATCGGGG	04:01:01	73037	73059	71979	77065	CDS	UL15	DNA packaging terminase subunit 1
GGCGCGTGGCCCCGGCGGTCGCGGCCGCGGGGGG	07:04:01	73617	73650	73166	74959	CDS	UL17	DNA packaging tegument protein UL17
GGCGCGGCGGCGGAGGAGGCGGCGCGGGGGCGCTCGAGGCGGCGGCGACGGTGCCGGCGCCCGCGGCGCGCGAGG	16:13:04	73863	73937	73166	74959	CDS	UL17	DNA packaging tegument protein UL17
GGGGCGGCCGGCGCGGGCCCCGG	05:02:01	74163	74185	73166	74959	CDS	UL17	DNA packaging tegument protein UL17
GGAGGCGCGGCGGGAGCTGGTGCGGCGG	07:04:01	74260	74287	73166	74959	CDS	UL17	DNA packaging tegument protein UL17
GGCGCGGGAGATGGTCGACTCGGG	04:01:01	74557	74580	73166	74959	CDS	UL17	DNA packaging tegument protein UL17
GGCGGGGAGGTTATAAGGGTGACGCGGGCCCCGCCGGCCGTGGCAGTGGAGCCGG	09:06:02	74693	74747	73166	74959	CDS	UL17	DNA packaging tegument protein UL17
GGAGGTGGCCGCGGCCCTGACGGAGG	06:03:01	74988	75013	74986	75972	CDS	UL16	tegument protein UL16
GGCGGGCCGCCTGGACCTGG	04:01:01	75348	75367	74986	75972	CDS	UL16	tegument protein UL16
GGCCGCGGCGCCGGCGGG	04:01:01	75384	75401	74986	75972	CDS	UL16	tegument protein UL16
GGTCCTGGCCCCCGGCGCGTGGTGGGCGCGCGG	06:03:01	75417	75449	74986	75972	CDS	UL16	tegument protein UL16
GGCGCCAGGCGGACAAGCGGG	04:01:01	75674	75694	74986	75972	CDS	UL16	tegument protein UL16
GGCTGGCGCCTGGTGGCCCTGGACCCGG	06:03:01	75850	75877	74986	75972	CDS	UL16	tegument protein UL16
GGCACCAGCGGCGCAGGCGCGCGTGG	04:01:01	76096	76121	71979	77065	CDS	UL15	DNA packaging terminase subunit 1
GGGCTCCGTGGCCTTGCGGATGTGGG	04:01:01	76136	76161	71979	77065	CDS	UL15	DNA packaging terminase subunit 1
GGATGCCGCGGAAGGTGG	04:01:01	76177	76194	71979	77065	CDS	UL15	DNA packaging terminase subunit 1
GGTAGGCGGTGGCGCGCTCGGCGTGG	06:03:01	76330	76355	71979	77065	CDS	UL15	DNA packaging terminase subunit 1
GGGCGGCCGTCGCGGCGTCGCGGAAGG	05:02:01	76615	76641	71979	77065	CDS	UL15	DNA packaging terminase subunit 1
GGAGCTGGCGGAAGGCCCCGG	05:02:01	76681	76701	71979	77065	CDS	UL15	DNA packaging terminase subunit 1
GGTGGAAGGCCAGG	04:01:01	76750	76763	71979	77065	CDS	UL15	DNA packaging terminase subunit 1
GGGTCCACGGCGGCGCGG	04:01:01	76818	76835	71979	77065	CDS	UL15	DNA packaging terminase subunit 1
GGTGGCACTGTGGGGCGGCGATGG	05:02:01	76936	76959	71979	77065	CDS	UL15	DNA packaging terminase subunit 1
GGGCCTTTATGGCGGCCAAACAGGCCCGGCGGG	06:03:01	77194	77226	77064	77543	CDS	UL14	tegument protein UL14
GGCTGGCCGCCCGGGTGGAGTCTGTGG	05:02:01	77245	77271	77064	77543	CDS	UL14	tegument protein UL14
GGCCCGCGTGGAAGCCCAGGCGG	04:01:01	77294	77316	77064	77543	CDS	UL14	tegument protein UL14
GGGGTCCTGGACAGGCACCGGCGGTTCACGCGGGCGGACTTTGCGGAGG	09:06:02	77325	77373	77064	77543	CDS	UL14	tegument protein UL14
GGCCGGCGAGGACCGG	04:01:01	77402	77417	77064	77543	CDS	UL14	tegument protein UL14
GGACTGGGCCGGCGGCGGGG	05:02:01	77444	77463	77064	77543	CDS	UL14	tegument protein UL14
GGACGAGGGGGAGGAGGCGGACGAGG	07:04:01	77474	77499	77064	77543	CDS	UL14	tegument protein UL14
GGCTGCTGGAGGAGGCGGAGGAGG	07:04:01	77515	77538	77064	77543	CDS	UL14/UL13	tegument protein UL14
GGCGGCGACGGGGACGGGGACGAGGCCTCCCGGCTCCTGGG	07:04:01	77615	77655	77513	78709	CDS	UL13	tegument serine/threonine protein kinase
GGCCGTCGGGGCCGGATCGTACGG	04:01:01	77764	77787	77513	78709	CDS	UL13	tegument serine/threonine protein kinase
GGCCGCGGAGGAGG	04:01:01	77866	77879	77513	78709	CDS	UL13	tegument serine/threonine protein kinase
GGAGGAGCTGGCCGCCGG	04:01:01	78562	78579	77513	78709	CDS	UL13	tegument serine/threonine protein kinase
GGCCCGGTTCTGCGGCGAGGATGGCGG	06:03:01	78655	78681	77513	78709	CDS	UL13	tegument serine/threonine protein kinase
GGCCGGCGGCGCGGCGCCGCTGG	05:02:01	78764	78786	78675	80126	CDS	UL12	deoxyribonuclease
GGCCGCGGCGGCCTTTGGCGG	05:02:01	78857	78877	78675	80126	CDS	UL12	deoxyribonuclease
GGTGGAGGCGG	04:01:01	78941	78951	78675	80126	CDS	UL12	deoxyribonuclease
GGGGCGATCGCGGGCGGCGACGGGGGCGGGGACGGGGCGAAGGAGG	09:06:02	79191	79236	78675	80126	CDS	UL12	deoxyribonuclease
GGCATGGTCGGGGCCTCGCTGGACCTGCTGG	05:02:01	79320	79350	78675	80126	CDS	UL12	deoxyribonuclease
GGGCGCCCCGGGGCCCGGCGAGGCGCTGGCGACGG	06:03:01	79565	79599	78675	80126	CDS	UL12	deoxyribonuclease
GGCGACGCGGGGGCGCCGAGG	04:01:01	79612	79632	78675	80126	CDS	UL12	deoxyribonuclease
GGTGGACGGCCGTCAGG	04:01:01	79730	79746	78675	80126	CDS	UL12	deoxyribonuclease
GGAGGCGTTCGAGGACCTGCGGG	04:01:01	80021	80043	78675	80126	CDS	UL12	deoxyribonuclease
GGCTGCCCCGGGCGCGGTGGGCGATGCAGGCGCGGACCAGG	07:04:01	80918	80958	80754	81935	CDS	UL10	envelope glycoprotein M
GGCGCAGCGGGGGGCTGGCCGCCAGGGCGG	06:03:01	81350	81379	80754	81935	CDS	UL10	envelope glycoprotein M
GGGTGATGTAGGCGGCGGCGG	05:02:01	81443	81463	80754	81935	CDS	UL10	envelope glycoprotein M
GGCCTGGAGGGTCCAGG	04:01:01	81501	81517	80754	81935	CDS	UL10	envelope glycoprotein M
GGCACCTCGGGGCCGAGGTCGCGGCGGGCGCGGCGGGCGCGCGGGAGGACGGCGGCGGCGACGGGAGCGAGGACGCGGCGCGGGCCGGG	17:14:04	82664	82752	81934	84465	CDS	UL9	DNA replication origin-binding helicase
GGCGGCGGCGACGACGGCGGTGGAGGCGGCGGGGGCGGCGGGGG	13:10:03	82770	82813	81934	84465	CDS	UL9	DNA replication origin-binding helicase
GGCCGCGGCGGGGG	04:01:01	84467	84480	84462	86513	CDS	UL8	helicase-primase subunit
GGCCTGGACGGAGCCCGGCGCGCCGGG	05:02:01	84509	84535	84462	86513	CDS	UL8	helicase-primase subunit
GGCGGCGCCGTGGACGGGCTCGGCGGCCGCGGTGGCCGCGG	09:06:02	84611	84651	84462	86513	CDS	UL8	helicase-primase subunit
GGCACGGGGGCGCTGGCGGACCCGGCGCTGTGGCGCGGCGCGCACGGCGCGGTCATGGCGG	12:09:03	84669	84729	84462	86513	CDS	UL8	helicase-primase subunit
GGCGGGCGGCGGCGGCGAAGAGG	06:03:01	84821	84843	84462	86513	CDS	UL8	helicase-primase subunit
GGGGAGGGCGGCGAGGAGGACGAGGACGAGGCCGG	08:05:02	84852	84886	84462	86513	CDS	UL8	helicase-primase subunit
GGTGCTGCGGCCCGCGGGCCGGCGCGTGGCGG	06:03:01	85127	85158	84462	86513	CDS	UL8	helicase-primase subunit
GGTGGCCGCGGCCGCGCCGGAGGCGGTCCGCGG	07:04:01	85376	85408	84462	86513	CDS	UL8	helicase-primase subunit
GGCTCACGGACGGGCTGTGG	04:01:01	85426	85445	84462	86513	CDS	UL8	helicase-primase subunit
GGGCGCGCGCGGTCAAGCCGGCGCTCGTGG	04:01:01	85663	85692	84462	86513	CDS	UL8	helicase-primase subunit
GGCGGCCGCGGCCGAGGCCGGCCTGG	06:03:01	85778	85803	84462	86513	CDS	UL8	helicase-primase subunit
GGACGGCTTCTGGGGCGTGCTCGG	04:01:01	85823	85846	84462	86513	CDS	UL8	helicase-primase subunit
GGCCGCGCCGGAGGCGG	04:01:01	85859	85875	84462	86513	CDS	UL8	helicase-primase subunit
GGCCGCCGCGGCGCGGCACCTGGCCGACGCGGGGG	06:03:01	85916	85950	84462	86513	CDS	UL8	helicase-primase subunit
GGCTGCGGCGGCGCGAGGGCCCCGCGG	05:02:01	86026	86052	84462	86513	CDS	UL8	helicase-primase subunit
GGCCGTCGAGGGCCGCGCGGACGCCGAGG	04:01:01	86126	86154	84462	86513	CDS	UL8	helicase-primase subunit
GGTACACGGCCTCGGCCATCTCGGG	04:01:01	86741	86765	86679	87479	CDS	UL7	tegument protein UL7
GGGCGGGGCCCGGGGGG	04:01:01	86889	86905	86679	87479	CDS	UL7	tegument protein UL7
GGCGCTGGGCGATGGGGTAGTGGGG	04:01:01	86915	86939	86679	87479	CDS	UL7	tegument protein UL7
GGGTCCTCGGGGCGCACCAGGGCCAGGCGGTGCGG	06:03:01	87160	87194	86679	87479	CDS	UL7	tegument protein UL7
GGAAGGCCTCCCCGGCGAGGCAGCGGCGGCGG	07:04:01	87269	87300	86679	87479	CDS	UL7	tegument protein UL7
GGCTGGTGATGAGGAAGCCGAGGTGG	05:02:01	87609	87634	87370	89301	CDS	UL6	capsid portal protein
GGCCGAGGTCCCGCGGCGGCTGG	05:02:01	87885	87907	87370	89301	CDS	UL6	capsid portal protein
GGCGGGGCCGGCGGCGCCGG	05:02:01	87937	87956	87370	89301	CDS	UL6	capsid portal protein
GGAGGTGCGGAAGG	04:01:01	88132	88145	87370	89301	CDS	UL6	capsid portal protein
GGCGCTCGGCCACGGCGGG	04:01:01	88938	88956	87370	89301	CDS	UL6	capsid portal protein
GGCGGCCTCGGTGG	04:01:01	89098	89111	87370	89301	CDS	UL6	capsid portal protein
GGTGCGCGGCGTGGGGTGGATGAGG	05:02:01	89185	89209	87370	89301	CDS	UL6	capsid portal protein
GGCGGACAACCCGGTGGATATAGAGGCGCTGG	06:03:01	89464	89495	89300	91804	CDS	UL5	helicase-primase helicase subunit
GGAGCGGCTCACGGGGCGCGCGGCGGAGCACCTGG	06:03:01	89866	89900	89300	91804	CDS	UL5	helicase-primase helicase subunit
GGCCGGGCTGCTCGGGCGG	04:01:01	89962	89980	89300	91804	CDS	UL5	helicase-primase helicase subunit
GGGCTGGCGCCCGAGGCCGTCACGGCGGCCTACCGGCGCCTGG	07:04:01	90899	90941	89300	91804	CDS	UL5	helicase-primase helicase subunit
GGGCCCCGGGGGCGCGCCGGCGG	05:02:01	91021	91043	89300	91804	CDS	UL5	helicase-primase helicase subunit
GGTGCGCGGGTGCGAGGTGTTTATGGGGGGGCTGCGCGG	06:03:01	91258	91296	89300	91804	CDS	UL5	helicase-primase helicase subunit
GGACGACCTGGAGCTGGACATGG	04:01:01	91516	91538	89300	91804	CDS	UL5	helicase-primase helicase subunit
GGCGGCTGGGCGCAGTCGGGCTGTGGG	05:02:01	91908	91934	91863	92300	CDS	UL4	nuclear protein UL4
GGGCCGGTGCTCACGGTCCTGGCCGTGGACGGGGAGCCGGAGCGG	08:05:02	92034	92078	91863	92300	CDS	UL4	nuclear protein UL4
GGACCTGGCCGGCGGCCCCCGAGGG	05:02:01	92098	92122	91863	92300	CDS	UL4	nuclear protein UL4
GGGCCCGCGGGCGGCCTGCTGG	04:01:01	92181	92202	91863	92300	CDS	UL4	nuclear protein UL4
GGAGGCGGGGGG	04:01:01	92497	92508	92476	93150	CDS	UL3.5	protein V57
GGCCCCGGGACGGGGTCCGGGGGCGCGGGAGGGCGGCCGCCGAGGGGACGGCGGCGCGGGCCGAGGCGTGG	14:11:03	92517	92587	92476	93150	CDS	UL3.5	protein V57
GGCGGGGTCTCGGCAGCTGGGGCGTCGGGGCGG	06:03:01	92598	92630	92476	93150	CDS	UL3.5	protein V57
GGGGCCGGGGCAGCTGGACCGCCGGGGCGG	05:02:01	92661	92690	92476	93150	CDS	UL3.5	protein V57
GGCGGCGCGGGGGTGCGG	05:02:01	92718	92735	92476	93150	CDS	UL3.5	protein V57
GGTGGTGGTGGTGGGTAGGCTGGACGACGGTGGCGTAGACGGGGTCCGGCTCGG	12:09:03	92868	92921	92476	93150	CDS	UL3.5	protein V57
GGGCGGTGCCCAGGCCGCCGGCGCGCAGGGG	05:02:01	92949	92979	92476	93150	CDS	UL3.5	protein V57
GGCGGAGACGCGGCGGGAGGCCGCGGCCAGGCGCCGGGCGG	09:06:02	93037	93077	92476	93150	CDS	UL3.5	protein V57
GGCCTGCAGGAACCGGTGG	04:01:01	93088	93106	92476	93150	CDS	UL3.5	protein V57
GGGCGCGCGCGGGGCTCGCGTGGGCGTCGGG	04:01:01	93250	93280	93147	93860	CDS	UL3	nuclear protein UL3
GGACGTCTTGGTGCAGGCGACGGGGAGGCCGGCCAGGGCCGCGGCCAGGTCCCGGCGG	11:08:02	93411	93468	93147	93860	CDS	UL3	nuclear protein UL3
GGGCGCGGCCCGGAGGG	04:01:01	93733	93749	93147	93860	CDS	UL3	nuclear protein UL3
GGCCGGGGCGCCGGCGAGCGCGGG	04:01:01	93810	93833	93147	93860	CDS	UL3	nuclear protein UL3
GGGGGCCCGGCCCGTCTGGACGAGG	05:02:01	93937	93961	93916	94866	CDS	UL2	uracil-DNA glycosylase
GGGCAGGTCCTGAAGGGCGTGCGGGCCAGCGGCGACGGATGGCTGAAGG	08:05:02	93986	94034	93916	94866	CDS	UL2	uracil-DNA glycosylase
GGCGGCGCGGGTCCGGCGCGCAGG	05:02:01	94047	94070	93916	94866	CDS	UL2	uracil-DNA glycosylase
GGCCTCCAGGCAGCCGTGGGCGGGCGCGGGCAGCGTCGGG	06:03:01	94243	94282	93916	94866	CDS	UL2	uracil-DNA glycosylase
GGCCAGGCTCGGGGGGATCGG	05:02:01	94312	94332	93916	94866	CDS	UL2	uracil-DNA glycosylase
GGGCCTGGCCCGGCCCGTGGTACGGGTCCTGG	06:03:01	94365	94396	93916	94866	CDS	UL2	uracil-DNA glycosylase
GGTCAGGCAGCGGCCGCGGTACTCGG	05:02:01	94480	94505	93916	94866	CDS	UL2	uracil-DNA glycosylase
GGGCGCCCCGGGGTCGGGGGGCGGGGCGGAGGCGTCGGCCCCCGTGG	09:06:02	94603	94649	93916	94866	CDS	UL2	uracil-DNA glycosylase
GGGCCGGGCGGCGGCGGAGGGTCGGGCCGGCTTCGAGGCCCCGG	10:07:02	94687	94730	93916	94866	CDS	UL2	uracil-DNA glycosylase
GGCGGTGGCGGCGTTAGAGGCAGAAGCGGCGGCGGCGGCAGG	10:07:02	94762	94803	93916	94866	CDS	UL2	uracil-DNA glycosylase
GGGCGGCAGGCCGCAGGG	04:01:01	94822	94839	93916	94866	CDS	UL2	uracil-DNA glycosylase
GGCCAGGGCCTGGATGGCGACAAAGGGGTTGACCAGGTAGGCGG	08:05:02	94952	94995	94844	95314	CDS	UL1	envelope glycoprotein L
GGGGAGCGCGGGTGGGGGGCGCGGGCGTGACCGGCGG	07:04:01	95176	95212	94844	95314	CDS	UL1	envelope glycoprotein L
GGTGGAGGATGGAGGTGACGCGGG	06:03:01	97434	97457	96481	97584	CDS	EP0	ubiquitin E3 ligase ICP0
GGAGCAGCAGGTAGGGGTTGCCGGCGTCCTCGG	05:02:01	103176	103208	103171	107511	CDS	IE180	transcriptional regulator ICP4
GGGCCCGAGCGGGCCGCGGGGCCGG	04:01:01	103243	103267	103171	107511	CDS	IE180	transcriptional regulator ICP4
GGGGCCGGCCCCGGCGCCCGAGGCCCCCGCGGGCCGGTGGGTCTCCACGGCGCCCCCGGCGGCGGCGCGGACGCTGGTCTCGAAGGGGG	15:12:03	103318	103406	103171	107511	CDS	IE180	transcriptional regulator ICP4
GGCCGGCGGGGCGCCCGCGGCGGCGACGGCGCCCGGGG	07:04:01	103423	103460	103171	107511	CDS	IE180	transcriptional regulator ICP4
GGGGCGGCCTCGGCGTCGGG	04:01:01	103472	103491	103171	107511	CDS	IE180	transcriptional regulator ICP4
GGCCGGCAGGCCCTCGGGGCCGCGGAGCTCGGCGAGGCCCCGGCGGCCGCAGG	10:07:02	103528	103580	103171	107511	CDS	IE180	transcriptional regulator ICP4
GGCGGTAGGCGCGCGGCGGCAGCGGGACCGGGGTCCGGGGCCCGGCGCGGG	10:07:02	103737	103787	103171	107511	CDS	IE180	transcriptional regulator ICP4
GGCGGCAGAGGCGCAGCGGCTCGGCCCCGGGGTGCAGGCGGGCGAAGGAGG	10:07:02	103815	103865	103171	107511	CDS	IE180	transcriptional regulator ICP4
GGCCGCGCGGAGCTCGCGGCACCCGGG	04:01:01	103918	103944	103171	107511	CDS	IE180	transcriptional regulator ICP4
GGCGCACTGGGCGGCCGGGTCCAGGCGGACGCGG	07:04:01	103954	103987	103171	107511	CDS	IE180	transcriptional regulator ICP4
GGCGGTGGGCGAAGGCGG	05:02:01	104220	104237	103171	107511	CDS	IE180	transcriptional regulator ICP4
GGCCGCCGCGGCGCGGGTCCCAGGCCGGGCGCGGGGCGCCCTCGGCGGGCTCGG	09:06:02	104253	104306	103171	107511	CDS	IE180	transcriptional regulator ICP4
GGCGGCGCGGCGGCGGAGCGGGGCGCCGCGGCGCGCGG	08:05:02	104386	104423	103171	107511	CDS	IE180	transcriptional regulator ICP4
GGGCGGCCGGGTCGAAGG	04:01:01	104436	104453	103171	107511	CDS	IE180	transcriptional regulator ICP4
GGTCCACGAGGGCGCGGGCCACCTCGGGCGGGCAGTAGGCGGCGAGGGCCGCCTCGGAGGGCCGCGGCGTGTGGGTCTCGCCGGCCGGGACGCGGCGG	16:13:04	104490	104587	103171	107511	CDS	IE180	transcriptional regulator ICP4
GGGCGCGGGGTGCTCGGGCATGGGCCCGAGCGGGCGCCGGAGCCGG	07:04:01	104599	104644	103171	107511	CDS	IE180	transcriptional regulator ICP4
GGAGGAGGAGGAGGAGGAGG	07:04:01	104653	104672	103171	107511	CDS	IE180	transcriptional regulator ICP4
GGGAGCGGGGTCCGGAGCGGG	04:01:01	104683	104703	103171	107511	CDS	IE180	transcriptional regulator ICP4
GGGGCGGCGGGCCCCGGGCGCGCGG	05:02:01	104824	104848	103171	107511	CDS	IE180	transcriptional regulator ICP4
GGGCGCTGGGTCCGGGCCGGCGGCGGGGGAGCTGGCGTAGCCGGAGGAGCCGGAGAGGCCGGACTTGGTGCTGGAGCTGGACTTGGTGCTGGAGCTGGACTTGGTGCTGGCGGGGCTGGAGGGCCCGGAGCCGGGGAGGCCGGAGGGGG	1 day, 6:27:07	104869	105017	103171	107511	CDS	IE180	transcriptional regulator ICP4
GGCGCCGGCGCTGGGACGACGAGGCCGGGCTGCTCGGGCCAGAGCGGGGGCAGGCCGGGCGCGGGCTCCGCGGGCCCGGGCCGCGCGGCGGCCTCGGCGAGCCGGGCCGCGGCCACGTTGGCCGGGGCGAAGAGGGCCGCGGCGTAGGTCCAGGCGGCCTCGCGGGCGCGGG	1 day, 3:24:06	105032	105203	103171	107511	CDS	IE180	transcriptional regulator ICP4
GGCGCCACGGTGCGGGCGACGAGGG	04:01:01	105230	105254	103171	107511	CDS	IE180	transcriptional regulator ICP4
GGCCGGGCCGGCCCCGGGG	04:01:01	105283	105301	103171	107511	CDS	IE180	transcriptional regulator ICP4
GGCAGGCGGGCCCGAGGGCGGCCGGGGCGCGGGCGGGCGCGGGCAGCCGGAGCGGGCAGGGCAGCAGGCGCTCGAGGACGCCGCGGCAGGCCAGGACGCAGG	18:15:04	105345	105446	103171	107511	CDS	IE180	transcriptional regulator ICP4
GGGGCACGCGGCCGGGCTGCGCGGCGGCGAAGGCGGCGCGGACGCGGGCGCAGAGGGCCTCGACGG	11:08:02	105462	105527	103171	107511	CDS	IE180	transcriptional regulator ICP4
GGCGCGGGGGTCCGCGGCGCGGCCCGGGTAGGCCATGTCGGCGTAGGCCCGGCGGAGGCTCTGCAGGATGAAGGTCTTCTGGG	15:12:03	105538	105620	103171	107511	CDS	IE180	transcriptional regulator ICP4
GGCGGCTCATGGCCACGG	04:01:01	105633	105650	103171	107511	CDS	IE180	transcriptional regulator ICP4
GGGTCCTGGGCGGCCATGG	04:01:01	105680	105698	103171	107511	CDS	IE180	transcriptional regulator ICP4
GGTGATGAAGGAGCCGTGGCCGTGGGGCGCGTGGACCCGGCGCTGGCAGAACTGG	08:05:02	105736	105790	103171	107511	CDS	IE180	transcriptional regulator ICP4
GGACATGGCCTCGCCGGCGG	04:01:01	105835	105854	103171	107511	CDS	IE180	transcriptional regulator ICP4
GGGCACGGGCCCGGCCGCGGCGCGGTAGCGGGCCGCGGCCTGGCGG	09:06:02	105925	105970	103171	107511	CDS	IE180	transcriptional regulator ICP4
GGACGCGGCCGTCGGCCGGAGGGTCGGAGCCGGGCCAGGG	08:05:02	106023	106062	103171	107511	CDS	IE180	transcriptional regulator ICP4
GGCCCGTCGGTCGGCGGGGGCCCGTCGG	06:03:01	106085	106112	103171	107511	CDS	IE180	transcriptional regulator ICP4
GGTGGTTGTTGGTGGAGCGG	05:02:01	106125	106144	103171	107511	CDS	IE180	transcriptional regulator ICP4
GGGGGCCGGGCGGGCTCCGGGGCCGGGGCCGGGGAGGCCGCGGCGGAGGAGGAGGCGGAGGAGGCCGAGGGCCGCGGGGCCGCGGCGGGCGCCGGCGGAGACGGTGGCGGCCCGGCGCGGGCGAGTGGGGCGCCGGGCCGG	1 day, 6:27:07	106157	106297	103171	107511	CDS	IE180	transcriptional regulator ICP4
GGAGGAGGACGAGGACGAGGAGGACGAGGAGGACGAGGAGGACGAGGACGAGGAGGAGG	14:11:03	106321	106379	103171	107511	CDS	IE180	transcriptional regulator ICP4
GGCGGCGGCGGGGGCCCGGGGGGCGGAGGGCGAGCGGGCCGGGGAGAGG	12:09:03	106393	106441	103171	107511	CDS	IE180	transcriptional regulator ICP4
GGCCGCGGCGGAGGG	04:01:01	106482	106496	103171	107511	CDS	IE180	transcriptional regulator ICP4
GGCGCGGCGCCGGCGGGG	04:01:01	106507	106524	103171	107511	CDS	IE180	transcriptional regulator ICP4
GGGGCCGCGGGCGACGGTCTCGACGGCGACGGTGGTGGTGGAGTTGGAGTTGGAGTTGGGGTTGGAGGAGACGGGGCTCCGGG	15:12:03	106585	106667	103171	107511	CDS	IE180	transcriptional regulator ICP4
GGGGCTCGCGGTGCTGGTGATGG	04:01:01	106719	106741	103171	107511	CDS	IE180	transcriptional regulator ICP4
GGCGGAGGGGG	04:01:01	106762	106772	103171	107511	CDS	IE180	transcriptional regulator ICP4
GGCCCGGCGGCGGGGGAGGCTGGGGAAGCGGG	08:05:02	106799	106830	103171	107511	CDS	IE180	transcriptional regulator ICP4
GGCTGTGCTGGTGGCGCCGGGGTCCGAGG	05:02:01	106865	106893	103171	107511	CDS	IE180	transcriptional regulator ICP4
GGGGCTGCCGAGGGGCCGGGAGAGCCGGAGGAGGAGGCCGGGGAGGCTGCGGAGGGGG	12:09:03	106952	107009	103171	107511	CDS	IE180	transcriptional regulator ICP4
GGGGCCGCCGGGGGCCCCGG	04:01:01	107020	107039	103171	107511	CDS	IE180	transcriptional regulator ICP4
GGGGTCGGCGGCCGGGGCCCGGAGCCGGCCCGGGACCGGGGCCCGAGGACGAGG	10:07:02	107063	107116	103171	107511	CDS	IE180	transcriptional regulator ICP4
GGGGGACCCGGCGGCCGGGGACCCGGG	06:03:01	107152	107178	103171	107511	CDS	IE180	transcriptional regulator ICP4
GGGCCGAAGGAGGACGGGGCGGCCTCGTGGCTCCGGCCGCGGCCGCGAGGACGGCGGCCTCGGCCTCGGCGGCGTCGTCGGAGAAGAGGCCGCCCGGGCCGAAGAGG	18:15:04	107253	107359	103171	107511	CDS	IE180	transcriptional regulator ICP4
GGAGGAGCCGCGGCGCCGGGAGCCCTGG	05:02:01	107371	107398	103171	107511	CDS	IE180	transcriptional regulator ICP4
GGCCGCGGCGGCGGCCGCCAGGAGCTGG	06:03:01	107437	107464	103171	107511	CDS	IE180	transcriptional regulator ICP4
GGACCGGGTCTGGGCCGACTGG	04:01:01	115997	116018	115995	117089	CDS	US1	regulatory protein ICP22
GGCTCGGTGTGCGAGGACGACGGGGAGGACGAGGACGAAGAGGAAGACGGGGAGGAGGAAGACGAGGACGAGGAGGGGGAAGAGG	15:12:03	116604	116688	115995	117089	CDS	US1	regulatory protein ICP22
GGAGGAAGAGGAAGGGGACGAGGACGGGGAGACGG	07:04:01	116699	116733	115995	117089	CDS	US1	regulatory protein ICP22
GGAGGACGACGAGGCCGAGGACGAGGAGGACGAGGAGGACGGGG	09:06:02	116744	116787	115995	117089	CDS	US1	regulatory protein ICP22
GGACGGCTCGGACGGAGAGGGCTCGGGCTCGGACGACGGCGGGGACGGGG	10:07:02	116840	116889	115995	117089	CDS	US1	regulatory protein ICP22
GGACGAGGACGATGGAGAGGACGAGGAGGACGAGGAAGGGGAGGACGGGGGGGAAGACGGCGAAGACGG	13:10:03	116921	116989	115995	117089	CDS	US1	regulatory protein ICP22
GGAGAGGGCGAGGAGGGCGGGAAGG	06:03:01	117012	117036	115995	117089	CDS	US1	regulatory protein ICP22
GGGGGGCTGACGCGGCAGGCCGCGG	05:02:01	118440	118464	118332	119336	CDS	US3	serine/threonine protein kinase US3
GGCCCGCCGGCCGGGCGAGGCGGACACGGTGGTGCTGAAGGTGGG	09:06:02	118538	118582	118332	119336	CDS	US3	serine/threonine protein kinase US3
GGGGCGCGGGGGTGG	04:01:01	119005	119019	118332	119336	CDS	US3	serine/threonine protein kinase US3
GGTGGAGGCCAACCTGG	04:01:01	119920	119936	119396	120892	CDS	US4	envelope glycoprotein G
GGCCCCCGAGGGCGAGGAGGTGACCGAGGAGGAGG	07:04:01	120181	120215	119396	120892	CDS	US4	envelope glycoprotein G
GGGCCCGGGCCCGGAACGACGG	04:01:01	120846	120867	119396	120892	CDS	US4	envelope glycoprotein G
GGCGGCGCTGGTCGCCCGG	04:01:01	121095	121113	121075	122277	CDS	US6	envelope glycoprotein D
GGCGGTGGCCCACCGGCGG	05:02:01	121323	121341	121075	122277	CDS	US6	envelope glycoprotein D
GGTGGCTCCGGGGCGG	04:01:01	121533	121548	121075	122277	CDS	US6	envelope glycoprotein D
GGCCCAGGCCCCGGCCCCGGCCCCGG	05:02:01	121877	121902	121075	122277	CDS	US6	envelope glycoprotein D
GGTGGAGGCGCGCCGG	04:01:01	122675	122690	122298	123398	CDS	US7	envelope glycoprotein I
GGAGGAGGACGAGGAGGGGGCGACGACGG	07:04:01	123002	123030	122298	123398	CDS	US7	envelope glycoprotein I
GGCGGGCGCCCGGGGCCCCGGG	04:01:01	123128	123149	122298	123398	CDS	US7	envelope glycoprotein I
GGGAGGCACCCCCGGCCCATCTGG	04:01:01	123734	123757	123502	125235	CDS	US8	envelope glycoprotein E
GGCGACGGCGCCGTGGTGGCCGGGATCTGG	06:03:01	123799	123828	123502	125235	CDS	US8	envelope glycoprotein E
GGCCCCGGAGCGGGGCATCGG	04:01:01	123933	123953	123502	125235	CDS	US8	envelope glycoprotein E
GGCGGTGGGCGACCGG	04:01:01	124113	124128	123502	125235	CDS	US8	envelope glycoprotein E
GGTCATCAAGGAGCTGACGGCCCCGGCCCGGGCCCCGGG	06:03:01	124635	124673	123502	125235	CDS	US8	envelope glycoprotein E
GGGGCCCCGGCGGCGG	04:01:01	124682	124697	123502	125235	CDS	US8	envelope glycoprotein E
GGGCGGCCTCGCGGCCGTTCCGGG	04:01:01	124871	124894	123502	125235	CDS	US8	envelope glycoprotein E
GGCGGGGACAGCGGCTACGAGGGG	04:01:01	125023	125046	123502	125235	CDS	US8	envelope glycoprotein E
GGGACGCCGGCAGGCGGCGCGCCGG	05:02:01	125463	125487	125293	125589	CDS	US9	membrane protein US9
GGGCGAGGCGCACCCGGACCTGTGGAAGG	05:02:01	125876	125904	125811	126581	CDS	US2	virion protein US2
GGCTGGACACGGAGTGG	04:01:01	126172	126188	125811	126581	CDS	US2	virion protein US2
GGGGGCCCGGGGCACGG	04:01:01	126224	126240	125811	126581	CDS	US2	virion protein US2
GGCGGCGGCCCGGGCTGACGG	05:02:01	126358	126378	125811	126581	CDS	US2	virion protein US2
GGCGAGTGGACGGAGG	04:01:01	126468	126483	125811	126581	CDS	US2	virion protein US2
GGCGCCGGGGCGGGCGCGGCAACGG	05:02:01	126523	126547	125811	126581	CDS	US2	virion protein US2
GGGGCGGCGGCGGGCCGCGTCGGGG	05:02:01	127517	127541	127513	128607	CDS	US1	regulatory protein ICP22
GGCGGGGAGAGGACGCGCGGG	04:01:01	128093	128113	127513	128607	CDS	US1	regulatory protein ICP22
GGGGGCCGAGGGGCGCTGG	04:01:01	128203	128221	127513	128607	CDS	US1	regulatory protein ICP22
GGGGTCGGGCGGGGG	04:01:01	128416	128430	127513	128607	CDS	US1	regulatory protein ICP22
GGGGGGCGTGGGGGTCGAGGCGGGGGACGGGGGG	09:06:02	128470	128503	127513	128607	CDS	US1	regulatory protein ICP22
GGGACCGGGGTCGTGGGCCGGGGCCCGGGCGGGTCGACGGGCGAGAACGGCGGGGAGGGCACGGG	11:08:02	128513	128577	127513	128607	CDS	US1	regulatory protein ICP22
GGCCCCGACGGCGGCAGCCAGGGCTCCCGGCGCCGCGGCTCCTCCGGCGAGG	08:05:02	137187	137238	137091	141431	CDS	IE180	transcriptional regulator ICP4
GGGTCCCCGGCCGCCGGGTCCCCCGGTCGGG	05:02:01	137427	137457	137091	141431	CDS	IE180	transcriptional regulator ICP4
GGGCCCCGGTCCCGGGCCGGCTCCGGGCCCCGG	06:03:01	137496	137528	137091	141431	CDS	IE180	transcriptional regulator ICP4
GGCAGAGGCCGGGGCCCCCGGCGGCCCCGGG	06:03:01	137555	137585	137091	141431	CDS	IE180	transcriptional regulator ICP4
GGGGGGACCCGGTCGGTGAGCCCGGGCCGGCGGCGCGGCCTCGGACCCCGG	10:07:02	137671	137721	137091	141431	CDS	IE180	transcriptional regulator ICP4
GGCACGGCGGGGG	04:01:01	137759	137771	137091	141431	CDS	IE180	transcriptional regulator ICP4
GGGCCGGTCTCGGCGCCCGGCGGCGGCGG	07:04:01	137799	137827	137091	141431	CDS	IE180	transcriptional regulator ICP4
GGACGAGGACGGACTCGGCCTCGCCGGGGACGGCGGGG	07:04:01	138023	138060	137091	141431	CDS	IE180	transcriptional regulator ICP4
GGCCTCCCCGGCCCCGGCCCCGG	04:01:01	138407	138429	137091	141431	CDS	IE180	transcriptional regulator ICP4
GGAGATGGGGGACTCGAGG	04:01:01	138689	138707	137091	141431	CDS	IE180	transcriptional regulator ICP4
GGGGCCGGCCCGGCCGAGCGGCGGCAGGCCGCGG	07:04:01	139305	139338	137091	141431	CDS	IE180	transcriptional regulator ICP4
GGCCAACGTGGCCGCGGCCCGG	04:01:01	139448	139469	137091	141431	CDS	IE180	transcriptional regulator ICP4
GGCGCCGGCGGCGGCGGG	05:02:01	139565	139582	137091	141431	CDS	IE180	transcriptional regulator ICP4
GGGGACGGCGAGGAGGACGAGGGGCTCTCCGGCGCGG	07:04:01	139779	139815	137091	141431	CDS	IE180	transcriptional regulator ICP4
GGACCGGGGGCCCCGG	04:01:01	139856	139871	137091	141431	CDS	IE180	transcriptional regulator ICP4
GGGCCGGGAACTGGACCGGG	04:01:01	140407	140426	137091	141431	CDS	IE180	transcriptional regulator ICP4
GGCGCGGGACCTCGGCTTCGCCGGCGCCGTGG	05:02:01	140474	140505	137091	141431	CDS	IE180	transcriptional regulator ICP4
GGCTCGGCGCGGCGCGGCGCCGG	05:02:01	140521	140543	137091	141431	CDS	IE180	transcriptional regulator ICP4
GGACTGGCCCGCGGACGGCCCGGCCGTGGGGG	07:04:01	140567	140598	137091	141431	CDS	IE180	transcriptional regulator ICP4
GGACGGCTGCAAGGACATGG	04:01:01	140885	140904	137091	141431	CDS	IE180	transcriptional regulator ICP4
GGCCCGCGGGGGCCTCGGGCGCCGGGGCCGGCCCCGGCGAGGACGGGGACTCTGTGG	10:07:02	141250	141306	137091	141431	CDS	IE180	transcriptional regulator ICP4
GGCGTCCGCGGCGGCGACGGCCGGCCCCGCGGCCCGCTCGGG	07:04:01	141315	141356	137091	141431	CDS	IE180	transcriptional regulator ICP4
GGTGGAGGCCATCTCGGACGACGAGGAGGCCGAGGACGCCGG	08:05:02	141365	141406	137091	141431	CDS	IE180	transcriptional regulator ICP4
CCCGCGGGGCCCCGCCGCGCCGCC	05:02:01	1652	1675	1636	2259	CDS	UL56	membrane protein UL56
CCCGCCCGATCCCGGCAGCCTCGCC	05:02:01	1686	1710	1636	2259	CDS	UL56	membrane protein UL56
CCGTCGCCTCGGCCCCC	04:01:01	1784	1800	1636	2259	CDS	UL56	membrane protein UL56
CCCCCGGCTCCAGACCGCCCTCC	06:03:01	1841	1863	1636	2259	CDS	UL56	membrane protein UL56
CCGGGCCGCGCCCGCACCGATCGCCGGACACGCC	06:03:01	1883	1916	1636	2259	CDS	UL56	membrane protein UL56
CCCGGGGCCCGCCCCCGTCC	05:02:01	1925	1944	1636	2259	CDS	UL56	membrane protein UL56
CCATCCCGGACCCGCCC	04:01:01	1988	2004	1636	2259	CDS	UL56	membrane protein UL56
CCGCAGCCGCCGAGGCCCC	04:01:01	2029	2047	1636	2259	CDS	UL56	membrane protein UL56
CCCCTTCAGCCAGTGCCTCCC	04:01:01	2094	2114	1636	2259	CDS	UL56	membrane protein UL56
CCTGCCCCGACTGCCGCTACCCCGAAGACCGCCC	06:03:01	2123	2156	1636	2259	CDS	UL56	membrane protein UL56
CCAGCGCGTCCATGATCCCGCC	04:01:01	2840	2861	2730	3815	CDS	UL54	multifunctional expression regulator
CCGCCCCCGCGGTGGCC	04:01:01	3101	3117	2730	3815	CDS	UL54	multifunctional expression regulator
CCCGCCGTCCGGACGATCCGCCTCCTGTCGCCGCC	08:05:02	3549	3583	2730	3815	CDS	UL54	multifunctional expression regulator
CCGCCGCCGCTGCCGCAGGGCC	05:02:01	3621	3642	2730	3815	CDS	UL54	multifunctional expression regulator
CCCGCCGCGACCCCCGCGCCGGCGCCGGATGGCCCCCAGCCGCGCCCGGACGGGCCGCC	12:09:03	3657	3715	2730	3815	CDS	UL54	multifunctional expression regulator
CCGGGCGCCGCTCCTCGCTCCCCGACCTGGACGCCTCGCTGCC	07:04:01	3749	3791	2730	3815	CDS	UL54	multifunctional expression regulator
CCGCCAGGAGCTCCAGCGCCCCGACCGCC	06:03:01	4101	4129	3895	4833	CDS	UL53	envelope glycoprotein K
CCTCCCAGTCCGGCGCGCCCCC	05:02:01	4668	4689	3895	4833	CDS	UL53	envelope glycoprotein K
CCATGGCCACGTCCGCCACGAAGGCC	05:02:01	5129	5154	4788	7676	CDS	UL52	helicase-primase primase subunit
CCGGTCCTCCGCGTCCACGGCCAGGCC	06:03:01	5166	5192	4788	7676	CDS	UL52	helicase-primase primase subunit
CCCGTGGCAGCCGCCGCCGTCGACC	05:02:01	5391	5415	4788	7676	CDS	UL52	helicase-primase primase subunit
CCGGGGTCCCCGCCCGCGCCCCCGATCCCGACCCCGACC	08:05:02	5692	5730	4788	7676	CDS	UL52	helicase-primase primase subunit
CCCGCGTCCCAGTCCGCCCAGTCCTCGTCGCCC	06:03:01	5767	5799	4788	7676	CDS	UL52	helicase-primase primase subunit
CCCAGGGCGCCTCCTCGAGGCC	04:01:01	5837	5858	4788	7676	CDS	UL52	helicase-primase primase subunit
CCCCCAGGCGTCCCCGGCCAGCACCGCGAAGGCCTGGCGCCGGTGCGCCAGCTCC	09:06:02	6198	6252	4788	7676	CDS	UL52	helicase-primase primase subunit
CCTCCACGTAGCCGGCGCCCATGGCC	05:02:01	6530	6555	4788	7676	CDS	UL52	helicase-primase primase subunit
CCGCCTCGTCCATGGCC	04:01:01	7334	7350	4788	7676	CDS	UL52	helicase-primase primase subunit
CCTCCCCGCCCCGCTCGCCGCC	05:02:01	7773	7794	7663	8373	CDS	UL51	tegument protein UL51
CCTCGGCCGAGGCCGCGCGCCGCCTGGCCC	06:03:01	7808	7837	7663	8373	CDS	UL51	tegument protein UL51
CCTACCAGGCCTGCCAGCGCAACCTGGAGTGCCTGGCGCGCCACGAGGCCTCC	09:06:02	7859	7911	7663	8373	CDS	UL51	tegument protein UL51
CCGGCGCCCGTCCGGGCCGCGCCCGCC	06:03:01	8140	8166	7663	8373	CDS	UL51	tegument protein UL51
CCCGTCCCCGCCCAGCCCGCCCC	05:02:01	8179	8201	7663	8373	CDS	UL51	tegument protein UL51
CCGCCGCCCGCCCGGCCCCGCCGCCCCCGCCC	09:06:02	8210	8241	7663	8373	CDS	UL51	tegument protein UL51
CCCCGCTGCTGCCCCCCCGCGCCCCCGCC	06:03:01	8291	8319	7663	8373	CDS	UL51	tegument protein UL51
CCGTCCCGTGATCCAGCCC	04:01:01	8650	8668	8527	9333	CDS	UL50	deoxyuridine triphosphatase
CCTGCACCTCGCCGCGAAAGCCCGCGTCCACGATCCC	06:03:01	9054	9090	8527	9333	CDS	UL50	deoxyuridine triphosphatase
CCACCTTGAGGCCCAGGGGAACC	04:01:01	9150	9172	8527	9333	CDS	UL50	deoxyuridine triphosphatase
CCCTCCGGCCCCGGACTCCGGCACACCAGCAGCCGCCCTCCGTCC	09:06:02	9182	9226	8527	9333	CDS	UL50	deoxyuridine triphosphatase
CCATCGTCTCCACCGAGGGGCCGCTGCC	05:02:01	9330	9357	9257	9553	CDS	UL49.5	envelope glycoprotein N
CCGCCTGCGCCGCC	04:01:01	9396	9409	9257	9553	CDS	UL49.5	envelope glycoprotein N
CCCACGGCCGCCGCC	04:01:01	9431	9445	9257	9553	CDS	UL49.5	envelope glycoprotein N
CCCGGGTCGCCGCCGACGAGACCGCC	05:02:01	9610	9635	9591	10340	CDS	UL49	tegument protein VP22
CCGCCGCGCCGGCAGCGCCTCTCGCACCCGGACCACCGCCCCGGCCGCCGCGACCCCCAGACGCCCCTCGGCC	14:11:03	9647	9719	9591	10340	CDS	UL49	tegument protein VP22
CCTCCCGCGCCCCCCGCGCCGCC	06:03:01	9805	9827	9591	10340	CDS	UL49	tegument protein VP22
CCCGCGGCCGCCTCGCGGGCCTCGACCGGGGCCAAGAGCGCCTCGGCCGCCAAGACCCCCGCGTCCGCGGCCAAGACCGCCCGCTCGGCCCCGGCCGCCGCCCCGGCCGCCACCACCACCACCACCACCACCGCCGCCGCGGAACCGGCCGCCCGGCGCGCC	1 day, 10:31:08	9837	9998	9591	10340	CDS	UL49	tegument protein VP22
CCGCCGCCGGCTCGCC	04:01:01	10037	10052	9591	10340	CDS	UL49	tegument protein VP22
CCGAGGCCCACGCCCGCGCCGCCGCCGAGTCCC	07:04:01	10147	10179	9591	10340	CDS	UL49	tegument protein VP22
CCCCGGGCCGGCCGCCCGTGGTGGCCGTCCC	06:03:01	10459	10489	10404	11645	CDS	UL48	transactivating tegument protein VP16
CCCATGCCGCGAGTCCCGGCC	04:01:01	10731	10751	10404	11645	CDS	UL48	transactivating tegument protein VP16
CCGTCAACCACCGCC	04:01:01	11170	11184	10404	11645	CDS	UL48	transactivating tegument protein VP16
CCGCCGTTCTCCGCCGCGCTGCCGCGCGCCGCCGGCTACCTCTCGCACC	09:06:02	11256	11304	10404	11645	CDS	UL48	transactivating tegument protein VP16
CCGCCCGCCCTCGCCCGTGGCC	05:02:01	11360	11381	10404	11645	CDS	UL48	transactivating tegument protein VP16
CCGCGGAGGCCCTGCTGCCGCCCCCGTCGCCCTCGGCCGTGCTGCCCTGCGACCCGACGCCGCC	11:08:02	11395	11458	10404	11645	CDS	UL48	transactivating tegument protein VP16
CCTCGCCCGGGCCCGCCACCCCCGCCTACCACCTCATCCCCC	11:08:02	11572	11613	10404	11645	CDS	UL48	transactivating tegument protein VP16
CCAGCCGTTCCCCC	04:01:01	11799	11812	11746	13998	CDS	UL47	tegument protein VP13/14
CCCGGACTTCCGCCCGCCGCCC	05:02:01	11865	11886	11746	13998	CDS	UL47	tegument protein VP13/14
CCGCGGCGCCGCGGCCTCCCGCGCCGCGGCCGGGCCCCCCGCC	09:06:02	12183	12225	11746	13998	CDS	UL47	tegument protein VP13/14
CCCGGGCGGCCGGGGTACCGGCCCCCGCGCCCGCGCGACCCCCCGCCGCCCCCGCCCCCGCGGGCCCGGCCACC	16:13:04	12337	12410	11746	13998	CDS	UL47	tegument protein VP13/14
CCGCCGCCTCCACCGCCGCCGCCC	08:05:02	12425	12448	11746	13998	CDS	UL47	tegument protein VP13/14
CCCGCCCGCGCCGCC	04:01:01	12457	12471	11746	13998	CDS	UL47	tegument protein VP13/14
CCCGACGGGACCTTCCTGGCCATGCC	05:02:01	12544	12569	11746	13998	CDS	UL47	tegument protein VP13/14
CCGCGAGCCGCGCGGGCCCCCGGGCCGCCCCGTCGGGCCCCCGGACATCCTGCGCCGCGCCCC	11:08:02	12588	12650	11746	13998	CDS	UL47	tegument protein VP13/14
CCGCTGCACCACCTCC	04:01:01	12730	12745	11746	13998	CDS	UL47	tegument protein VP13/14
CCATCGCCCTGCACCACGCC	04:01:01	12848	12867	11746	13998	CDS	UL47	tegument protein VP13/14
CCCGCGGCCTCGGGGCCGCGCGCCGGCCTCTTCCGCGCC	07:04:01	13039	13077	11746	13998	CDS	UL47	tegument protein VP13/14
CCTTCCACCTGGCC	04:01:01	13151	13164	11746	13998	CDS	UL47	tegument protein VP13/14
CCACGGGCCTGGGCCAGGCC	04:01:01	13457	13476	11746	13998	CDS	UL47	tegument protein VP13/14
CCCGCGCTGCCCTCCGAGGACC	04:01:01	13825	13846	11746	13998	CDS	UL47	tegument protein VP13/14
CCCGCCCACGGCCGTGCGCCCCGCCC	05:02:01	13860	13885	11746	13998	CDS	UL47	tegument protein VP13/14
CCTCGCCGAATACGCCGCGCGCCACCC	05:02:01	13905	13931	11746	13998	CDS	UL47	tegument protein VP13/14
CCACGCGCGCCGCGCTCGCCGAGGCGACCGAGGCC	05:02:01	14510	14544	14017	16098	CDS	UL46	tegument protein VP11/12
CCCGCTCGACCCCATGGTCTCCAGCCCCC	05:02:01	14571	14599	14017	16098	CDS	UL46	tegument protein VP11/12
CCGCGCCGGCGGGCCCGCCGTGGCC	05:02:01	14772	14796	14017	16098	CDS	UL46	tegument protein VP11/12
CCCTGGAGATCCTCGGCGCCACGTGGGCCGAGACGCCC	05:02:01	14852	14889	14017	16098	CDS	UL46	tegument protein VP11/12
CCTCACGGCCGCCGTCGTGGCCGCCGTGGACCTCGTGACC	07:04:01	14910	14949	14017	16098	CDS	UL46	tegument protein VP11/12
CCGCTTCCACCACC	04:01:01	15063	15076	14017	16098	CDS	UL46	tegument protein VP11/12
CCCCCGCGCAGCCGCCGCTGCCGCCGCTGCC	07:04:01	15257	15287	14017	16098	CDS	UL46	tegument protein VP11/12
CCGTCGCCGCCGCCCCGCGACC	05:02:01	15304	15325	14017	16098	CDS	UL46	tegument protein VP11/12
CCCGTGCCCGTCTCGCCGCCCCCGCTCCCCGAGGGGCCCCC	08:05:02	15382	15422	14017	16098	CDS	UL46	tegument protein VP11/12
CCCCCTCCGGCGCAGCCGCGACGCCGCC	06:03:01	15465	15492	14017	16098	CDS	UL46	tegument protein VP11/12
CCGCAAGGACCTCGCGCCCCC	04:01:01	15504	15524	14017	16098	CDS	UL46	tegument protein VP11/12
CCGCGGCCCCCGCCACCCCCGCGGTCCCCGCCC	08:05:02	15932	15964	14017	16098	CDS	UL46	tegument protein VP11/12
CCGACCACGTGTACCAGCACCCCCGCCCGCGGACCC	07:04:01	15974	16009	14017	16098	CDS	UL46	tegument protein VP11/12
CCTGTACCAGCACCCCCGACCC	05:02:01	16023	16044	14017	16098	CDS	UL46	tegument protein VP11/12
CCTCACCGGCCACC	04:01:01	16053	16066	14017	16098	CDS	UL46	tegument protein VP11/12
CCCGGGCCTGGTCCAGCTTGGCCTCGTCCACGTCGCC	06:03:01	17018	17054	16854	19595	CDS	UL27	envelope glycoprotein B
CCGGTAGGCCAGGAAGGCCGCGACCAGGCCGGCCAGCACCAGCAGCCC	08:05:02	17139	17186	16854	19595	CDS	UL27	envelope glycoprotein B
CCATGCCGCCGACGGCC	04:01:01	17225	17241	16854	19595	CDS	UL27	envelope glycoprotein B
CCCCCGTGGCACCCAGGACCACCTTGCC	06:03:01	17252	17279	16854	19595	CDS	UL27	envelope glycoprotein B
CCGCCGCGCACCTCCACGCACC	05:02:01	17779	17800	16854	19595	CDS	UL27	envelope glycoprotein B
CCGCGGGGGCCGCGGGGCCCACGACGCCGGCGAGGCC	05:02:01	18110	18146	16854	19595	CDS	UL27	envelope glycoprotein B
CCACCACGAAGCCCCC	04:01:01	18209	18224	16854	19595	CDS	UL27	envelope glycoprotein B
CCTCGGGCCTGTCGCCGGCC	04:01:01	18239	18258	16854	19595	CDS	UL27	envelope glycoprotein B
CCTCGGCCTCGCGCCACTTGGCC	04:01:01	18446	18468	16854	19595	CDS	UL27	envelope glycoprotein B
CCCAGTCCCAGGCCACC	04:01:01	18497	18513	16854	19595	CDS	UL27	envelope glycoprotein B
CCTCCACCTCC	04:01:01	18734	18744	16854	19595	CDS	UL27	envelope glycoprotein B
CCAGCCGCACCACCGTGGAGCC	05:02:01	19184	19205	16854	19595	CDS	UL27	envelope glycoprotein B
CCGTCCGCGCGTCCAGGTCGCCGTACTCGCC	05:02:01	19262	19292	16854	19595	CDS	UL27	envelope glycoprotein B
CCGAGGCCAGCACCGCCGTGGTGCCCGGGCCGATGCCCCCGGGGCCCGCGCCAAAGACCGCCACC	13:10:03	19522	19586	19466	21640	CDS	UL28	DNA packaging terminase subunit 2
CCCGGCGGCCACCGCC	04:01:01	20105	20120	19466	21640	CDS	UL28	DNA packaging terminase subunit 2
CCAGGCTCGCCGCCGAGCGCC	04:01:01	20206	20226	19466	21640	CDS	UL28	DNA packaging terminase subunit 2
CCGCGGCCGGCAGGTCCGCCCACGCCACGGCGTCCGCC	07:04:01	20278	20315	19466	21640	CDS	UL28	DNA packaging terminase subunit 2
CCGACGCCCCCGTCGCCGGCGTCCGCGCCCCCCGCGGCGCCGCC	09:06:02	20346	20389	19466	21640	CDS	UL28	DNA packaging terminase subunit 2
CCACGGCCGCCGCGCGCACC	04:01:01	20638	20657	19466	21640	CDS	UL28	DNA packaging terminase subunit 2
CCGCGCGCCGGCGCGCCGTCTCGCCCGCGTCCCCGGCCTCGGCGCCCGCCGCCGCCGTGGACGCCGCCTCCGCCTCCCGGGCC	16:13:04	20821	20903	19466	21640	CDS	UL28	DNA packaging terminase subunit 2
CCACGTCCTCGGGGTCCACGCGCACCGCCAGCTGCC	06:03:01	20989	21024	19466	21640	CDS	UL28	DNA packaging terminase subunit 2
CCGGCGGCACCACGAGCCCGCCGCC	05:02:01	21142	21166	19466	21640	CDS	UL28	DNA packaging terminase subunit 2
CCACGGCCGACAGGTCCACC	04:01:01	21190	21209	19466	21640	CDS	UL28	DNA packaging terminase subunit 2
CCGTCTCCACGCGCCCGCC	04:01:01	21283	21301	19466	21640	CDS	UL28	DNA packaging terminase subunit 2
CCCCCCAGCTCCGCGGGCACCAGCGAGGCC	05:02:01	21867	21896	21788	25315	CDS	UL29	single-stranded DNA-binding protein
CCCCGCGACGTCCCCGCCCGCGCCGCAGGCCCC	05:02:01	21905	21937	21788	25315	CDS	UL29	single-stranded DNA-binding protein
CCTCGCCGCCGTCCGCGCCCGTCTGGCCC	06:03:01	21955	21983	21788	25315	CDS	UL29	single-stranded DNA-binding protein
CCGCCTCCACGCTCCAGCGCCC	05:02:01	22009	22030	21788	25315	CDS	UL29	single-stranded DNA-binding protein
CCGCCAGCGCGGCCGCC	04:01:01	22060	22076	21788	25315	CDS	UL29	single-stranded DNA-binding protein
CCGTCTGCACCAGCGGCCCGCCGTCGGCC	05:02:01	22168	22196	21788	25315	CDS	UL29	single-stranded DNA-binding protein
CCCGGCGCCGCCGCCC	04:01:01	22238	22253	21788	25315	CDS	UL29	single-stranded DNA-binding protein
CCGCCGTTGAGCCCGCTCCAGTTCCCCGCC	06:03:01	22341	22370	21788	25315	CDS	UL29	single-stranded DNA-binding protein
CCCAGGCCCAGCACCACC	04:01:01	22416	22433	21788	25315	CDS	UL29	single-stranded DNA-binding protein
CCGCGTCGGCCGCGTCCGCC	04:01:01	22537	22556	21788	25315	CDS	UL29	single-stranded DNA-binding protein
CCAGGTCCTGCAGCACCGCC	04:01:01	23311	23330	21788	25315	CDS	UL29	single-stranded DNA-binding protein
CCGCCGCCTGCTCGACC	04:01:01	23479	23495	21788	25315	CDS	UL29	single-stranded DNA-binding protein
CCGGCCACGTCCGCCAGCAGCCGGTCC	06:03:01	23565	23591	21788	25315	CDS	UL29	single-stranded DNA-binding protein
CCGCACGCCATCACCAGGTGGTCC	04:01:01	23958	23981	21788	25315	CDS	UL29	single-stranded DNA-binding protein
CCCGCGTCGTCCACCTCC	04:01:01	24147	24164	21788	25315	CDS	UL29	single-stranded DNA-binding protein
CCAGCGCCCCCACGAGGCCGGCC	05:02:01	24196	24218	21788	25315	CDS	UL29	single-stranded DNA-binding protein
CCGCGGCGCCGCCGTCCTTGGCGCCCGCC	06:03:01	24280	24308	21788	25315	CDS	UL29	single-stranded DNA-binding protein
CCGCCGGCGGCCGCGTCGCCGCCGCGCCGCC	07:04:01	24432	24462	21788	25315	CDS	UL29	single-stranded DNA-binding protein
CCAGGTGCGCCGCGCCGCGCGCCACCGCGTCCAGGTTCC	07:04:01	24529	24567	21788	25315	CDS	UL29	single-stranded DNA-binding protein
CCACGGCCGCCGGGCCC	04:01:01	24580	24596	21788	25315	CDS	UL29	single-stranded DNA-binding protein
CCGTGCCCGCGCCCCC	04:01:01	24781	24796	21788	25315	CDS	UL29	single-stranded DNA-binding protein
CCGCCTCCTTGAAGCCGTCGGCCACC	06:03:01	24826	24851	21788	25315	CDS	UL29	single-stranded DNA-binding protein
CCGCGGCCAGGCCGAGCC	04:01:01	24874	24891	21788	25315	CDS	UL29	single-stranded DNA-binding protein
CCTCCGCGCCCGTCGTCTCC	04:01:01	24901	24920	21788	25315	CDS	UL29	single-stranded DNA-binding protein
CCACCGGCGTCCGGTAGGCCGAGAACCC	05:02:01	24931	24958	21788	25315	CDS	UL29	single-stranded DNA-binding protein
CCCGCCGCCGAGCCCGGTGGTCCGGGCGCCCGCCACCACGGCCACGTGCCCGGCGAAGCCGGCC	12:09:03	25088	25151	21788	25315	CDS	UL29	single-stranded DNA-binding protein
CCGCGCACCAGCGGCGCCACCGCC	05:02:01	25164	25187	21788	25315	CDS	UL29	single-stranded DNA-binding protein
CCACGCGGCCCATCCTCC	04:01:01	25745	25762	25606	28752	CDS	UL30	DNA polymerase catalytic subunit
CCCCCGAGCGGCCCGTGAGTCC	04:01:01	25808	25829	25606	28752	CDS	UL30	DNA polymerase catalytic subunit
CCGAGGCCGACGCCGCCC	04:01:01	26000	26017	25606	28752	CDS	UL30	DNA polymerase catalytic subunit
CCCGCGCCTCGGGCCCGCC	04:01:01	26076	26094	25606	28752	CDS	UL30	DNA polymerase catalytic subunit
CCCCCCGGCGGCCCTTCTACC	04:01:01	26144	26164	25606	28752	CDS	UL30	DNA polymerase catalytic subunit
CCGCCTGCGGCCCGGGCCC	04:01:01	26301	26319	25606	28752	CDS	UL30	DNA polymerase catalytic subunit
CCTTCCCCGCCGCCGAGAACCCCGAGGACCTGGTGATCC	07:04:01	26477	26515	25606	28752	CDS	UL30	DNA polymerase catalytic subunit
CCCCTGCCTCCCCGTGGCGGCCACCGTGACGACCATCGGCC	07:04:01	27648	27688	25606	28752	CDS	UL30	DNA polymerase catalytic subunit
CCTGCCCGCGCGCCCGCCC	04:01:01	27759	27777	25606	28752	CDS	UL30	DNA polymerase catalytic subunit
CCTCTTCCGCCCCCCC	04:01:01	27903	27918	25606	28752	CDS	UL30	DNA polymerase catalytic subunit
CCTGCCGCACCTCACCGTCTACC	05:02:01	28302	28324	25606	28752	CDS	UL30	DNA polymerase catalytic subunit
CCGGGGCCGTGCGCCCGGGCCTCGCGCCC	05:02:01	28418	28446	25606	28752	CDS	UL30	DNA polymerase catalytic subunit
CCTGGCCGAGGACCCCGCC	04:01:01	28467	28485	25606	28752	CDS	UL30	DNA polymerase catalytic subunit
CCGAGGGGTCCCGCGCGGCCACCGAGGCC	05:02:01	29086	29114	28673	29488	CDS	UL31	nuclear egress lamina protein
CCACCGCCTGGCC	04:01:01	29281	29293	28673	29488	CDS	UL31	nuclear egress lamina protein
CCAGGAAGCCCTCGTGCTCCGCCC	04:01:01	30074	30097	29481	30893	CDS	UL32	DNA packaging protein UL32
CCCCCGTGGCCACGTTGCCC	04:01:01	30158	30177	29481	30893	CDS	UL32	DNA packaging protein UL32
CCGCGTCCGCGGCCCCGCCCCC	05:02:01	30221	30242	29481	30893	CDS	UL32	DNA packaging protein UL32
CCTCGCGCTCCGCCGCC	04:01:01	30281	30297	29481	30893	CDS	UL32	DNA packaging protein UL32
CCCGTGTGGTCCTTCCAGCCCCCC	05:02:01	30325	30348	29481	30893	CDS	UL32	DNA packaging protein UL32
CCGCGTAGTCCGCCAGCC	04:01:01	30638	30655	29481	30893	CDS	UL32	DNA packaging protein UL32
CCAGCGCCAGCGGCGCCGCGGCGGCCTCCACGAAGCCC	06:03:01	30722	30759	29481	30893	CDS	UL32	DNA packaging protein UL32
CCAACTACCTGCCCCC	04:01:01	30983	30998	30892	31239	CDS	UL33	DNA packaging protein UL33
CCTGCGACCCCGAGCGCCCCCC	04:01:01	31474	31495	31398	32186	CDS	UL34	nuclear egress membrane protein
CCGGCCCGCCGACGCCCCCCTGGCC	06:03:01	31658	31682	31398	32186	CDS	UL34	nuclear egress membrane protein
CCTCCTGGACCGCGCC	04:01:01	31892	31907	31398	32186	CDS	UL34	nuclear egress membrane protein
CCCTCGCCCCGCGCGCCCATCCGCCCGACC	06:03:01	31974	32003	31398	32186	CDS	UL34	nuclear egress membrane protein
CCAGGCCGCGTACCCCCCGCCC	05:02:01	32048	32069	31398	32186	CDS	UL34	nuclear egress membrane protein
CCTCCCTGGCCCTCGTGAACC	04:01:01	32407	32427	32241	32552	CDS	UL35	small capsid protein UL35
CCAGCCCATGTTCGCCACC	04:01:01	32462	32480	32241	32552	CDS	UL35	small capsid protein UL35
CCTCGTCCCCGTCCTCGTCCCCCTCCTCGTCCTCCAGGCCCCAGGGGTCC	10:07:02	33281	33330	33060	42314	CDS	UL36	large tegument protein
CCACGTCCACGGCGCCTCC	04:01:01	33786	33804	33060	42314	CDS	UL36	large tegument protein
CCGCCGCCGCTGCTGCCGCC	05:02:01	34016	34035	33060	42314	CDS	UL36	large tegument protein
CCTCCGGGGCCGACTCC	04:01:01	34249	34265	33060	42314	CDS	UL36	large tegument protein
CCGCAGCCGGGCCACCGTCTCC	05:02:01	34595	34616	33060	42314	CDS	UL36	large tegument protein
CCACCACTCCCGGGGGCTCC	04:01:01	34627	34646	33060	42314	CDS	UL36	large tegument protein
CCCGCCACCTTCCCACC	05:02:01	34915	34931	33060	42314	CDS	UL36	large tegument protein
CCTGGGGGGCCTCCGGGGGGGCC	04:01:01	35459	35481	33060	42314	CDS	UL36	large tegument protein
CCGGCGGGGCCGCCGGGGCC	04:01:01	35798	35817	33060	42314	CDS	UL36	large tegument protein
CCCGTCGTCCTCCCCCGCC	05:02:01	35940	35958	33060	42314	CDS	UL36	large tegument protein
CCTCCGAGGTGGCCGGGTCC	04:01:01	36068	36087	33060	42314	CDS	UL36	large tegument protein
CCGGCTCGCCGGCCAGGGGCCGCGCC	05:02:01	36293	36318	33060	42314	CDS	UL36	large tegument protein
CCGCCGCCGCGGCCAGGTCC	05:02:01	36548	36567	33060	42314	CDS	UL36	large tegument protein
CCGGCGCCCGGCGCGCCGAGCGCCGCGGCC	05:02:01	36652	36681	33060	42314	CDS	UL36	large tegument protein
CCAGCCGCTGGCCCGTCTCCGTGTGCGCCCAGGGCGCCCACAGCTCCGTCTCC	08:05:02	36845	36897	33060	42314	CDS	UL36	large tegument protein
CCCGCGTCCAGCGTGTCCACCGCGTCC	05:02:01	36982	37008	33060	42314	CDS	UL36	large tegument protein
CCGGCCACCGCGGCCACC	05:02:01	37105	37122	33060	42314	CDS	UL36	large tegument protein
CCGCACCGCCGGCTCC	04:01:01	37143	37158	33060	42314	CDS	UL36	large tegument protein
CCGCGGCGGCCTTGGCCGCCGAGTCCC	05:02:01	37235	37261	33060	42314	CDS	UL36	large tegument protein
CCCGCCACGGTCGCCGTCTCCATGAGCCCC	05:02:01	37369	37398	33060	42314	CDS	UL36	large tegument protein
CCCCGCGCCGCCGTAGGCC	04:01:01	37659	37677	33060	42314	CDS	UL36	large tegument protein
CCACCGCGGCAGCCGCTCC	04:01:01	37737	37755	33060	42314	CDS	UL36	large tegument protein
CCAGCACCTCCATGGTCGCC	04:01:01	37976	37995	33060	42314	CDS	UL36	large tegument protein
CCTCGGCCAGGGGGGCCTCGTCC	04:01:01	38018	38040	33060	42314	CDS	UL36	large tegument protein
CCCAAAGTCCTCCCAGGCCTCGTCCCAGGCGACCTCGGCGGCCGTCAGCCGCTGCC	09:06:02	38070	38125	33060	42314	CDS	UL36	large tegument protein
CCGCCTGCGTCACCAGCTCCTCC	05:02:01	38315	38337	33060	42314	CDS	UL36	large tegument protein
CCGCCGCCGCGTCCACCACC	06:03:01	38438	38457	33060	42314	CDS	UL36	large tegument protein
CCGTCGCCGCGGCCTGGTCCGCCTCCGCC	07:04:01	38483	38511	33060	42314	CDS	UL36	large tegument protein
CCGCGGCTGCCGCCGGCC	04:01:01	38746	38763	33060	42314	CDS	UL36	large tegument protein
CCGCGCGCCGCGCGCCCAGGGCGGCCAGCTCGGCC	05:02:01	38774	38808	33060	42314	CDS	UL36	large tegument protein
CCATGTCCGCCCCGACGAAGCCC	04:01:01	38870	38892	33060	42314	CDS	UL36	large tegument protein
CCCGCCGCCGCGCC	04:01:01	39073	39086	33060	42314	CDS	UL36	large tegument protein
CCACCTCCGCC	04:01:01	39323	39333	33060	42314	CDS	UL36	large tegument protein
CCTCCACGGCCGCCACGGCCGCCTCCAGCTCGCC	08:05:02	39344	39377	33060	42314	CDS	UL36	large tegument protein
CCTCCACGGCGGCCGCGCGCGCCACCTCCAGCGCC	07:04:01	39422	39456	33060	42314	CDS	UL36	large tegument protein
CCACGGCCGCCGCCACGGCCGCC	06:03:01	39518	39540	33060	42314	CDS	UL36	large tegument protein
CCTGCAGCGCCGCCACGCGCTCC	04:01:01	39551	39573	33060	42314	CDS	UL36	large tegument protein
CCGCGCCAGCGGCTCCAGGAAGCCCAGCTCCGGGTGCTCC	06:03:01	39609	39648	33060	42314	CDS	UL36	large tegument protein
CCCCCGCCGCGCGCGCCGCCTTCTCCGCCGTGTCCGCGTCCGCCAGCGCCGCCGCCACC	14:11:03	39665	39723	33060	42314	CDS	UL36	large tegument protein
CCCGGCGCCCACCAGCGCGCC	04:01:01	39801	39821	33060	42314	CDS	UL36	large tegument protein
CCACCAGGCGCCACAGCGCCGCGAGCACCGTGCCC	06:03:01	39854	39888	33060	42314	CDS	UL36	large tegument protein
CCACCGCCGGGCCC	04:01:01	39923	39936	33060	42314	CDS	UL36	large tegument protein
CCTCGTCCGGGGCGGCCGCC	04:01:01	40139	40158	33060	42314	CDS	UL36	large tegument protein
CCGCTCCAGGTGCCCGTGCGCCTGCGCCTCGGCC	06:03:01	40269	40302	33060	42314	CDS	UL36	large tegument protein
CCTCGCCCGCCTCC	04:01:01	40346	40359	33060	42314	CDS	UL36	large tegument protein
CCGCTCCTCGGCGGCCGCC	04:01:01	40419	40437	33060	42314	CDS	UL36	large tegument protein
CCGCGCCGCCCGCGCCGGGCGCCCCCGCGTCC	07:04:01	40643	40674	33060	42314	CDS	UL36	large tegument protein
CCGCCGGGGTCCCGCGCCGCGGCGTCC	05:02:01	40831	40857	33060	42314	CDS	UL36	large tegument protein
CCGCGACCAGCGCCAGCTTGGCC	04:01:01	40952	40974	33060	42314	CDS	UL36	large tegument protein
CCACAAAGTCCCCGGCCGGGCCGCGCTCC	05:02:01	41048	41076	33060	42314	CDS	UL36	large tegument protein
CCGTTCTCCACCAGAAAGTCC	04:01:01	41146	41166	33060	42314	CDS	UL36	large tegument protein
CCGCCCGCCGACC	04:01:01	41373	41385	33060	42314	CDS	UL36	large tegument protein
CCTCCTGGCTCGCCGGCCACGGGGGCCGGCGCC	06:03:01	41405	41437	33060	42314	CDS	UL36	large tegument protein
CCCAGGCCCACGGCGCCGACCACGACC	05:02:01	41890	41916	33060	42314	CDS	UL36	large tegument protein
CCCCCGCCGGGCCCCGTCCACGCCTGGCCC	07:04:01	42115	42144	33060	42314	CDS	UL36	large tegument protein
CCGACGACCACCGCGTCGGCC	04:01:01	42289	42309	33060	42314	CDS	UL36	large tegument protein
CCTCGGCCAGGAGCCGATCCACGGGCACCC	05:02:01	42372	42401	42352	45111	CDS	UL37	tegument protein UL37
CCCGCCTCGCCGTCGCCCGCCACC	06:03:01	42533	42556	42352	45111	CDS	UL37	tegument protein UL37
CCTGCTCCTCGCGCGCCTCGGTCC	04:01:01	42630	42653	42352	45111	CDS	UL37	tegument protein UL37
CCCACGGCGTCCACGACGTCCGCCAGACGCCACGTGCCC	06:03:01	42986	43024	42352	45111	CDS	UL37	tegument protein UL37
CCACGGCGCCCGCGGCCGTGGCCATCGAGTCC	05:02:01	43125	43156	42352	45111	CDS	UL37	tegument protein UL37
CCGGCGCCGGCGCCTCGAGCACCTCGGCGGCC	05:02:01	43257	43288	42352	45111	CDS	UL37	tegument protein UL37
CCACCGTCAGGTCCTCGCGCGCCAGCGCCGCC	06:03:01	43344	43375	42352	45111	CDS	UL37	tegument protein UL37
CCGCCGCCACC	04:01:01	43764	43774	42352	45111	CDS	UL37	tegument protein UL37
CCGCGCGCGCCGCGCCCACGTGCTCC	04:01:01	43788	43813	42352	45111	CDS	UL37	tegument protein UL37
CCCCAGCGCCGCCGTCACGTCCCC	04:01:01	43873	43896	42352	45111	CDS	UL37	tegument protein UL37
CCGCCGACGACCGCCGTGCAGCC	05:02:01	43988	44010	42352	45111	CDS	UL37	tegument protein UL37
CCTGCACCGCCTCCCACACGCCCGTGGCGTCCACC	07:04:01	44139	44173	42352	45111	CDS	UL37	tegument protein UL37
CCTGCGCCCCGGGGTCCAGCAGCGCCAGCACGCCCTGGTCC	06:03:01	44214	44254	42352	45111	CDS	UL37	tegument protein UL37
CCTCGCCCACGGGCACCAGCGCCGCCTCGTCCACGGCCCGCGCCGCC	09:06:02	44367	44413	42352	45111	CDS	UL37	tegument protein UL37
CCACAGCGCCAGGCCGGCC	04:01:01	44890	44908	42352	45111	CDS	UL37	tegument protein UL37
CCACCCCGCGGACCTGGCCGGCGCCGCCTACGCGGCCACGCCGCCC	09:06:02	45323	45368	45168	46274	CDS	UL38	capsid triplex subunit 1
CCATGATCCGGAGCCACGTGTTCCCGCACC	05:02:01	45586	45615	45168	46274	CDS	UL38	capsid triplex subunit 1
CCCTCAGCTTCCTCCTGGCC	04:01:01	45910	45929	45168	46274	CDS	UL38	capsid triplex subunit 1
CCGACGCCCCCGCCGCGCCCGCCGCCGCCGCGGCCTTCCCCGCGTACC	11:08:02	45970	46017	45168	46274	CDS	UL38	capsid triplex subunit 1
CCCGCCGCCTCCTCGTCCGCCGCCGCCCCC	09:06:02	46623	46652	46605	48977	CDS	UL39	ribonucleotide reductase subunit 1
CCTCGACGCCGCCTGCCCC	04:01:01	46667	46685	46605	48977	CDS	UL39	ribonucleotide reductase subunit 1
CCCGGGCCCTCGCCGCC	04:01:01	46696	46712	46605	48977	CDS	UL39	ribonucleotide reductase subunit 1
CCCGCGCCCGGCGCCTCGCGCC	04:01:01	46755	46776	46605	48977	CDS	UL39	ribonucleotide reductase subunit 1
CCTGGACGCCTGGCTCGCCTCGCC	04:01:01	46901	46924	46605	48977	CDS	UL39	ribonucleotide reductase subunit 1
CCGCCGTGCGCCGGCACC	04:01:01	46954	46971	46605	48977	CDS	UL39	ribonucleotide reductase subunit 1
CCTCGCCGCGGCCGCCGCC	05:02:01	47126	47144	46605	48977	CDS	UL39	ribonucleotide reductase subunit 1
CCTGCTGAACCCCCTGCCGCGCACCACC	06:03:01	47306	47333	46605	48977	CDS	UL39	ribonucleotide reductase subunit 1
CCCCCATCCTGCTGCGCC	04:01:01	47368	47385	46605	48977	CDS	UL39	ribonucleotide reductase subunit 1
CCGGACCTGTTCTTCCAGCGCTACCAGCGGCACC	05:02:01	47640	47673	46605	48977	CDS	UL39	ribonucleotide reductase subunit 1
CCGCGCCTCGCACCTGGCC	04:01:01	47714	47732	46605	48977	CDS	UL39	ribonucleotide reductase subunit 1
CCTTCCTCATCGTCCGCAGCGCC	04:01:01	47821	47843	46605	48977	CDS	UL39	ribonucleotide reductase subunit 1
CCGCCCTCGCCACGTCCAACC	05:02:01	47917	47937	46605	48977	CDS	UL39	ribonucleotide reductase subunit 1
CCTCAACGCCGCCATCGCC	04:01:01	48230	48248	46605	48977	CDS	UL39	ribonucleotide reductase subunit 1
CCTGCGCCCCAACCTGCC	04:01:01	48560	48577	46605	48977	CDS	UL39	ribonucleotide reductase subunit 1
CCCGCCGGGCACCCGCTGGCC	04:01:01	48687	48707	46605	48977	CDS	UL39	ribonucleotide reductase subunit 1
CCACAGCCAGTCCATGTCCCTCTTCCTGACCGAGCCCGCC	08:05:02	48782	48821	46605	48977	CDS	UL39	ribonucleotide reductase subunit 1
CCGCTTCCTCTTCGCCTTCCTCTCCGCC	06:03:01	49133	49160	48987	49898	CDS	UL40	ribonucleotide reductase subunit 2
CCTCCTCGTTCGCCTCC	04:01:01	49459	49475	48987	49898	CDS	UL40	ribonucleotide reductase subunit 2
CCATCCACACCTCGGCC	04:01:01	49549	49565	48987	49898	CDS	UL40	ribonucleotide reductase subunit 2
CCCCGCGCCCCGACGAGGCCCGCATCCACC	05:02:01	49600	49629	48987	49898	CDS	UL40	ribonucleotide reductase subunit 2
CCTCCTGCTGGACCTGCCGGCC	05:02:01	49694	49715	48987	49898	CDS	UL40	ribonucleotide reductase subunit 2
CCCGCCAGCTCCTTCGCCC	04:01:01	50492	50510	50401	51498	CDS	UL41	tegument host shutoff protein
CCTCGGGGGCCACCTCGCGGCCCTCC	05:02:01	50766	50791	50401	51498	CDS	UL41	tegument host shutoff protein
CCACCTGCTGCACCGAGTCCACGTCCGGCGCCC	06:03:01	50802	50834	50401	51498	CDS	UL41	tegument host shutoff protein
CCAGGAACTCCGAGTAGTCCACCCCC	05:02:01	50868	50893	50401	51498	CDS	UL41	tegument host shutoff protein
CCGCCTCCATGTCCGACACGTCC	05:02:01	51045	51067	50401	51498	CDS	UL41	tegument host shutoff protein
CCGCGGCCATGATGGCCTTGGCGCC	04:01:01	51198	51222	50401	51498	CDS	UL41	tegument host shutoff protein
CCGTTCCCGAAGATGCCGCGGTCC	04:01:01	51236	51259	50401	51498	CDS	UL41	tegument host shutoff protein
CCTCGAGGACCTGGACCGCCACCCCACCCACGCGCACCACCC	08:05:02	51648	51689	51628	52782	CDS	UL42	DNA polymerase processivity subunit
CCGCCATCGCCCCGCTGGCCGCGCACC	05:02:01	51794	51820	51628	52782	CDS	UL42	DNA polymerase processivity subunit
CCCCCAGGTGGCCAAGCTCGCCGCC	05:02:01	52215	52239	51628	52782	CDS	UL42	DNA polymerase processivity subunit
CCGTCTCCTCCAGCGCC	04:01:01	52298	52314	51628	52782	CDS	UL42	DNA polymerase processivity subunit
CCCGCCGACCCCGCCACCGTGCCCGCCGCCCCCGAGGGCGCCGCCGCCACCGTCGCCGCCGCC	16:13:04	52585	52647	51628	52782	CDS	UL42	DNA polymerase processivity subunit
CCGCCGCCCCCGCC	05:02:01	52664	52677	51628	52782	CDS	UL42	DNA polymerase processivity subunit
CCCATCGCCAAGCGCCCGCGGGCCGCC	05:02:01	52717	52743	51628	52782	CDS	UL42	DNA polymerase processivity subunit
CCTGCCCATGCCCCTCGTGGACCGGTTCATCCCC	05:02:01	53030	53063	52842	53963	CDS	UL43	envelope protein UL43
CCGCCCCGCCTGCC	04:01:01	53228	53241	52842	53963	CDS	UL43	envelope protein UL43
CCTACGTCGCCAGCCGCGCCCGGTTCCTGGCCGCGCCCGCGGACC	08:05:02	53383	53427	52842	53963	CDS	UL43	envelope protein UL43
CCGACCCCACCGCCGAGCCC	05:02:01	53461	53480	52842	53963	CDS	UL43	envelope protein UL43
CCGTCCCGCACACCCACGCCTACGCC	05:02:01	53503	53528	52842	53963	CDS	UL43	envelope protein UL43
CCGCCTCCTCCCTCC	05:02:01	53563	53577	52842	53963	CDS	UL43	envelope protein UL43
CCCACCACCGCGGCCGCGGCCGGCGCCGCCGGGTTCC	08:05:02	53625	53661	52842	53963	CDS	UL43	envelope protein UL43
CCTCATCCTCGCGGCCATCGTCCTCACGGCCGCCGGCGAGCCC	07:04:01	53741	53783	52842	53963	CDS	UL43	envelope protein UL43
CCCATCAGCCTCGCGGCCTCCACCGGCC	06:03:01	53793	53820	52842	53963	CDS	UL43	envelope protein UL43
CCACGTCCGCTGCGCCACACCCGCGCGTACCGGCTCGCCGCC	07:04:01	53841	53882	52842	53963	CDS	UL43	envelope protein UL43
CCATCGCCGCGGCGCCGTCGACC	04:01:01	54081	54103	54029	55468	CDS	UL44	envelope glycoprotein C
CCCTCTCCGCCCCCGACCCCCGCGCCCGCCTCGCCC	09:06:02	54170	54205	54029	55468	CDS	UL44	envelope glycoprotein C
CCCCCGGTCCCGCCGCCC	05:02:01	54227	54244	54029	55468	CDS	UL44	envelope glycoprotein C
CCGTCTTCCCGCGCGCCGGGGAGACC	04:01:01	54390	54415	54029	55468	CDS	UL44	envelope glycoprotein C
CCGCTCGCCCGACGCCGACCCC	04:01:01	54448	54469	54029	55468	CDS	UL44	envelope glycoprotein C
CCCCCGCGCCCGGAGCTCCC	04:01:01	54485	54504	54029	55468	CDS	UL44	envelope glycoprotein C
CCGCCAACGCCTCCCTCGCCC	05:02:01	54528	54548	54029	55468	CDS	UL44	envelope glycoprotein C
CCGCCAACGGCACCGAGGTCCGGAGCGCC	05:02:01	54681	54709	54029	55468	CDS	UL44	envelope glycoprotein C
CCTCCTGTACAGCCAGCCC	04:01:01	54721	54739	54029	55468	CDS	UL44	envelope glycoprotein C
CCGCCTTCGTGACCAACAGCACCGTGGCC	05:02:01	54867	54895	54029	55468	CDS	UL44	envelope glycoprotein C
CCCGGGCCTCGCGGCCGCGGACGCC	04:01:01	54952	54976	54029	55468	CDS	UL44	envelope glycoprotein C
CCGAGGCCCTGCGCCCCCACGTCTACCACCC	06:03:01	55050	55080	54029	55468	CDS	UL44	envelope glycoprotein C
CCTCGCCTGGTCCGACCACGCCGCCGACACCGTCTACCACCTCGGCGCC	10:07:02	55153	55201	54029	55468	CDS	UL44	envelope glycoprotein C
CCTGCCGCCTCGAGGGCCTGCCC	05:02:01	55278	55300	54029	55468	CDS	UL44	envelope glycoprotein C
CCTCCCCCGCGTCC	04:01:01	55341	55354	54029	55468	CDS	UL44	envelope glycoprotein C
CCGCCGGGGCCGAGACCGAGGCC	05:02:01	55794	55816	55699	56535	CDS	UL26/UL26.5	capsid scaffold protein UL26.5
CCACCGGCTGGGCCTGCACCACCACC	06:03:01	55938	55963	55699	56535	CDS	UL26/UL26.5	capsid scaffold protein UL26.5
CCGCCAGGCCCTGGAGGCCCGGCAGGCCCGGGAGCGCC	06:03:01	56007	56044	55699	56535	CDS	UL26/UL26.5	capsid scaffold protein UL26.5
CCTCGCCGGGCGCCAGGCGCC	04:01:01	56916	56936	55699	57273	CDS	UL26	capsid maturation protease UL26
CCGCTCCTCGTCCGAGAGCCGCATGTCCCC	05:02:01	56986	57015	55699	57273	CDS	UL26	capsid maturation protease UL26
CCAGCGCCACCAGGCGCACC	04:01:01	57528	57547	57307	58911	CDS	UL25	DNA packaging tegument protein UL25
CCAGCGCCAGCGCGGCCAGCCC	04:01:01	57594	57615	57307	58911	CDS	UL25	DNA packaging tegument protein UL25
CCTCGTCCACGAAGCCCGCGCCGTCGACC	05:02:01	57942	57970	57307	58911	CDS	UL25	DNA packaging tegument protein UL25
CCCGCCCTCGGCCAGCGCC	04:01:01	58108	58126	57307	58911	CDS	UL25	DNA packaging tegument protein UL25
CCCGCTCCAGCAGGTCCGCGATGCCC	04:01:01	58155	58180	57307	58911	CDS	UL25	DNA packaging tegument protein UL25
CCCGCGGCGCCGGCCCCCTGCC	05:02:01	58196	58217	57307	58911	CDS	UL25	DNA packaging tegument protein UL25
CCTCGCGGCCCTCGTCCGCGGCCGCGGTCGCCTCGGGCGCCTCC	07:04:01	58536	58579	57307	58911	CDS	UL25	DNA packaging tegument protein UL25
CCGCGTCCGCCTCC	04:01:01	58593	58606	57307	58911	CDS	UL25	DNA packaging tegument protein UL25
CCGTCTCCTCGAGCACCACGAGCGCCTCGGCCACGCGCTCCACCTGCCGCTCCAGCGGCC	10:07:02	58620	58679	57307	58911	CDS	UL25	DNA packaging tegument protein UL25
CCCCACCCCCAGCCGCACC	05:02:01	59313	59331	59004	59519	CDS	UL24	nuclear protein UL24
CCGCCGCCCTCGCCC	04:01:01	60680	60694	60610	62670	CDS	UL22	envelope glycoprotein H
CCCGCGCCCACCGCGGCGCCC	04:01:01	60736	60756	60610	62670	CDS	UL22	envelope glycoprotein H
CCGCGGGCACCTGCTCGGCCGGTACC	04:01:01	60852	60877	60610	62670	CDS	UL22	envelope glycoprotein H
CCCCCGCCCGTCTCC	04:01:01	60898	60912	60610	62670	CDS	UL22	envelope glycoprotein H
CCTGGAGCCGCCGGGCCCGCCCGCGGGCCGCTTCC	07:04:01	61215	61249	60610	62670	CDS	UL22	envelope glycoprotein H
CCTCTCCGACGGGGCCATGCACC	04:01:01	61269	61291	60610	62670	CDS	UL22	envelope glycoprotein H
CCGCCCTGGCCGCC	04:01:01	61367	61380	60610	62670	CDS	UL22	envelope glycoprotein H
CCGCGACCGGCGCGCCTCGGCGCCGGCGCTCC	05:02:01	61464	61495	60610	62670	CDS	UL22	envelope glycoprotein H
CCCGGTGGCGCCCGCGGACCAGCTCCGCGCCGCCTGGACC	07:04:01	61599	61638	60610	62670	CDS	UL22	envelope glycoprotein H
CCCTGCTCCGCACCACGGCCATGTGCACC	05:02:01	61796	61824	60610	62670	CDS	UL22	envelope glycoprotein H
CCGCCGCGGCCGCC	04:01:01	61835	61848	60610	62670	CDS	UL22	envelope glycoprotein H
CCACCCTGGCCAACCTGGGCGCC	05:02:01	61961	61983	60610	62670	CDS	UL22	envelope glycoprotein H
CCGCGCCCGAGATCCCCGCC	04:01:01	62081	62100	60610	62670	CDS	UL22	envelope glycoprotein H
CCCGAGTCCCAGCACCTGCC	04:01:01	62269	62288	60610	62670	CDS	UL22	envelope glycoprotein H
CCGGCGCCAACTCCACCATCCCC	05:02:01	62411	62433	60610	62670	CDS	UL22	envelope glycoprotein H
CCCGTCCAGCACCCGCGCCCCGGCCGCCTCCACC	08:05:02	64695	64728	64488	66065	CDS	UL21	tegument protein UL21
CCGCCAGCTCCAGGCCCGTCGCCGCGTCCTCCC	07:04:01	64781	64813	64488	66065	CDS	UL21	tegument protein UL21
CCCCCGCCGGGTCC	04:01:01	64841	64854	64488	66065	CDS	UL21	tegument protein UL21
CCCGAGAGCCGCCGTGGCCGCCCCCTCCTCCCCCTTCTCCTCC	11:08:02	64967	65009	64488	66065	CDS	UL21	tegument protein UL21
CCGAGGCGCCCGCGGCCCGCC	04:01:01	65231	65251	64488	66065	CDS	UL21	tegument protein UL21
CCGCGCGCCCGCCCTTCACCACCACGGCCGTGGGCC	07:04:01	65432	65467	64488	66065	CDS	UL21	tegument protein UL21
CCCGAACTTGCCGATCTCCCGCGAGCGCC	04:01:01	65925	65953	64488	66065	CDS	UL21	tegument protein UL21
CCCGGGACCGGATGCCGCTCTCGCC	04:01:01	66452	66476	66172	66657	CDS	UL20	envelope protein UL20
CCCGGCCATCCTGCC	04:01:01	66752	66766	66744	70736	CDS	UL19	major capsid protein
CCGCACCCGGCCGACCAGCCC	05:02:01	67035	67055	66744	70736	CDS	UL19	major capsid protein
CCTCGATCGCCGCTCCCTCAACGCCGCC	05:02:01	67079	67106	66744	70736	CDS	UL19	major capsid protein
CCGCCTGGTGTTCCTCGAGGCCC	04:01:01	67793	67815	66744	70736	CDS	UL19	major capsid protein
CCGGCCGCCGACC	04:01:01	67908	67920	66744	70736	CDS	UL19	major capsid protein
CCCACGCCGGGCCTCCCGGACCC	05:02:01	67950	67972	66744	70736	CDS	UL19	major capsid protein
CCATGGGCACCCTCTGCCACCCCTCCTTCC	06:03:01	68047	68076	66744	70736	CDS	UL19	major capsid protein
CCGCGCCGCCGGCCGCCGACC	06:03:01	68239	68259	66744	70736	CDS	UL19	major capsid protein
CCCGGCAACGCCGACCTGCGCC	04:01:01	68271	68292	66744	70736	CDS	UL19	major capsid protein
CCCCGGGCCCTTCGCCGTGCCCC	04:01:01	68342	68364	66744	70736	CDS	UL19	major capsid protein
CCTTCCGCGACGCCAACTACCCC	04:01:01	68518	68540	66744	70736	CDS	UL19	major capsid protein
CCAGCCCCTGCACCCGCACCACGACGCC	05:02:01	69047	69074	66744	70736	CDS	UL19	major capsid protein
CCCCCGGCACCCGCTGCACCCGCGCAACCTCGTGCCC	06:03:01	69230	69266	66744	70736	CDS	UL19	major capsid protein
CCTACCAGCCCAACGACGCC	04:01:01	69472	69491	66744	70736	CDS	UL19	major capsid protein
CCTGCGCCGACCACCTCGGCGCC	05:02:01	69544	69566	66744	70736	CDS	UL19	major capsid protein
CCCCGTGGCCTTCACCCACC	04:01:01	69746	69765	66744	70736	CDS	UL19	major capsid protein
CCTGCCGCAGAACCTCTTCGCC	04:01:01	70022	70043	66744	70736	CDS	UL19	major capsid protein
CCGGCAACCGCCTGGCGCCCGTGCCC	05:02:01	70108	70133	66744	70736	CDS	UL19	major capsid protein
CCCCAGGTGCCCGCGGGCCTGGCCC	04:01:01	70152	70176	66744	70736	CDS	UL19	major capsid protein
CCACAGCCACGCGGACCCCGCGCACCCCCACCGCGCCACCGCCAATCCCTGGGCC	11:08:02	70307	70361	66744	70736	CDS	UL19	major capsid protein
CCGCCGCCTCGCC	04:01:01	70510	70522	66744	70736	CDS	UL19	major capsid protein
CCACGTGTGCCTCGTCCCGCC	04:01:01	71189	71209	70896	71783	CDS	UL18	capsid triplex subunit 2
CCGGCGCTACCAGCTGCCCCCGCCGCACC	06:03:01	71384	71412	70896	71783	CDS	UL18	capsid triplex subunit 2
CCCCCGCCGCCGCTGCCGCAGGACC	06:03:01	71598	71622	70896	71783	CDS	UL18	capsid triplex subunit 2
CCCCCCGACCGTCCCCCCC	05:02:01	71735	71753	70896	71783	CDS	UL18	capsid triplex subunit 2
CCGGCCCCCGAGGCCGTCTCC	05:02:01	72088	72108	71979	77065	CDS	UL15	DNA packaging terminase subunit 1
CCCACGATGGCCACGGCCGAGTCC	04:01:01	72376	72399	71979	77065	CDS	UL15	DNA packaging terminase subunit 1
CCCTCGACGGCCACGCGCACCGCC	04:01:01	72412	72435	71979	77065	CDS	UL15	DNA packaging terminase subunit 1
CCCACGACGGCCACGCCGGTGCC	04:01:01	72577	72599	71979	77065	CDS	UL15	DNA packaging terminase subunit 1
CCCGGACCCCCTCC	04:01:01	73240	73253	73166	74959	CDS	UL17	DNA packaging tegument protein UL17
CCCGCTCGCGCCCTTCGCCGCCC	04:01:01	73273	73295	73166	74959	CDS	UL17	DNA packaging tegument protein UL17
CCTGGAGCGCCTGTGCCGCCAGTTCGCC	05:02:01	73573	73600	73166	74959	CDS	UL17	DNA packaging tegument protein UL17
CCCCAGGACCCCCGGCC	04:01:01	73985	74001	73166	74959	CDS	UL17	DNA packaging tegument protein UL17
CCGCCACTACCAGACC	04:01:01	74104	74119	73166	74959	CDS	UL17	DNA packaging tegument protein UL17
CCGGCGTCCGCGAGTCCGTGCGCCGCGAGCC	05:02:01	74406	74436	73166	74959	CDS	UL17	DNA packaging tegument protein UL17
CCGCCCGCGCGACCGCGAGGCCGTCC	05:02:01	74467	74492	73166	74959	CDS	UL17	DNA packaging tegument protein UL17
CCTCGCCGCGCGCGCCACCGCC	05:02:01	74605	74626	73166	74959	CDS	UL17	DNA packaging tegument protein UL17
CCTGGCCGCCGTGGCGCCCGGCGCCGCGACCGTCGCC	07:04:01	75090	75126	74986	75972	CDS	UL16	tegument protein UL16
CCGTGACCACGACCACGCTCC	04:01:01	75227	75247	74986	75972	CDS	UL16	tegument protein UL16
CCCGCCGACCTGCCCGTCGCCGAGCCCGTGCCCGCCGCGCCGGCGGGCCGCCTGGACCTGGACGCCGCCGAGCCCGTGGCCGCGGCGCCGGCGGGCCGCC	19:16:04	75307	75406	74986	75972	CDS	UL16	tegument protein UL16
CCACCTCGGCGCCGTGCTCGCC	04:01:01	75516	75537	74986	75972	CDS	UL16	tegument protein UL16
CCGCACCCCGACGGGGCCGCCGCGCCGTGCCTGTGCGCCGCGCCGTGCCTGTGGCGCC	10:07:02	75622	75679	74986	75972	CDS	UL16	tegument protein UL16
CCCCCCCGCCCGCGCCATCCCC	05:02:01	75930	75951	74986	75972	CDS	UL16	tegument protein UL16
CCAGCGTGCCGCGCCCGCCGCCGCCTTTGCCCTCGCCCCCGCCTCCATCGTGGCCCTCC	13:10:03	76420	76478	71979	77065	CDS	UL15	DNA packaging terminase subunit 1
CCGGGCGCGCCCTTCGCGCCGCCCCGGGCCCTCTCGTCCTTCTCCTCTTCCCCCCCATCCTCCTCGTCGCC	12:09:03	76503	76573	71979	77065	CDS	UL15	DNA packaging terminase subunit 1
CCCCGGGCCCCGCCGCCGCCGCCGCCGTCCC	08:05:02	76582	76612	71979	77065	CDS	UL15	DNA packaging terminase subunit 1
CCACCGCCGCC	04:01:01	76717	76727	71979	77065	CDS	UL15	DNA packaging terminase subunit 1
CCGACCGCCGGGACCACC	05:02:01	76914	76931	71979	77065	CDS	UL15	DNA packaging terminase subunit 1
CCTCGGACCGCCGGGAGCGCCGCGTGCGCC	05:02:01	77071	77100	77064	77543	CDS	UL14	tegument protein UL14
CCCAGGCGGCCGTCCGCGGGGTCC	04:01:01	77308	77331	77064	77543	CDS	UL14	tegument protein UL14
CCGCCCATCCACC	04:01:01	77564	77576	77513	78709	CDS	UL13	tegument serine/threonine protein kinase
CCATCGCCGCCGCC	04:01:01	77601	77614	77513	78709	CDS	UL13	tegument serine/threonine protein kinase
CCTCCCGGCTCCTGGGCC	04:01:01	77640	77657	77513	78709	CDS	UL13	tegument serine/threonine protein kinase
CCCCCTACCTGATCCCGCGCCC	05:02:01	77676	77697	77513	78709	CDS	UL13	tegument serine/threonine protein kinase
CCTCGCCGTGCCGGACGACC	04:01:01	77707	77726	77513	78709	CDS	UL13	tegument serine/threonine protein kinase
CCCGCGCTTCCGCCTCGCGCGCC	04:01:01	78202	78224	77513	78709	CDS	UL13	tegument serine/threonine protein kinase
CCCGCCGCCGCCGGGCCCCCTGCC	07:04:01	78334	78357	77513	78709	CDS	UL13	tegument serine/threonine protein kinase
CCCCTCCGCCGAGGCCCTCGCC	05:02:01	78526	78547	77513	78709	CDS	UL13	tegument serine/threonine protein kinase
CCCCGGCAACCAGCCCCC	04:01:01	78607	78624	77513	78709	CDS	UL13	tegument serine/threonine protein kinase
CCGCGCGCACCTTCCTGCGGTTCC	04:01:01	78718	78741	78675	80126	CDS	UL12	deoxyribonuclease
CCACGGCCTCGCCGCCCCCGACGCGGCCGCGGCGGCC	07:04:01	78833	78869	78675	80126	CDS	UL12	deoxyribonuclease
CCCGCCGCCCGCGCCC	04:01:01	78884	78899	78675	80126	CDS	UL12	deoxyribonuclease
CCGACGGCCCGCGCTTCCCGCC	04:01:01	79033	79054	78675	80126	CDS	UL12	deoxyribonuclease
CCCGCGCCGCCGTCGCGGCCCTGTACGCCGAGGCGCCCACGCCGGACCTGCCC	09:06:02	79138	79190	78675	80126	CDS	UL12	deoxyribonuclease
CCACCGCCGGGCCACGACC	05:02:01	79266	79284	78675	80126	CDS	UL12	deoxyribonuclease
CCTGTACTCCATCGCCCGGCC	04:01:01	79526	79546	78675	80126	CDS	UL12	deoxyribonuclease
CCGAGGACGCCCCGCCGACGCGCC	04:01:01	79627	79650	78675	80126	CDS	UL12	deoxyribonuclease
CCCCGACCGCCCCGCGCGCCCCCACCTGGCCACC	08:05:02	79862	79895	78675	80126	CDS	UL12	deoxyribonuclease
CCGCCGCCGCCCC	04:01:01	79907	79919	78675	80126	CDS	UL12	deoxyribonuclease
CCGCCCGCCTGCGCCGTGCCC	05:02:01	79965	79985	78675	80126	CDS	UL12	deoxyribonuclease
CCCGGCCCCGTGCGCCCCAAGGCCCCGTACC	05:02:01	80201	80231	80084	80275	CDS	UL11	myristylated tegument protein
CCGCCGGGCCGTCGTCCGCGCCTTGTCC	06:03:01	80874	80901	80754	81935	CDS	UL10	envelope glycoprotein M
CCAGGGCGGCCTCCGCCGTCTTCC	05:02:01	81203	81226	80754	81935	CDS	UL10	envelope glycoprotein M
CCCGACCACGGCCGCGCCCAGGCCGACCGCGCC	07:04:01	81273	81305	80754	81935	CDS	UL10	envelope glycoprotein M
CCCCGGGGCGGCCACCGTCGACGCC	04:01:01	81543	81567	80754	81935	CDS	UL10	envelope glycoprotein M
CCAGCCGGCCGGCCTCGCGCCGCAGCACCACGGCCCCCGCGACC	09:06:02	81596	81639	80754	81935	CDS	UL10	envelope glycoprotein M
CCGGCCCTACCGCC	04:01:01	82338	82351	81934	84465	CDS	UL9	DNA replication origin-binding helicase
CCGCCGCTGCCTCGTGCTCCGGCACCTCGGGGCC	06:03:01	82644	82677	81934	84465	CDS	UL9	DNA replication origin-binding helicase
CCCTGCGCCGCGCCCTCCC	04:01:01	84730	84748	84462	86513	CDS	UL8	helicase-primase subunit
CCATGGCCGGCTGCGCCGCGCTCTCC	04:01:01	84991	85016	84462	86513	CDS	UL8	helicase-primase subunit
CCCCGCCCGTCTTCGCCTTCCTGGGGCCCGAGCTCGCCC	06:03:01	85276	85314	84462	86513	CDS	UL8	helicase-primase subunit
CCGCGCCTTCCACGCCCTCGGGCCC	05:02:01	85460	85484	84462	86513	CDS	UL8	helicase-primase subunit
CCCGTGCGCCCTCCGCGGGGCCTGGCTGGCC	05:02:01	85553	85583	84462	86513	CDS	UL8	helicase-primase subunit
CCGCGGCCGAGGCCGGCC	04:01:01	85783	85800	84462	86513	CDS	UL8	helicase-primase subunit
CCGCCGCCGCCGCGGCC	05:02:01	85876	85892	84462	86513	CDS	UL8	helicase-primase subunit
CCCTGGCCTGGTCCTGCCACGCC	05:02:01	85999	86021	84462	86513	CDS	UL8	helicase-primase subunit
CCGCGCCGCCAAGGCC	04:01:01	86087	86102	84462	86513	CDS	UL8	helicase-primase subunit
CCGAGGCCGCGCGCGCCGCC	04:01:01	86149	86168	84462	86513	CDS	UL8	helicase-primase subunit
CCTTCGCCTCGCGCCACGACCCC	04:01:01	86191	86213	84462	86513	CDS	UL8	helicase-primase subunit
CCCTCGCCCCCGCC	04:01:01	86239	86252	84462	86513	CDS	UL8	helicase-primase subunit
CCCCCCGCTGATCCTGCCC	04:01:01	86351	86369	84462	86513	CDS	UL8	helicase-primase subunit
CCGGCGACGCCCCGCCGCC	04:01:01	86452	86470	84462	86513	CDS	UL8	helicase-primase subunit
CCAGCCACCGGCCC	04:01:01	87062	87075	86679	87479	CDS	UL7	tegument protein UL7
CCGCCTCCGCC	04:01:01	87098	87108	86679	87479	CDS	UL7	tegument protein UL7
CCTCGGCGGCCGTGACCACC	04:01:01	87233	87252	86679	87479	CDS	UL7	tegument protein UL7
CCCGGGCACCTCGCGCACCTCGCACACCAGCC	05:02:01	87405	87436	86679	87479	CDS	UL7	tegument protein UL7
CCCCCCGGCGGGGCCGGCGGCGCCGGTCCCGTCCGCGCCCGCC	08:05:02	87931	87973	87370	89301	CDS	UL6	capsid portal protein
CCCCCGTTGTCCGCC	04:01:01	88046	88060	87370	89301	CDS	UL6	capsid portal protein
CCGGCGCCGTGGTGCCCGAAGCCC	04:01:01	88166	88189	87370	89301	CDS	UL6	capsid portal protein
CCGCGGCCGAGCCCGCCGGGTCCTCGCC	06:03:01	88317	88344	87370	89301	CDS	UL6	capsid portal protein
CCACGGCGCCGGCCGGGTGCCCC	04:01:01	88356	88378	87370	89301	CDS	UL6	capsid portal protein
CCAGAGCACCAGGCACTCCCCGCGCTCGCCC	04:01:01	88537	88567	87370	89301	CDS	UL6	capsid portal protein
CCACCTCGTCCAGGCCCTGGCCC	05:02:01	88674	88696	87370	89301	CDS	UL6	capsid portal protein
CCGCCGCTTCCCCCC	04:01:01	88759	88773	87370	89301	CDS	UL6	capsid portal protein
CCCGGCGCACCGGGACCACGCC	04:01:01	88782	88803	87370	89301	CDS	UL6	capsid portal protein
CCTCGTCGCCGAAGCGCCGCGCCAGCGCCTCGGCGCCGAGGCC	07:04:01	88959	89001	87370	89301	CDS	UL6	capsid portal protein
CCATCCAGTCCCGGGCCACGTCC	05:02:01	89019	89041	87370	89301	CDS	UL6	capsid portal protein
CCTCCTCCGCGGCGCCGCC	05:02:01	89241	89259	87370	89301	CDS	UL6	capsid portal protein
CCGCGCGCCACCAACGCCACC	05:02:01	89327	89347	89300	91804	CDS	UL5	helicase-primase helicase subunit
CCTTCGACCGGTACCGCGAGGCC	04:01:01	90516	90538	89300	91804	CDS	UL5	helicase-primase helicase subunit
CCAACGCCGGCCGCATCACC	04:01:01	90579	90598	89300	91804	CDS	UL5	helicase-primase helicase subunit
CCAGGTGGCCGTCACCACGCGCC	04:01:01	90706	90728	89300	91804	CDS	UL5	helicase-primase helicase subunit
CCTTCGAGGCCTTCGCGGCCGTCC	04:01:01	90759	90782	89300	91804	CDS	UL5	helicase-primase helicase subunit
CCTACCGGCGCCTGGCCGCC	05:02:01	90927	90946	89300	91804	CDS	UL5	helicase-primase helicase subunit
CCCGCCGCCCCCGCGGGCCCC	05:02:01	91007	91027	89300	91804	CDS	UL5	helicase-primase helicase subunit
CCTGGCCGGCGGCCCCC	04:01:01	92101	92117	91863	92300	CDS	UL4	nuclear protein UL4
CCATCACCGCGTACCGGCCC	04:01:01	92236	92255	91863	92300	CDS	UL4	nuclear protein UL4
CCGCCGGGGCGGCCGTCGCC	04:01:01	92679	92698	92476	93150	CDS	UL3.5	protein V57
CCGCCCGCGGCCGTCGCC	04:01:01	92753	92770	92476	93150	CDS	UL3.5	protein V57
CCGCGGCCAGGCGCCGGGCGGCC	04:01:01	93057	93079	92476	93150	CDS	UL3.5	protein V57
CCGCGCCCGGGGGCGCCGCGCGGGCC	04:01:01	93364	93389	93147	93860	CDS	UL3	nuclear protein UL3
CCGGCCAGGGCCGCGGCCAGGTCCC	05:02:01	93439	93463	93147	93860	CDS	UL3	nuclear protein UL3
CCGTCAGCCGCCGGCGCCC	04:01:01	93476	93494	93147	93860	CDS	UL3	nuclear protein UL3
CCCGCCGCCGCC	04:01:01	93559	93570	93147	93860	CDS	UL3	nuclear protein UL3
CCCTTCGTCCCCCCCGTCTTCCTCGTCTTCCGTCTCCTCCTTCTCCGTCGCCTTCCCCTCCTCGCCGTCTTCCACGTCCCCCTCTCC	16:13:04	93579	93665	93147	93860	CDS	UL3	nuclear protein UL3
CCCGAGCACCCCCTCCC	04:01:01	93675	93691	93147	93860	CDS	UL3	nuclear protein UL3
CCTCCTCCACGGCCCACCCCC	06:03:01	93755	93775	93147	93860	CDS	UL3	nuclear protein UL3
CCCAGGCCTCCAGGCAGCC	04:01:01	94239	94257	93916	94866	CDS	UL2	uracil-DNA glycosylase
CCAGCCCGTGGGCCTGGCCCGGCCC	05:02:01	94356	94380	93916	94866	CDS	UL2	uracil-DNA glycosylase
CCACCTTGACGTCCTCGGGCGCC	04:01:01	94407	94429	93916	94866	CDS	UL2	uracil-DNA glycosylase
CCACCTCTCCGAGCTCCTTCAGGGCCGCC	06:03:01	94903	94931	94844	95314	CDS	UL1	envelope glycoprotein L
CCCATTCCAGCTCCTCGCGCC	04:01:01	95155	95175	94844	95314	CDS	UL1	envelope glycoprotein L
CCCGCGACGCCGGTGCCAGGAACCCCCAGCGCCGCC	07:04:01	95244	95279	94844	95314	CDS	UL1	envelope glycoprotein L
CCGTCGAGACCTGCCCATAAAGCC	04:01:01	97209	97232	96481	97584	CDS	EP0	ubiquitin E3 ligase ICP0
CCCAGACCCGGAGCCCTGCCCTTCGGCCTCC	06:03:01	97267	97297	96481	97584	CDS	EP0	ubiquitin E3 ligase ICP0
CCCCAGATGACCGCGAAGCCCCCCCCTACCGGCTCATCCTCTTCCCC	08:05:02	97328	97374	96481	97584	CDS	EP0	ubiquitin E3 ligase ICP0
CCGTCGCCCCCTCC	04:01:01	97383	97396	96481	97584	CDS	EP0	ubiquitin E3 ligase ICP0
CCGGCGTCCTCGGCCTCCTCGTCGTCCGAGATGGCCTCCACC	08:05:02	103196	103237	103171	107511	CDS	IE180	transcriptional regulator ICP4
CCCGAGCGGGCCGCGGGGCCGGCCGTCGCCGCCGCGGACGCC	07:04:01	103246	103287	103171	107511	CDS	IE180	transcriptional regulator ICP4
CCACAGAGTCCCCGTCCTCGCCGGGGCCGGCCCCGGCGCCCGAGGCCCCCGCGGGCC	10:07:02	103296	103352	103171	107511	CDS	IE180	transcriptional regulator ICP4
CCATGTCCTTGCAGCCGTCC	04:01:01	103698	103717	103171	107511	CDS	IE180	transcriptional regulator ICP4
CCCCCACGGCCGGGCCGTCCGCGGGCCAGTCC	07:04:01	104004	104035	103171	107511	CDS	IE180	transcriptional regulator ICP4
CCGGCGCCGCGCCGCGCCGAGCC	05:02:01	104059	104081	103171	107511	CDS	IE180	transcriptional regulator ICP4
CCACGGCGCCGGCGAAGCCGAGGTCCCGCGCC	05:02:01	104097	104128	103171	107511	CDS	IE180	transcriptional regulator ICP4
CCCGGTCCAGTTCCCGGCCC	04:01:01	104176	104195	103171	107511	CDS	IE180	transcriptional regulator ICP4
CCGGGGCCCCCGGTCC	04:01:01	104731	104746	103171	107511	CDS	IE180	transcriptional regulator ICP4
CCGCGCCGGAGAGCCCCTCGTCCTCCTCGCCGTCCCC	07:04:01	104787	104823	103171	107511	CDS	IE180	transcriptional regulator ICP4
CCCGCCGCCGCCGGCGCC	05:02:01	105020	105037	103171	107511	CDS	IE180	transcriptional regulator ICP4
CCGGGCCGCGGCCACGTTGGCC	04:01:01	105133	105154	103171	107511	CDS	IE180	transcriptional regulator ICP4
CCGCGGCCTGCCGCCGCTCGGCCGGGCCGGCCCC	07:04:01	105264	105297	103171	107511	CDS	IE180	transcriptional regulator ICP4
CCTCGAGTCCCCCATCTCC	04:01:01	105895	105913	103171	107511	CDS	IE180	transcriptional regulator ICP4
CCGGGGCCGGGGCCGGGGAGGCC	04:01:01	106173	106195	103171	107511	CDS	IE180	transcriptional regulator ICP4
CCCCGCCGTCCCCGGCGAGGCCGAGTCCGTCCTCGTCC	07:04:01	106542	106579	103171	107511	CDS	IE180	transcriptional regulator ICP4
CCGCCGCCGCCGGGCGCCGAGACCGGCCC	07:04:01	106775	106803	103171	107511	CDS	IE180	transcriptional regulator ICP4
CCCCCGCCGTGCC	04:01:01	106831	106843	103171	107511	CDS	IE180	transcriptional regulator ICP4
CCGGGGTCCGAGGCCGCGCCGCCGGCCCGGGCTCACCGACCGGGTCCCCCC	10:07:02	106881	106931	103171	107511	CDS	IE180	transcriptional regulator ICP4
CCCGGGGCCGCCGGGGGCCCCGGCCTCTGCC	06:03:01	107017	107047	103171	107511	CDS	IE180	transcriptional regulator ICP4
CCGGGGCCCGGAGCCGGCCCGGGACCGGGGCCC	06:03:01	107074	107106	103171	107511	CDS	IE180	transcriptional regulator ICP4
CCCGACCGGGGGACCCGGCGGCCGGGGACCC	05:02:01	107145	107175	103171	107511	CDS	IE180	transcriptional regulator ICP4
CCTCGCCGGAGGAGCCGCGGCGCCGGGAGCCCTGGCTGCCGCCGTCGGGGCC	08:05:02	107364	107415	103171	107511	CDS	IE180	transcriptional regulator ICP4
CCCGTGCCCTCCCCGCCGTTCTCGCCCGTCGACCCGCCCGGGCCCCGGCCCACGACCCCGGTCCC	11:08:02	116025	116089	115995	117089	CDS	US1	regulatory protein ICP22
CCCCCCGTCCCCCGCCTCGACCCCCACGCCCCCC	09:06:02	116099	116132	115995	117089	CDS	US1	regulatory protein ICP22
CCCCCGCCCGACCCC	04:01:01	116172	116186	115995	117089	CDS	US1	regulatory protein ICP22
CCAGCGCCCCTCGGCCCCC	04:01:01	116381	116399	115995	117089	CDS	US1	regulatory protein ICP22
CCCGCGCGTCCTCTCCCCGCC	04:01:01	116489	116509	115995	117089	CDS	US1	regulatory protein ICP22
CCCCGACGCGGCCCGCCGCCGCCCC	05:02:01	117061	117085	115995	117089	CDS	US1	regulatory protein ICP22
CCGGGACCATCGAGACCAACGCCCCC	05:02:01	118936	118961	118332	119336	CDS	US3	serine/threonine protein kinase US3
CCTGATCGACCTCATCCGCGCCC	04:01:01	119093	119115	118332	119336	CDS	US3	serine/threonine protein kinase US3
CCGGTACGCCGGGACCCACCGCCAGCC	06:03:01	119171	119197	118332	119336	CDS	US3	serine/threonine protein kinase US3
CCCGTCCGCCGCCCTTCC	05:02:01	119280	119297	118332	119336	CDS	US3	serine/threonine protein kinase US3
CCTCGCCCTCGGGCTCCTCGTGGTCCGCACCGTCGTGGCCAGAGAGGCCCC	07:04:01	119416	119466	119396	120892	CDS	US4	envelope glycoprotein G
CCACCCCGTCCACGACGACCGGCGGCCCGTCGGGCCCGCGACCGACGCCCAGCCCGTGAACCCGCTCGCCCCCGCCAACGCCACC	15:12:03	119485	119569	119396	120892	CDS	US4	envelope glycoprotein G
CCTCCTGGATCCGCC	04:01:01	119602	119616	119396	120892	CDS	US4	envelope glycoprotein G
CCCCGGGGACGCCATGCCCTCC	04:01:01	119725	119746	119396	120892	CDS	US4	envelope glycoprotein G
CCTACCTCGGCACCGTCTCCC	04:01:01	119895	119915	119396	120892	CDS	US4	envelope glycoprotein G
CCCGCCCCGGGGCCACCCTCCCACCCATCGCCCCCACGGCCGGCGACCACC	11:08:02	119973	120023	119396	120892	CDS	US4	envelope glycoprotein G
CCCCCGAGGCCCCC	04:01:01	120174	120187	119396	120892	CDS	US4	envelope glycoprotein G
CCGAGCTGACCTCCAGCGACC	04:01:01	120216	120236	119396	120892	CDS	US4	envelope glycoprotein G
CCGCCTCCACCACCCCCGCGCCCCCACCCGCGCGGCC	10:07:02	120401	120437	119396	120892	CDS	US4	envelope glycoprotein G
CCATGACCACGGTCACCACC	04:01:01	120448	120467	119396	120892	CDS	US4	envelope glycoprotein G
CCGACTGCCGCCGGAGCCGACC	05:02:01	120499	120520	119396	120892	CDS	US4	envelope glycoprotein G
CCCCCACCGGCAGCCCCGCCCTGCTCCTGGGCTTCC	07:04:01	120549	120584	119396	120892	CDS	US4	envelope glycoprotein G
CCTCGCGCCCCCTGCACCTGACGGCC	05:02:01	120600	120625	119396	120892	CDS	US4	envelope glycoprotein G
CCGCCACATCCGCTCCCTCGGCGGCCTCC	06:03:01	120667	120695	119396	120892	CDS	US4	envelope glycoprotein G
CCGAGACCACCAACACCACCACCACCCAGACGGGCC	08:05:02	120711	120746	119396	120892	CDS	US4	envelope glycoprotein G
CCGTGCCCGCGCCGACCTTCCCCCCGCCCGCGTACCCGTACACC	09:06:02	121139	121182	121075	122277	CDS	US6	envelope glycoprotein D
CCCACCGGCGGCCCACGTACCGCGCCCACGTGGCCTGGTACC	07:04:01	121331	121372	121075	122277	CDS	US6	envelope glycoprotein D
CCGGCGCCGCACCACGCC	04:01:01	121452	121469	121075	122277	CDS	US6	envelope glycoprotein D
CCAGTACCGGCGCCTGGTGTCC	04:01:01	121560	121581	121075	122277	CDS	US6	envelope glycoprotein D
CCCGTTCGCCCGCGTGGACCAGCACC	04:01:01	121641	121666	121075	122277	CDS	US6	envelope glycoprotein D
CCTGACGCCGTTCTACCAGCAGCCCCCGCACC	06:03:01	121734	121765	121075	122277	CDS	US6	envelope glycoprotein D
CCGGACGCTCCCGCGGGCCTACGCCGCCGCCACGCCGTACGCCATCGACCCCGCGCGGCCC	10:07:02	121800	121860	121075	122277	CDS	US6	envelope glycoprotein D
CCGAGGCCCAGGCCCCGGCCCCGGCCCCGGCCGAAGCCCGAGCCCGCCCCGGTGACGCCCGCGCCCCCCGGCCGCCTGCCCGAGCC	16:13:04	121873	121958	121075	122277	CDS	US6	envelope glycoprotein D
CCACGCCGCCGGGGGCCACCCCACGCCGCGACCCCCGAGGCCCGAGACGCCGCACCGCCCCTTCGCCCCGCCGGCCGTCGTGCCC	16:13:04	121971	122055	121075	122277	CDS	US6	envelope glycoprotein D
CCGCAGCCCGCGGAGCCGTTCCAGCCGCGGACCCCCGCCGCGCC	09:06:02	122065	122108	121075	122277	CDS	US6	envelope glycoprotein D
CCTCCTCGCCGCCCTGACCCTGGCCGCCCTGACCCC	08:05:02	122342	122377	122298	123398	CDS	US7	envelope glycoprotein I
CCGGCAGCGCCGTCCTCGTGCCC	04:01:01	122428	122450	122298	123398	CDS	US7	envelope glycoprotein I
CCTCTGCCCCCGCGTGCACCACGAGGCCTTCC	06:03:01	122594	122625	122298	123398	CDS	US7	envelope glycoprotein I
CCCCCACCACCCCACGCCGTCGTCC	06:03:01	122807	122831	122298	123398	CDS	US7	envelope glycoprotein I
CCCCGCCGAGGACGCCGTGTTCACCACGCCGCCCCCGATCGAGCCAGAGCCGCCGACGACCCCCGCGCCCCCCCGGGGGACCGGCGCCACCCCCGAGCCCCGCTCC	20:17:05	122888	122993	122298	123398	CDS	US7	envelope glycoprotein I
CCTGCTCGCCGCCGCCAACGCC	05:02:01	123104	123125	122298	123398	CDS	US7	envelope glycoprotein I
CCACCGAGGCCCCGAGCCTCTCCGCCGAGACGACCCCGGGCCCCGTCACCGAGGTCCCGAGTCCCTCGGCC	12:09:03	123560	123630	123502	125235	CDS	US8	envelope glycoprotein E
CCTCTCCACCGAGGCC	04:01:01	123642	123657	123502	125235	CDS	US8	envelope glycoprotein E
CCGCCTGCCACCCGGACC	05:02:01	123887	123904	123502	125235	CDS	US8	envelope glycoprotein E
CCGCGCCTGCGTCCCCGAGGCCCC	04:01:01	123915	123938	123502	125235	CDS	US8	envelope glycoprotein E
CCTGCCGCCCGAGGTGCCGCGGCTCC	05:02:01	123960	123985	123502	125235	CDS	US8	envelope glycoprotein E
CCGCACCTGACCGTCCGGCGGGCCACGCCC	06:03:01	124024	124053	123502	125235	CDS	US8	envelope glycoprotein E
CCGGCCGCCCGCGCCGCTGGCCCCGGTGGGCCCCGCGCGCCACGAGCCCCGCTTCC	09:06:02	124125	124180	123502	125235	CDS	US8	envelope glycoprotein E
CCACCCGCGCGCGCCCGAGTGCCTGCGCCCGGTGGACCC	06:03:01	124356	124394	123502	125235	CDS	US8	envelope glycoprotein E
CCGCCTGCCCCTTCGACGCC	04:01:01	124487	124506	123502	125235	CDS	US8	envelope glycoprotein E
CCCACAACGGCCACGTCGCCACC	04:01:01	124571	124593	123502	125235	CDS	US8	envelope glycoprotein E
CCCCGGCCCGGGCCCCGGGCACCCCGTGGGGCCCC	05:02:01	124655	124689	123502	125235	CDS	US8	envelope glycoprotein E
CCGGCGCCGCCCGCGCGCCCGTGGAACCCGTACGGCC	06:03:01	124732	124768	123502	125235	CDS	US8	envelope glycoprotein E
CCCGCCGCCGGGCGGCCTCGCGGCCGTTCCGGGTGCC	07:04:01	124862	124898	123502	125235	CDS	US8	envelope glycoprotein E
CCCGCCGGCGGCCCTCCTCCCCC	06:03:01	125000	125022	123502	125235	CDS	US8	envelope glycoprotein E
CCGCCAGCCGCC	04:01:01	125201	125212	123502	125235	CDS	US8	envelope glycoprotein E
CCCCAGCGCCCCCGTCCC	04:01:01	125307	125324	125293	125589	CDS	US9	membrane protein US9
CCCGGCCGCCGACGTCCTGCTGGCCCCCAAGGGACCCCGCTCCCCGCTGCGCCCCC	10:07:02	125340	125395	125293	125589	CDS	US9	membrane protein US9
CCGGAGACGCCGCCGCTGCC	04:01:01	125484	125503	125293	125589	CDS	US9	membrane protein US9
CCCTGCTGCCGCGCGCCACGCGCCCC	04:01:01	126019	126044	125811	126581	CDS	US2	virion protein US2
CCCGGGGAGCCCCTCCGTATCAGCCCGCCCCC	06:03:01	126138	126169	125811	126581	CDS	US2	virion protein US2
CCCCGATCCACCTGTGGATCCTGGGCGCCGCCGACCTCTGCGACCAGGTGCTCCTGGCCGCCTCCCGCAGCACCGCCGCCGGAGCCCCCGGCGCCCC	18:15:04	126241	126337	125811	126581	CDS	US2	virion protein US2
CCGGGATCCCGGCCACCCGCGCC	05:02:01	126406	126428	125811	126581	CDS	US2	virion protein US2
CCACAACCGCTCCTGGCGCCACGCC	05:02:01	126443	126467	125811	126581	CDS	US2	virion protein US2
CCTTCCCGCCCTCCTCGCCCTCTCC	06:03:01	127566	127590	127513	128607	CDS	US1	regulatory protein ICP22
CCGTCTTCGCCGTCTTCCCCCCCGTCCTCCCCTTCCTCGTCCTCCTCGTCCTCTCCATCGTCCTCGTCC	13:10:03	127613	127681	127513	128607	CDS	US1	regulatory protein ICP22
CCCCGTCCCCGCCGTCGTCCGAGCCCGAGCCCTCTCCGTCCGAGCCGTCC	10:07:02	127713	127762	127513	128607	CDS	US1	regulatory protein ICP22
CCCCGTCCTCCTCGTCCTCCTCGTCCTCGGCCTCGTCGTCCTCC	09:06:02	127815	127858	127513	128607	CDS	US1	regulatory protein ICP22
CCGTCTCCCCGTCCTCGTCCCCTTCCTCTTCCTCC	07:04:01	127869	127903	127513	128607	CDS	US1	regulatory protein ICP22
CCTCTTCCCCCTCCTCGTCCTCGTCTTCCTCCTCCCCGTCTTCCTCTTCGTCCTCGTCCTCCCCGTCGTCCTCGCACACCGAGCC	15:12:03	127914	127998	127513	128607	CDS	US1	regulatory protein ICP22
CCAGTCGGCCCAGACCCGGTCC	04:01:01	128584	128605	127513	128607	CDS	US1	regulatory protein ICP22
CCAGCTCCTGGCGGCCGCCGCCGCGGCC	06:03:01	137138	137165	137091	141431	CDS	IE180	transcriptional regulator ICP4
CCAGGGCTCCCGGCGCCGCGGCTCCTCC	05:02:01	137204	137231	137091	141431	CDS	IE180	transcriptional regulator ICP4
CCTCTTCGGCCCGGGCGGCCTCTTCTCCGACGACGCCGCCGAGGCCGAGGCCGCCGTCCTCGCGGCCGCGGCCGGAGCCACGAGGCCGCCCCGTCCTCCTTCGGCCC	18:15:04	137243	137349	137091	141431	CDS	IE180	transcriptional regulator ICP4
CCCGGGTCCCCGGCCGCCGGGTCCCCC	06:03:01	137424	137450	137091	141431	CDS	IE180	transcriptional regulator ICP4
CCTCGTCCTCGGGCCCCGGTCCCGGGCCGGCTCCGGGCCCCGGCCGCCGACCCC	10:07:02	137486	137539	137091	141431	CDS	IE180	transcriptional regulator ICP4
CCGGGGCCCCCGGCGGCCCC	04:01:01	137563	137582	137091	141431	CDS	IE180	transcriptional regulator ICP4
CCCCCTCCGCAGCCTCCCCGGCCTCCTCCTCCGGCTCTCCCGGCCCCTCGGCAGCCCC	12:09:03	137593	137650	137091	141431	CDS	IE180	transcriptional regulator ICP4
CCTCGGACCCCGGCGCCACCAGCACAGCC	05:02:01	137709	137737	137091	141431	CDS	IE180	transcriptional regulator ICP4
CCCGCTTCCCCAGCCTCCCCCGCCGCCGGGCC	08:05:02	137772	137803	137091	141431	CDS	IE180	transcriptional regulator ICP4
CCCCCTCCGCC	04:01:01	137830	137840	137091	141431	CDS	IE180	transcriptional regulator ICP4
CCATCACCAGCACCGCGAGCCCC	04:01:01	137861	137883	137091	141431	CDS	IE180	transcriptional regulator ICP4
CCCGGAGCCCCGTCTCCTCCAACCCCAACTCCAACTCCAACTCCACCACCACCGTCGCCGTCGAGACCGTCGCCCGCGGCCCC	15:12:03	137935	138017	137091	141431	CDS	IE180	transcriptional regulator ICP4
CCCCGCCGGCGCCGCGCC	04:01:01	138078	138095	137091	141431	CDS	IE180	transcriptional regulator ICP4
CCCTCCGCCGCGGCC	04:01:01	138106	138120	137091	141431	CDS	IE180	transcriptional regulator ICP4
CCTCTCCCCGGCCCGCTCGCCCTCCGCCCCCCGGGCCCCCGCCGCCGCC	12:09:03	138161	138209	137091	141431	CDS	IE180	transcriptional regulator ICP4
CCTCCTCCTCGTCCTCGTCCTCCTCGTCCTCCTCGTCCTCCTCGTCCTCGTCCTCCTCC	14:11:03	138223	138281	137091	141431	CDS	IE180	transcriptional regulator ICP4
CCGGCCCGGCGCCCCACTCGCCCGCGCCGGGCCGCCACCGTCTCCGCCGGCGCCCGCCGCGGCCCCGCGGCCCTCGGCCTCCTCCGCCTCCTCCTCCGCCGCGGCCTCCCCGGCCCCGGCCCCGGAGCCCGCCCGGCCCCC	1 day, 6:27:07	138305	138445	137091	141431	CDS	IE180	transcriptional regulator ICP4
CCGCTCCACCAACAACCACC	05:02:01	138458	138477	137091	141431	CDS	IE180	transcriptional regulator ICP4
CCGACGGGCCCCCGCCGACCGACGGGCC	06:03:01	138490	138517	137091	141431	CDS	IE180	transcriptional regulator ICP4
CCCTGGCCCGGCTCCGACCCTCCGGCCGACGGCCGCGTCC	08:05:02	138540	138579	137091	141431	CDS	IE180	transcriptional regulator ICP4
CCGCCAGGCCGCGGCCCGCTACCGCGCCGCGGCCGGGCCCGTGCCC	09:06:02	138632	138677	137091	141431	CDS	IE180	transcriptional regulator ICP4
CCGCCGGCGAGGCCATGTCC	04:01:01	138748	138767	137091	141431	CDS	IE180	transcriptional regulator ICP4
CCAGTTCTGCCAGCGCCGGGTCCACGCGCCCCACGGCCACGGCTCCTTCATCACC	08:05:02	138812	138866	137091	141431	CDS	IE180	transcriptional regulator ICP4
CCATGGCCGCCCAGGACCC	04:01:01	138904	138922	137091	141431	CDS	IE180	transcriptional regulator ICP4
CCGTGGCCATGAGCCGCC	04:01:01	138952	138969	137091	141431	CDS	IE180	transcriptional regulator ICP4
CCCAGAAGACCTTCATCCTGCAGAGCCTCCGCCGGGCCTACGCCGACATGGCCTACCCGGGCCGCGCCGCGGACCCCCGCGCC	15:12:03	138982	139064	137091	141431	CDS	IE180	transcriptional regulator ICP4
CCGTCGAGGCCCTCTGCGCCCGCGTCCGCGCCGCCTTCGCCGCCGCGCAGCCCGGCCGCGTGCCCC	11:08:02	139075	139140	137091	141431	CDS	IE180	transcriptional regulator ICP4
CCTGCGTCCTGGCCTGCCGCGGCGTCCTCGAGCGCCTGCTGCCCTGCCCGCTCCGGCTGCCCGCGCCCGCCCGCGCCCCGGCCGCCCTCGGGCCCGCCTGCC	18:15:04	139156	139257	137091	141431	CDS	IE180	transcriptional regulator ICP4
CCCCGGGGCCGGCCCGGCC	04:01:01	139301	139319	137091	141431	CDS	IE180	transcriptional regulator ICP4
CCCTCGTCGCCCGCACCGTGGCGCC	04:01:01	139348	139372	137091	141431	CDS	IE180	transcriptional regulator ICP4
CCCGCGCCCGCGAGGCCGCCTGGACCTACGCCGCGGCCCTCTTCGCCCCGGCCAACGTGGCCGCGGCCCGGCTCGCCGAGGCCGCCGCGCGGCCCGGGCCCGCGGAGCCCGCGCCCGGCCTGCCCCCGCTCTGGCCCGAGCAGCCCGGCCTCGTCGTCCCAGCGCCGGCGCC	1 day, 3:24:06	139399	139570	137091	141431	CDS	IE180	transcriptional regulator ICP4
CCCCCTCCGGCCTCCCCGGCTCCGGGCCCTCCAGCCCCGCCAGCACCAAGTCCAGCTCCAGCACCAAGTCCAGCTCCAGCACCAAGTCCGGCCTCTCCGGCTCCTCCGGCTACGCCAGCTCCCCCGCCGCCGGCCCGGACCCAGCGCCC	1 day, 6:27:07	139585	139733	137091	141431	CDS	IE180	transcriptional regulator ICP4
CCGCGCGCCCGGGGCCCGCCGCCCC	05:02:01	139754	139778	137091	141431	CDS	IE180	transcriptional regulator ICP4
CCCGCTCCGGACCCCGCTCCC	04:01:01	139899	139919	137091	141431	CDS	IE180	transcriptional regulator ICP4
CCTCCTCCTCCTCCTCCTCC	07:04:01	139930	139949	137091	141431	CDS	IE180	transcriptional regulator ICP4
CCGGCTCCGGCGCCCGCTCGGGCCCATGCCCGAGCACCCCGCGCCC	07:04:01	139958	140003	137091	141431	CDS	IE180	transcriptional regulator ICP4
CCGCCGCGTCCCGGCCGGCGAGACCCACACGCCGCGGCCCTCCGAGGCGGCCCTCGCCGCCTACTGCCCGCCCGAGGTGGCCCGCGCCCTCGTGGACC	16:13:04	140015	140112	137091	141431	CDS	IE180	transcriptional regulator ICP4
CCTTCGACCCGGCCGCCC	04:01:01	140149	140166	137091	141431	CDS	IE180	transcriptional regulator ICP4
CCGCGCGCCGCGGCGCCCCGCTCCGCCGCCGCGCCGCC	08:05:02	140179	140216	137091	141431	CDS	IE180	transcriptional regulator ICP4
CCGAGCCCGCCGAGGGCGCCCCGCGCCCGGCCTGGGACCCGCGCCGCGGCGGCC	09:06:02	140296	140349	137091	141431	CDS	IE180	transcriptional regulator ICP4
CCGCCTTCGCCCACCGCC	05:02:01	140365	140382	137091	141431	CDS	IE180	transcriptional regulator ICP4
CCGCGTCCGCCTGGACCCGGCCGCCCAGTGCGCC	07:04:01	140615	140648	137091	141431	CDS	IE180	transcriptional regulator ICP4
CCCGGGTGCCGCGAGCTCCGCGCGGCC	04:01:01	140658	140684	137091	141431	CDS	IE180	transcriptional regulator ICP4
CCTCCTTCGCCCGCCTGCACCCCGGGGCCGAGCCGCTGCGCCTCTGCCGCC	10:07:02	140737	140787	137091	141431	CDS	IE180	transcriptional regulator ICP4
CCCGCGCCGGGCCCCGGACCCCGGTCCCGCTGCCGCCGCGCGCCTACCGCC	10:07:02	140815	140865	137091	141431	CDS	IE180	transcriptional regulator ICP4
CCTGCGGCCGCCGGGGCCTCGCCGAGCTCCGCGGCCCCGAGGGCCTGCCGGCC	10:07:02	141022	141074	137091	141431	CDS	IE180	transcriptional regulator ICP4
CCCGACGCCGAGGCCGCCCC	04:01:01	141111	141130	137091	141431	CDS	IE180	transcriptional regulator ICP4
CCCCGGGCGCCGTCGCCGCCGCGGGCGCCCCGCCGGCC	07:04:01	141142	141179	137091	141431	CDS	IE180	transcriptional regulator ICP4
CCCCCTTCGAGACCAGCGTCCGCGCCGCCGCCGGGGGCGCCGTGGAGACCCACCGGCCCGCGGGGGCCTCGGGCGCCGGGGCCGGCCCC	15:12:03	141196	141284	137091	141431	CDS	IE180	transcriptional regulator ICP4
CCGGCCCCGCGGCCCGCTCGGGCCC	04:01:01	141335	141359	137091	141431	CDS	IE180	transcriptional regulator ICP4
CCGAGGACGCCGGCAACCCCTACCTGCTGCTCC	05:02:01	141394	141426	137091	141431	CDS	IE180	transcriptional regulator ICP4
GGTGCGAGCGGGGCCGCGGTGTGCAGGTGGCGGGCGGCGGGG	08:05:02	3822	3863	2725	3873	gene
GGAGAGGGCGGGCGGGAGGGAAGGAAGGGACGG	08:05:02	8376	8408	7492	8438	gene
GGGTCCGGCGCGGGCCGCCGCGGCCTCACAGGCCCGTGG	06:03:01	8502	8540	8443	9458	gene
GGGGGGGTCGGTGAGG	04:01:01	10388	10403	10332	16176	gene
GGGCCGGCCCGGAGGGGGGG	05:02:01	11706	11725	11695	16176	gene
GGGAGGGGGCTACAGGGCGTCGGGG	05:02:01	16845	16869	16808	19722	gene
GGCCTTCGCGGCGCTCACGGGCGAGGGGGG	05:02:01	28659	28688	28599	29614	gene
GGAAGGCGGCTCGGGCAGTGGGCTTCGGCGGGAACAGCTGG	08:05:02	29561	29601	28599	29614	gene
GGGCGGTGATTGGTCTGG	04:01:01	51574	51591	51526	52800	gene
GGGGGGACGGGGGG	04:01:01	54000	54013	53986	55505	gene
GGTCGTCGGGGCGGGCGGGAAGGGAGCGGGGCGG	07:04:01	55660	55693	55645	56577	gene
GGCGGGGCTGCCATGGCCGCACTGGGCCCGGGCGCCGGGGAGG	07:04:01	56522	56564	55645	56577	gene
GGGCCCCATGGCGGCGGCGG	05:02:01	57265	57284	55645	57333	gene
GGAGACTGCGGGCTCAGGCGGCGG	05:02:01	57294	57317	55645	57333	gene
GGTCCATGGCGCGGGGGGACATGGG	05:02:01	58905	58929	55645	58956	gene
GGCGTGGGAGGGGGCTCGGGG	05:02:01	60535	60555	59512	60590	gene
GGCGGCGGGCACACGCGGCGCGGCAAATGGGTGAGCGAGGCGG	08:05:02	66066	66108	64488	66126	gene
GGCGGCGCGGGGATGGAGGACGCGGCGGCGGACGTGGACGCGGCGGCGG	12:09:03	66160	66208	66121	66658	gene
GGGCCGGGGTGGCGAGGCGGAGCGAGGGAGGAGGGGGGGCGGGTGGCCCCGGGAGGGGGGGGG	15:12:03	71902	71964	71892	77204	gene
GGGGAGAGAGAGGGGGGGACGGTGAGCGG	05:02:01	73130	73158	73062	75962	gene
GGGGCGAGGGGGGCGGG	04:01:01	74961	74977	74704	75972	gene
GGCGGCGGACGCGGGCGGGCGCCGCGGCGGGGCCGAGGAGGACGGCGGGG	11:08:02	81936	81985	80753	82219	gene
GGGGGAGAGGGGGGGAGGGGTGAGGGAAGAGAGGGATGGGGAAGGGGAAGAGGGAGAGGAGGGTGGGGGGAGGAGGGG	16:13:04	86595	86672	86527	87567	gene
GGTCAGGTAGGCCTCGAGG	04:01:01	87535	87553	86527	87567	gene
GGGGGGCCGAGGGACCAAGGG	04:01:01	91825	91845	91757	92399	gene
GGAGTGAGAGGCGGAGAGGGGCGGGCGAGCGGAGGAGG	08:05:02	92294	92331	91757	92399	gene
GGCGCGGGGGTCCCGG	04:01:01	95337	95352	92475	95360	gene
GGAGCGGAGGTGAGTGCGGGGCCGGGAGCCGGAGCAGGACCGGGAACAGGAACAGGAACAGGAACAGGAACAGGAGTGGGGCCGGGAGCAGGAGCAGGAGCGGG	18:15:04	96300	96403	96247	97736	gene
GGGGGCAGGAGCGGCGGCGG	06:03:01	96413	96432	96247	97736	gene
GGCGCTGCGGCGGTGGCGAGGGGCTTCTGGGGCGG	07:04:01	97605	97639	96247	97736	gene
GGCGCTGGAAGCCTCGGCGGTGG	05:02:01	97660	97682	96247	97736	gene
GGGAGAAGGAGGAGAAGGGGACCGGGGGACCGCGGGAGGAGGAGAAGGGGACCGGG	11:08:02	102756	102811	102696	107804	gene
GGAGGAGAAGGAGAGGAGGAGGGCCACCGGGCCGGGGAGGCAGGCGCCGGGGAGG	12:09:03	102917	102971	102696	107804	gene
GGACGCAGAGGAGGAGGAGGACGGGGACGGGGACGAGGACGAGGACGAGGACCGGGCCGAGGGCGAGGGG	13:10:03	103011	103080	102696	107804	gene
GGAGGAGAAGGGCCTCGAGGAGCCGGTGGAGGGGCCGG	08:05:02	103090	103127	102696	107804	gene
GGCCGGGCCGAGGGGG	04:01:01	103147	103162	102696	107804	gene
GGAGAGCGGGCGGCGGAGAAGAAGGAGGAAGGCGGCCGGAGGAGG	11:08:02	107560	107604	102696	107804	gene
GGAGCGGAGACGGTCGG	04:01:01	107708	107724	102696	107804	gene
GGGGATCGACCGGGAGAGGCGCGG	04:01:01	115268	115291	115211	117215	gene
GGGACCCGACGGTACCGGATGCGGGGGATCCCCCGGTCGGGGTGGGCCGGGAGTGGGCGTGG	11:08:02	115385	115446	115211	117215	gene
GGTGAGTCGGGGGGCTTCCCGGGTGCGG	05:02:01	115569	115596	115211	117215	gene
GGGGCGGCCGGGCTCGGGTCCGGTTCCGGGTCGGCGTCGGGG	08:05:02	115796	115837	115211	117215	gene
GGGTGGGGGCCCCAGG	04:01:01	121033	121048	121024	123398	gene
GGAGGGGGGGTCCGGGGGGGCGAAGCGGGCGGAGG	08:05:02	125625	125659	125231	125732	gene
GGGGAGGGGGAGAGGGG	04:01:01	127426	127442	127387	129391	gene
GGGGCGGACGGTGGGGTGGGGGGGGTGGGGGGAGG	10:07:02	127451	127485	127387	129391	gene
GGTCCATGGGCGCGGCGGACGCGGTGGGTCGGGGGCGGGCGGTCGAGCGGGGGGTCGGCGGGGTGGTGGGAACGGGGTGGGAGGGGGTGCGATGGGGGCGTGGGGGGGGGGGGGGGGGGGGGGGGGGCTGGGCTGGGACGGGGGCCGGGTGGGTGGGCGAGG	1 day, 15:36:09	128601	128762	127387	129391	gene
GGGTGGGGGTGGCTGGATGGATTGGATGGATTGAATGGGTGG	10:07:02	128810	128851	127387	129391	gene
GGCGGCGGCCTCGGTCCCCTCGGCCCGGCGG	07:04:01	141594	141624	136798	141906	gene
GGATCCCCCGGCCGGAGGTGGCTGCGGCGGCGGCGGAGGTGGCGGCGGTGGTGGAAGCGGCGGCGGCGGCCGCGGCGGAGGGCTCGGCGGCGGAGG	1 day, 2:23:06	141690	141785	136798	141906	gene
CCCCGGGCACCGCCGTCCGCCGCCAGCCGCC	08:05:02	1592	1622	1584	2267	gene
CCGCTGTCCTCCATGACC	04:01:01	3802	3819	2725	3873	gene
CCTTTAACCCGTCGTCCCCGCGCCGACCTTCATCC	06:03:01	3866	3900	2725	4890	gene
CCTCGTCCAGCCCGGCGCCGTCCC	05:02:01	7535	7558	7492	8438	gene
CCGCCCCCGAGGGCTCCTGGCCC	05:02:01	7580	7602	7492	8438	gene
CCACCGTCCGGGTCC	04:01:01	8493	8507	8443	9458	gene
CCGCCGCGGCCTCACAGGCCCGTGGAGCCGAAGCCGCGGGCCCC	07:04:01	8516	8559	8443	9458	gene
CCGGCCGCCCCGGGGCCGCTAACCCGCCTCTGCCTCCGCCATGCTCCGCCGCGCCC	12:09:03	13977	14032	13963	16176	gene
CCCCCCGTTGCCCCC	04:01:01	16129	16143	13963	16176	gene
CCTGCCCCAGGACCGCCACGAGCCGCCGCTCCGCCATGGCCGGGTCGGCCCGCTCGCTCCCCCCCTCCGCCCGCCCGTCCGCC	17:14:04	21604	21686	16808	21741	gene
CCGGGCACCCGCGCCCGTCCCCTTCCCCTCCTCCTCCCC	08:05:02	21749	21787	21714	25518	gene
CCCCGCCCGGAGCCTATACCTCGGCC	05:02:01	25549	25574	25512	28773	gene
CCGGAAACCGCCCCC	04:01:01	28621	28635	28599	29614	gene
CCGCCGCCCGACCC	04:01:01	31243	31256	31235	32571	gene
CCACCAGCCCCACCACCACCGCCGCCGCCCGCCCGCCGGCCCCAGCTCCCGCC	14:11:03	31265	31317	31235	32571	gene
CCGCACCGCTCACCCCCACCC	05:02:01	31351	31371	31235	32571	gene
CCCCGCCGAGCCATCATGTCCTTCGACCCGAACAATCCCC	06:03:01	32226	32265	32182	32571	gene
CCTTCTGCCCTCGCCCCCCGCCCTAGCCCC	06:03:01	32527	32556	32182	32571	gene
CCGCCATGGCCTCC	04:01:01	46600	46613	46538	49964	gene
CCCCCGCTCGCCCCCCTCCTCC	06:03:01	49915	49936	48868	49964	gene
CCGCCCGCCCGAGCCCGCTCGCCCGCC	06:03:01	51598	51624	51526	52800	gene
CCGTGACGCCCCGCGCGTTCCCCCCCC	05:02:01	55463	55489	53986	55505	gene
CCGCGCGCCGCCGCGCGCCGCCTTATCACCGCGCCCACCCGCTCCCCGCCCGTCCCCGCGCGCC	12:09:03	58930	58993	55645	59665	gene
CCGTGCCCGTCACCATGCCCGCGTCGTCCGTGCGCCTCCCGCTGCGCCTCCTGACCCTCGCGGGCCTCCTGGCCC	13:10:03	60596	60670	60560	62670	gene
CCCGCGCCACTCTCCCCCCTGCTCCCCAGCGACC	06:03:01	66675	66708	66652	71846	gene
CCTGAGCCGCGGGACCGCGGGACCGCCGGACCGTCGTCTCCGCCCTGCCCCCCCCCTCACCCC	12:09:03	70732	70794	66652	71846	gene
CCCGCCCCCACCCTCCCGCGCGGCC	06:03:01	70805	70829	66652	71846	gene
CCCGCCCGTCCCCCTCGCCCCCCCCTCCC	08:05:02	71807	71835	70837	71846	gene
CCGCCTGCCGCCGCGTCC	05:02:01	82121	82138	80753	82219	gene
CCCGTCCGCAGCCGCCGCCGTCGCAGCCGACATGGCCGCCGCCGCCGCC	11:08:02	89269	89317	89235	92399	gene
CCCGCCGTCCACCCGCCC	05:02:01	91805	91822	91757	92399	gene
CCGCCGCCATCACCATCGCCACCACCGTCACCATCCCCATCCCACCCCCATCCCACCCC	14:11:03	92332	92390	91757	92399	gene
CCATCATCCGCTCTCCTCCGTCCATCCCACCCCCCTCCCCCCTCCTCGTCCTCCGCC	14:11:03	93836	93892	92475	94078	gene
CCCCGGTCCGCGCTCCGCCCACCC	05:02:01	96087	96110	96079	109118	gene
CCGTCTCCGAGAGACCGTGCAGCCC	04:01:01	97687	97711	96247	97736	gene
CCTCCGCCGCCGAGCCCTCCGCCGCGGCCGCCGCCGCCGCTTCCACCACCGCCGCCACCTCCGCCGCCGCCGCAGCCACCTCCGGCCGGGGGATCC	1 day, 2:23:06	102817	102912	102696	107804	gene
CCGCCGGGCCGAGGGGACCGAGGCCGCCGCC	07:04:01	102978	103008	102696	107804	gene
CCACCCATTCAATCCATCCAATCCATCCAGCCACCCCCACCC	10:07:02	115751	115792	115211	117215	gene
CCTCGCCCACCCACCCGGCCCCCGTCCCAGCCCAGCCCCCCCCCCCCCCCCCCCCCCCCCCACGCCCCCATCGCACCCCCTCCCACCCCGTTCCCACCACCCCGCCGACCCCCCGCTCGACCGCCCGCCCCCGACCCACCGCGTCCGCCGCGCCCATGGACC	1 day, 15:36:09	115840	116001	115211	117215	gene
CCTCCCCCCACCCCCCCCACCCCACCGTCCGCCCC	10:07:02	117117	117151	115211	117215	gene
CCCCTCTCCCCCTCCCC	04:01:01	117160	117176	115211	117215	gene
CCGCCACGTGGCCTCCGCCTGACCCGGCCCCGCCCGACTCCCCCGCGATTCCCCCCCTCTCTCACCGGGTGTCC	14:11:03	120871	120944	119332	120956	gene
CCCGGTCCGTAGCCTCCGCAGTACC	05:02:01	122266	122290	122253	123398	gene
CCGGGAGAACCGGCCCGCCCGCATTCCGACATGCCCGCCGCCGCCCCCGCC	11:08:02	125239	125289	125231	125732	gene
CCGCCCGCCCCGCCGCGCCC	05:02:01	125604	125623	125231	125732	gene
CCGCATCCCCCACACCCCCC	05:02:01	126596	126615	125697	126633	gene
CCCCGACGCCGACCCGGAACCGGACCCGAGCCCGGCCGCCCC	08:05:02	128765	128806	127387	129391	gene
CCACGCCCACTCCCGGCCCACCCCGACCGGGGGATCCCCCGCATCCGGTACCGTCGGGTCCC	11:08:02	129156	129217	127387	129391	gene
CCGCGCCTCTCCCGGTCGATCCCC	04:01:01	129311	129334	127387	129391	gene
CCGACCGTCTCCGCTCC	04:01:01	136878	136894	136798	141906	gene
CCTCCTCCGGCCGCCTTCCTCCTTCTTCTCCGCCGCCCGCTCTCC	11:08:02	136998	137042	136798	141906	gene
CCCCCTCGGCCCGGCC	04:01:01	141440	141455	136798	141906	gene
CCGGCCCCTCCACCGGCTCCTCGAGGCCCTTCTCCTCC	08:05:02	141475	141512	136798	141906	gene
CCCCTCGCCCTCGGCCCGGTCCTCGTCCTCGTCCTCGTCCCCGTCCCCGTCCTCCTCCTCCTCTGCGTCC	13:10:03	141522	141591	136798	141906	gene
CCTCCCCGGCGCCTGCCTCCCCGGCCCGGTGGCCCTCCTCCTCTCCTTCTCCTCC	12:09:03	141631	141685	136798	141906	gene
CCCGGTCCCCTTCTCCTCCTCCCGCGGTCCCCCGGTCCCCTTCTCCTCCTTCTCCC	11:08:02	141791	141846	136798	141906	gene
GGGTTGGGTTGGGCGGGTGGGCGGGTGGGCGGGGGTCGGGAGGGATCGGGGGAAGGGGGGGGGTCGTGG	17:14:04	115619	115687	115570	115724	intron
GGGGGGGGGGG	04:01:01	128882	128892	128878	129032	intron
GGGGGAGGGGAGGGGGGAGG	06:03:01	128984	129003	128878	129032	intron
GGGGTGGGGAGGGAGGGGGGACGGGGAGG	07:04:01	129122	129150	129086	129206	intron
CCTCCCCGTCCCCCCTCCCTCCCCACCCC	07:04:01	115452	115480	115396	115516	intron
CCTCCCCCCTCCCCTCCCCC	06:03:01	115599	115618	115570	115724	intron
CCCCCCCCCCC	04:01:01	115710	115720	115570	115724	intron
CCACGACCCCCCCCCTTCCCCCGATCCCTCCCGACCCCCGCCCACCCGCCCACCCGCCCAACCCAACCC	17:14:04	128915	128983	128878	129032	intron
CCGCACCCGGGAAGCCCCCCGACTCACC	05:02:01	129006	129033	128878	129032	intron
GGGGTGAATGGGGAGGGGGTGGGGGATGGG	07:04:01	67	96	1	16882	misc_feature
GGCAGGAGGTTGTGGATGGCGATGGGCGAGGGCGGG	08:05:02	331	366	1	16882	misc_feature
GGTGGGGACGGTGTCGG	04:01:01	376	392	1	16882	misc_feature
GGGGGGGGGGGGCCCGGGGGAGAGCTGGGCCCGGCTCTCGGTGGGGG	11:08:02	625	671	1	16882	misc_feature
GGCCGGTCTGGCCGCCGGGACGGGG	05:02:01	1020	1044	1	16882	misc_feature
GGAGCCCATGGAGGTGG	04:01:01	1130	1146	1	16882	misc_feature
GGGCGGGGGAACCAGGGGG	05:02:01	1254	1272	1252	2259	misc_feature
GGGATGGACGTGGAGAGGGGAACGGCCGCGGGGCGCGTGGAGGTGG	09:06:02	1372	1417	1252	2259	misc_feature
GGCCCTCCGGCACCAGAGGGCGCGG	04:01:01	1430	1454	1252	2259	misc_feature
GGGGGAGATGGGGAGAGGAGATGGGGAGATGGGGAGAGGAGATGGGGAGATGGGGAGAGGAGATGGGGAGATGGGGAGAGGAGATGGGGAGATGGGGAGAGGAGATGGGGAGATGGGGAGAGGAGATGGGGAGATGGGGAGAGGAGATGGGGAGATGGGGAGAGGAGATGGGGAGATGGGGAGAGGAGATGGGGAGATGGGGAGAGGAGATGGGGAGATGGGGAGAGGAGATGGGGAGATGGGGAGAGGAGATGGGGAGATGGGGAGAGGAGATGGGGAGATGGGGAGAGGAGATGGGGAGATGGGGAGAGGAGATGGGGAGATGGGGAGAGGAGATGGGGAGATGGGGAGAGGAGATGGGGAGG	2 days, 6:51:13	2319	2683	1	16882	misc_feature
GGTCGCGGTCGCGGGACGGAGGGGAGAGGGACGGAGGGGAGAGGGACGGAGGGGAGAGGGACGGAGGGGAGAGGGACGGAGGGGAGAGGGACGGAGGGGAGAGGGACGGAGGGGAGAGGGACGGAGGGGAGAGGGACGGAGGGGAGAGGGACGGAGGGGAGAGGGACGGAGGGGAGAGGGACGGAGGGGAGAGGGACGGAGGGGAGAGGGACGGAGGGGAGAGGGACGGAGGGGAGAGGGACGGAGGGGAGAGGGACGGAGGGGAGAGGGACGGAGGGGAGAGGGACGGAGGGGAGAGGGACGGAGGGGAGAGGGACGGAGGGGAGAGGGACGGAGGGGAGAGGGACGGAGGGGAGAGGGACGGAGGGGAGAGGGACGGAGGGGAGAGGGACGGAGGGG…	120:117:30	16200	16799	1	16882	misc_feature
GGCGCGGCGGACGGGG	04:01:01	25368	25383	21966	25668	misc_feature
GGGCGGACGGGTCCGGCGGCGGGG	06:03:01	25405	25428	21966	25668	misc_feature
GGCGGAGGTGTCGGCGCCGAGGGG	05:02:01	25439	25462	21966	25668	misc_feature
GGCGGCGGTGG	04:01:01	25476	25486	21966	25668	misc_feature
GGGGCGAGGGTGGGACGGGAACGGGGATGGGAGAGTGGGATGGGGAAATGGGGGATGGTGACGGCCGAAGGGAGATGGGGCCGGCGGGGGTGGACTTGGACTGGGGAAGGATGGTGGCGGCCGG	1 day, 1:22:06	50004	50127	25606	52782	misc_feature
GGGAGGCGGTGAGGTGGACGGGGGGACGGAGGGGAGG	10:07:02	50136	50172	25606	52782	misc_feature
GGGACGGCGGGGGGACGGCGGGGGGACGGCGGGGGGACGGCGGGGGGACGGCGGGGGGACGGCGGGGGGACGGCGGGGGGACGGCGGGGGGACGGCAGAGGTGAGACGGAGCCCGCGGACGGAGTGGCCCGCGGGGGGGAGGCGACGACGG	1 day, 11:32:08	50181	50331	25606	52782	misc_feature
GGTGGGGGAGAGGG	04:01:01	50340	50353	25606	52782	misc_feature
GGCGGCCTTCGTGGGCCTGGCGG	05:02:01	59901	59923	59732	60503	misc_feature
GGCGGCAACCTGGTGGTGGCCTCGCTGGACCCGG	07:04:01	59947	59980	59732	60503	misc_feature
GGCATGGAGGTGACGG	04:01:01	60394	60409	59732	60503	misc_feature
GGGCGCGGGGGAGACGGGGGGGGAGAGACGGGAGACGGGAGGGGGGAGAGGGACGGCACGGG	13:10:03	62726	62787	60490	77111	misc_feature
GGGTGGAGGGGATGCGGGG	04:01:01	62830	62848	60490	77111	misc_feature
GGGGGAAGGCTGCTGG	04:01:01	62861	62876	60490	77111	misc_feature
GGAAGGGGTCTCTAAGGGGTCTCTAAGGGGTCTCTAAGGGGTCTCTAAGGGGTCTCTAAGGGGTCTCTAAGGGGG	09:06:02	63386	63460	60490	77111	misc_feature
GGCCGCCGTGGACCGGGGACCCGCGGGCCTGGATTCGACGGGACGGCGGG	08:05:02	63597	63646	60490	77111	misc_feature
GGCGGTCCGGCGGCGTTTCGGCTGCGGTCCCCGCGGCGG	08:05:02	63657	63695	60490	77111	misc_feature
GGTCCGGGGGATCCAGCGGCGACGGCGGCGCTCCGGGTTGTGGCGCCGGGCTCCGGCTCCCCGG	11:08:02	63725	63788	60490	77111	misc_feature
GGCGACGATGGGGCGGCCGTGG	04:01:01	64234	64255	60490	77111	misc_feature
GGGGGCGGTGGGGGTTGGGTTCTCGGGCTTCGGGGCGG	09:06:02	64292	64329	60490	77111	misc_feature
GGGGGACTGGGGG	04:01:01	64348	64360	60490	77111	misc_feature
GGGGGGTGTTGTGGACGGGGGACGATCCGGGGGGGG	08:05:02	64370	64405	60490	77111	misc_feature
GGACGGGGGCGCGGACGTGGTGTTTGGTTAACGG	07:04:01	64461	64494	60490	77111	misc_feature
GGTGTCTGGGGGAGAGGATGGGGGAGAGGATGGGGGAGAGGATGGGGGAGAGGATGGGGGAGAGGATGGGGGAGAGGATGGGGGAGAGGATGGGGGAGAGGATGGGGGAGAGGATGGGGGAGAGGATGGGGGAGAGGATGGGGGAGAGGATGGGGGAGAGGATGGGGGAGAGGATGGGGGAGAGGATGGGGGAGAGGATGGGGGAGAGGATGGGGGAGAGGATGGGGCATGTGGCGGGTTGGG	2 days, 11:56:14	80319	80561	78351	96534	misc_feature
GGCCGAGGACGGGGG	04:01:01	80573	80587	78351	96534	misc_feature
GGGGTGGGGCGAGATGGAATGGCACACGGG	05:02:01	80599	80628	78351	96534	misc_feature
GGGACGAGGGCGGCGGGGCGGGACCGGGGACAAGGGACAGGGGCGG	09:06:02	80664	80709	78351	96534	misc_feature
GGCGCACGGCCCGGACATGG	04:01:01	83076	83095	83053	84465	misc_feature
GGACGGCTCCGGCGCGCGCGG	04:01:01	83160	83180	83053	84465	misc_feature
GGGCTCGGGCTGGCCGG	04:01:01	83220	83236	83053	84465	misc_feature
GGCGTTCGCGGCGGCGCGCGGG	04:01:01	83295	83316	83053	84465	misc_feature
GGACCGGCCGGTGGCGG	05:02:01	83547	83563	83053	84465	misc_feature
GGACAGCGGCGAGGTGG	04:01:01	83574	83590	83053	84465	misc_feature
GGTGGCCGACGGGCGGCTGGAGCTGGCGGCGCTGG	08:05:02	83796	83830	83053	84465	misc_feature
GGAGGTGGACTCGGCCGCGGTCGCGGCGGCGGCGG	09:06:02	83922	83956	83053	84465	misc_feature
GGGGGCGGGCGGGGGCGCGGG	06:03:01	84060	84080	83053	84465	misc_feature
GGTGATGTGGGAGGAGGCCTTCGG	05:02:01	84120	84143	83053	84465	misc_feature
GGAACGCCGGGGGGACTTTGCGGGGGAGAGG	06:03:01	84291	84321	83053	84465	misc_feature
GGGGGCCGTGGACTTTGCGG	04:01:01	84438	84457	83053	84465	misc_feature
GGGGGGCGGGGCAACTGGAGCGTGGCGAAGCGGAACGGGGCGCGATGGGG	08:05:02	95444	95493	78351	96534	misc_feature
GGGGGGAGTCTGGGGGGAGTCTGGGGGGAGTCTGGGGGGAGTCTGGGGGGAGTCTGGGGGGAGTCTGGGGGGAGTCTGGGGGGAGTCTGGGGGGAGTCTGGGGGG	20:17:05	95518	95622	78351	96534	misc_feature
GGCCAATTGGTGCTAATGGGCCGTGATGGTCCATGTGGGGG	06:03:01	95912	95952	78351	96534	misc_feature
GGTGGCCGGGCGCCAGG	04:01:01	95989	96005	78351	96534	misc_feature
GGTAGCGGAGCGGGGGG	04:01:01	96514	96530	96506	96997	misc_feature
GGGGGGCGGCGGTCTCGGGGGCAGAGGCAGAGGGCGACGGG	09:06:02	96564	96604	96506	96997	misc_feature
GGGCCGGCCCCGGCCCCCGAGG	04:01:01	96674	96695	96506	96997	misc_feature
GGGGAGCGCCTGGGCGCCGGCCTCTGG	04:01:01	96839	96865	96729	97157	misc_feature
GGGCCGTCCCGGGACGATGGCCCGGG	04:01:01	97824	97849	96313	97900	misc_feature
GGTGGGTCGACGGCTCCTGGGG	04:01:01	97880	97901	96313	97900	misc_feature
GGGGGACTGGGACAGGGAGCAAGGGGGGAGGAGGACGGGGGGGGAGGGG	12:09:03	98138	98186	96700	102464	misc_feature
GGAGTTCGAGGACGGGCGCGGGGCAACGGTGGTGAGAGGCGAGCCGGGGGGGTCGAGTGGG	10:07:02	98410	98470	96700	102464	misc_feature
GGGGGGTTGATGGGGATGGGCGCTCGGGGG	06:03:01	99290	99319	96700	102464	misc_feature
GGGGCGGGGGCTGCGGGGGGGGGTGGGTGGGTGGG	09:06:02	99391	99425	96700	102464	misc_feature
GGCGGGCGGGTCGGGGCGGCCGGGGAGGGCCCCCGG	08:05:02	99436	99471	96700	102464	misc_feature
GGGGGCGAGGCAGGG	04:01:01	99533	99547	96700	102464	misc_feature
GGGGGTTTTTGGTGGAAGGCCCGCCGGGGTAAGGGGGGGTGGGTGG	10:07:02	99739	99784	96700	102464	misc_feature
GGAACGGGCCGCAGAGGATCGGG	04:01:01	99797	99819	96700	102464	misc_feature
GGTGGTGGGGATGAGTGGATGGATGGAGGCGAGGGACGCGGTGG	10:07:02	99899	99942	96700	102464	misc_feature
GGCAGCGCCGGAACCGGGTGCAGGCGGTGGGGG	07:04:01	100195	100227	96700	102464	misc_feature
GGGGGGGAGCGGACACGCGGCGGTGGCGATGGTGGCGACGGCGGTGGCTGGG	12:09:03	100319	100370	96700	102464	misc_feature
GGATGGCGAGGATGTGGGGGGAGAGGTCTCCCGGCGTTAGTGGG	08:05:02	100455	100498	96700	102464	misc_feature
GGGGAGAGGGGAGAGGGATGCACGGGGGTGGGGG	07:04:01	100645	100678	96700	102464	misc_feature
GGGGGGAGGAGAGGGGGAGGAGGAGG	08:05:02	100778	100803	96700	102464	misc_feature
GGCCTCTCGGGGACGGGCGGCGCGTGGCGCCGGAGAGGGGGGTGGCGGGGAAGAGGG	11:08:02	100812	100868	96700	102464	misc_feature
GGCGCCCGGGGAGTTGGGGGAGGAGGAGACGGCGCGCGAGGAGCTGGGGGAGGAGGAGGAGACGGCGCGCGAGGAGG	16:13:04	100925	101001	96700	102464	misc_feature
GGGGGCGGGGCTTAAAGGGGGGGGG	06:03:01	101174	101198	96700	102464	misc_feature
GGCTTCCGGGGCGCGGCCGGGGCGGGCTCCGCGG	06:03:01	101790	101823	96700	102464	misc_feature
GGGGGTCCGCGGGCGGGGG	05:02:01	101863	101881	96700	102464	misc_feature
GGCCAATCGGTGGCAGCGGGGGAGGCTGGGAGTGGGGACGGAAGACGG	10:07:02	101952	101999	96700	102464	misc_feature
GGATGGCGCCAGGGGGGGGCGGGCGGCCGCGGGGAGGGATGACGGGCGCGCGTGGGGCGGCGG	13:10:03	117956	118018	117943	126659	misc_feature
GGGGGAAATAAAGGAGTCCGGGG	04:01:01	118233	118255	117943	126659	misc_feature
GGGCGCGGCCCGGCGG	04:01:01	123261	123276	123212	123411	misc_feature
GGGGAGATGGAGGCGGCCATCTTGGCGGTGGTCTCTGGGGTGGAGGTGGTCTTGTGGATGGGGGTCCCTGGTGGGAGG	17:14:04	141935	142012	137394	142595	misc_feature
GGTGGAGGGTCTTGGTGGGGGTGACGGGGG	08:05:02	142023	142052	137394	142595	misc_feature
GGAGGGTCTTGGTGGTGGTGATGGGAAGAAGTGGATGGGGG	09:06:02	142063	142103	137394	142595	misc_feature
GGAGGGTCTTGGTGGTGGTGGG	06:03:01	142114	142135	137394	142595	misc_feature
GGGGGGTCCCTGGTGGG	04:01:01	142147	142163	137394	142595	misc_feature
GGAGGGTCTTGGTGGG	04:01:01	142190	142205	137394	142595	misc_feature
GGGTCTTGGGGATGTTGGGGG	04:01:01	142216	142236	137394	142595	misc_feature
GGTGGTGGTGGTGGTGGTGGGAGGTGGACGGTGTTGGTGGTCCCGGCGGGTCCTGGTGGGAGGTAGATGGTCCCGAGGGTCCCGGTGGTCCCGGGCGGGAGTTGGACGATGGTGGTCCTGCGGTGGTCGAGGGGGGTGGGGGGGG	1 day, 9:30:08	142245	142389	137394	142595	misc_feature
CCTGGCTCCCTGCCAACCCCAATCCCCCTCCTACCTTGGCTCCCTGCCAACCCCAATCCCCCTCCTACCCTGGCACCCTGCCAACCCCAATCCCCCACC	21:18:05	156	254	1	16882	misc_feature
CCTTCCCCCCAACCCCCTCGTTCCCCCCTTTCCCCCAACCCCCTCGTTCCCCCCTTTCCCCCAACCCCCTCGTTCCCCCCTTTCCCCCAACCCCCTCGTTCCCCCCTTTCCCCCAACCCCCTCGTTCCCCCCTTTCCCCCAACCCCCTCGTTCCCCCCTTTCCCCCAACCCCCTCGTTCCCCCCTTTCCCCCAACCCCCTCGTTCCCCCCTTTCCCCCTTCC	2 days, 4:49:13	746	967	1	16882	misc_feature
CCCGGCCGGTCTGGCCGCC	04:01:01	1017	1035	1	16882	misc_feature
CCTCGCCGCGATGACCGACGCC	04:01:01	1049	1070	1	16882	misc_feature
CCACACCCGCCCCACGCC	04:01:01	1293	1310	1252	2259	misc_feature
CCCGGGCCGCCCGACCGGATCCCGCAGAGCC	06:03:01	1322	1352	1252	2259	misc_feature
CCCGGCCCTCCGGCACC	04:01:01	1427	1443	1252	2259	misc_feature
CCCCCGAACCGGCCCGTGCCC	05:02:01	1482	1502	1252	2259	misc_feature
CCCCGCGCCCCTCCGCCC	04:01:01	1562	1579	1252	2259	misc_feature
CCGGCCCGCCCCGGCC	04:01:01	25493	25508	21966	25668	misc_feature
CCCCCGGTCTTTCCCCGATCTCCCCACCGCC	06:03:01	32632	32662	25606	52782	misc_feature
CCCCAATCCCCCCAAGTCCCCCCAAGTCCCCCCAAGTCCCCCCAAGTCCCCCCAAGTCCCCCCAAGTCCCCCCAAGTCCCCCCAAGTCCCCCCAAGTCCCCCCAAGTCCCCCAATCCCCCCAAGTCCCCCCAAGTCCCCCAAGTCCCCCCAAGTCCCCCCAAGTCCCCCAATCCCCCCAAGTCCCCCAATCCCCCCCAAGTCCCCCAATCCCCGCCACC	1 day, 22:43:11	32674	32892	25606	52782	misc_feature
CCCCGAGCTCCCCCAAGTCCCACAAGTTCCCCAATCCCCCCAATTCCCCCCGATCTCCCCACCTCC	12:09:03	32916	32981	25606	52782	misc_feature
CCCGAGTCCCCCGAGTCCCCCGAACACACCACC	07:04:01	32993	33025	25606	52782	misc_feature
CCCCCCGCTGACCCTCCGTGCCGCGTCC	06:03:01	46354	46381	25606	52782	misc_feature
CCCGCCCGCGATCCCGGCCCGTCCCGGCTTGTCCCGCCCCGCCC	08:05:02	46412	46455	25606	52782	misc_feature
CCCATCATGCCCCCGCGCGCGCCGCGCCC	05:02:01	46464	46492	25606	52782	misc_feature
CCCCGCCCTTTCCCCC	04:01:01	46507	46522	25606	52782	misc_feature
CCTCCGGCCGTCATCC	04:01:01	49986	50001	25606	52782	misc_feature
CCCTCTCCCACCCTCTCCCACCC	05:02:01	55556	55578	55404	59926	misc_feature
CCCGCCCCACCACACCCC	04:01:01	55588	55605	55404	59926	misc_feature
CCGCCACCCGGTGGCC	04:01:01	59835	59850	59732	60503	misc_feature
CCTGGCGGCCACGCTGCCCGGGGAGCCCCCC	05:02:01	59916	59946	59732	60503	misc_feature
CCACCGTCGACCTGGGGCCCTCGCC	05:02:01	60332	60356	59732	60503	misc_feature
CCCTCGCCCCTCCCACCCGCGCCGCGGCC	06:03:01	60475	60503	59732	60503	misc_feature
CCCGCGCCGGGCCGCGAACCC	04:01:01	62673	62693	60490	77111	misc_feature
CCCCCTTCCCCCGTTCCCC	05:02:01	62906	62924	60490	77111	misc_feature
CCGCCCTCGCCCCGGTCCCCCCAAAACTCC	06:03:01	63027	63056	60490	77111	misc_feature
CCGCCGTACCCTCGTCGCCCTCTCTCCCACCGCCCTCTCTCCCACCGCCCTCTCTCCCACCGCCCTCTCTCCCACCGCCCTCTCTCCCACCGCCCTCTCTCCCACCGCCCTCTCTCCCACCGCCCTCTCTCCCACCGCCCTCTCTCCCACCGCCCTCTCTCCCACCGCCCTCTCTCCCACCGCCCTCTCTCCCACCGCCCTCTCTCCCACCGCCCTCTCTCCCACAGCCAGACTCCCGCCTCCCCCGTCCCCGATCGCC	2 days, 3:48:12	63095	63353	60490	77111	misc_feature
CCGCTTGCCGGTGTGCCGCGCCGAGGCCGCGATCCGGCCGCCGTGGACCGGGGACCCGCGGGCC	11:08:02	63562	63625	60490	77111	misc_feature
CCCATGTGACCGAGTTTCCAATAGCTCCGCCC	05:02:01	63940	63971	60490	77111	misc_feature
CCCGGCCGTCCCGCCGGGGAGGCCCGTCCC	06:03:01	64040	64069	60490	77111	misc_feature
CCCCCTTCTCCCGCGACC	04:01:01	64216	64233	60490	77111	misc_feature
CCACTCCTTTAAACCCGCC	04:01:01	66114	66132	60490	77111	misc_feature
CCTCCGTCTACCAGTCC	04:01:01	83096	83112	83053	84465	misc_feature
CCAGCGCCGCTGCCGCCC	04:01:01	83277	83294	83053	84465	misc_feature
CCTGGACGCCTTCGCCAGCC	04:01:01	83499	83518	83053	84465	misc_feature
CCCCCCGGACCGGCC	04:01:01	83541	83555	83053	84465	misc_feature
CCTCCGGGGCCGTGCCCGTGGTGGCC	05:02:01	83777	83802	83053	84465	misc_feature
CCCGCTGAGCCGCGGGCGCCACGCC	04:01:01	84081	84105	83053	84465	misc_feature
CCGGCCTGGACCCGCCCGCGGGCGCCACCCACC	07:04:01	84236	84268	83053	84465	misc_feature
CCTGCCCGCCTGGAGCC	04:01:01	84333	84349	83053	84465	misc_feature
CCCGGGACGCCGCACCGGCC	04:01:01	95691	95710	78351	96534	misc_feature
CCGCGCGCCGCCGCC	04:01:01	95763	95777	78351	96534	misc_feature
CCGACCCCGGGCCGGCCCCGGCCCCCGAGGCACC	07:04:01	96666	96699	96506	96997	misc_feature
CCCTGGGCCTGTCCGCCCGTCCGGCC	06:03:01	96749	96774	96729	97157	misc_feature
CCTCCGTCAGATCCTCCGTGTGCACCCC	05:02:01	96885	96912	96729	97157	misc_feature
CCTCTGCATCCGCCGCATCCACTGCGCC	05:02:01	97027	97054	96729	97157	misc_feature
CCCGGGGCGTCCACGCCCCCTTCCGCCCGCCCC	07:04:01	97768	97800	96313	97900	misc_feature
CCCCCCGCCCCCTCGGGCCGTCCC	06:03:01	97810	97833	96313	97900	misc_feature
CCCCCGCTCTCACCCCTGGGTCCGTCGCCGCCCC	06:03:01	97922	97955	96700	102464	misc_feature
CCCGCGAACCCCCGGCCC	04:01:01	97971	97988	96700	102464	misc_feature
CCGGCACCACCACCACCACC	06:03:01	97997	98016	96700	102464	misc_feature
CCACACGCTCCCGTCCTCCACCGCCACCCTCCCAGCCTCCCGGCC	11:08:02	98057	98101	96700	102464	misc_feature
CCACCCCGTCCGTCCATCCAGCCGTCCATCCAACCCCCTTCTCCTTTTTCCGCCTCCCGTCCC	15:12:03	98233	98295	96700	102464	misc_feature
CCAGCCGTCCCATCCCCCCACACCCCCCACGCTTCCCCC	09:06:02	98339	98377	96700	102464	misc_feature
CCACACACCACCGCACACCGCC	05:02:01	98506	98527	96700	102464	misc_feature
CCCCCCCTCCACGACCCCGCTCGCCCCGGTCCCGACGCCCTCGCACCCCCATAGCACCCCCTTTCACCCCCCGCTTCTCCCCGCTCTCTCC	15:12:03	98549	98639	96700	102464	misc_feature
CCGCCGGCCGCC	04:01:01	98722	98733	96700	102464	misc_feature
CCACCACCACCACC	05:02:01	98859	98872	96700	102464	misc_feature
CCCGCGCTTCCCCACCGCCACCCCACACCATCCCCCACCCCCCCCGTCCACCCTCACCCCCC	15:12:03	98888	98949	96700	102464	misc_feature
CCCCTCCCTCCTCGGCGCCCCC	05:02:01	99000	99021	96700	102464	misc_feature
CCGTCGCAACCCTCTCCCCCGCCGTCCCACCCGTCCGCGGCCCTCCTCTCCTTTTCCCCTTCCCCTCCCCTTCGCATCCCCGTTCCCCCCTGTTCCGCATTTCCCCGCTCCCTCCACC	22:19:05	99031	99148	96700	102464	misc_feature
CCGCCATCATCACCACCAACCACCATCACCATCTCCCGCCGCCGCCC	11:08:02	99173	99219	96700	102464	misc_feature
CCAAACCGCACCACCGTCCCCCTGTCCCTCATCC	08:05:02	99333	99366	96700	102464	misc_feature
CCCCCGGCCCCTCTCCCTCC	05:02:01	99465	99484	96700	102464	misc_feature
CCCCCCTCCCCTACCCCCTCTCCGCGCC	07:04:01	99493	99520	96700	102464	misc_feature
CCGACCCGCCTACC	04:01:01	99554	99567	96700	102464	misc_feature
CCCGTCTCCCCCGCCCCCACCGTCCCC	07:04:01	99664	99690	96700	102464	misc_feature
CCTCTCCCCGTCGCGCCGGCGGGCCCCTCGTCGCC	05:02:01	99703	99737	96700	102464	misc_feature
CCTCGTGTCCCCTGTTCCCCATCCTTCCACCC	06:03:01	99851	99882	96700	102464	misc_feature
CCACCACCGCCCCC	05:02:01	100024	100037	96700	102464	misc_feature
CCCCCCCCCCCTCCCGCTTCTCCTCTTTCCTCTCC	08:05:02	100050	100084	96700	102464	misc_feature
CCCCGGTGTCGCCCCTTTTCCCCCCCGGCAGCGCCGGAACC	06:03:01	100169	100209	96700	102464	misc_feature
CCAAGCGCCCGCCGCCCTCCCCC	06:03:01	100397	100419	96700	102464	misc_feature
CCTCTAACCCCCTCTCCCTCGCGGCCCCCTCGACC	07:04:01	100513	100547	96700	102464	misc_feature
CCCGCCACCCCGCCC	04:01:01	100612	100626	96700	102464	misc_feature
CCATTTCCCCTCCCCTCCGCTCCACTCCC	06:03:01	101049	101077	96700	102464	misc_feature
CCGATCCGACCCCC	04:01:01	101108	101121	96700	102464	misc_feature
CCCACCCCCCGCTCCCCGGGGGCC	05:02:01	101141	101164	96700	102464	misc_feature
CCGGGCTCCTCCCCCCCCCCCCC	06:03:01	101537	101559	96700	102464	misc_feature
CCGAGCCTGCCCCTTCCGTCGCACCGGGGGTCC	06:03:01	101838	101870	96700	102464	misc_feature
CCGCTCCGCGGCGCCCGCCCCATTGGCTCCCCTCGCGCC	06:03:01	101885	101923	96700	102464	misc_feature
CCAGATGAACCTGTTCCGCCCGCTCTCCCACCGCCTTTCCCTCCCCTCCACGACGACCACCCGGGACCACCACCACCAACAACACCACCACCACCCCCCCCCCCCCCCC	1 day, 0:21:06	102003	102111	96700	102464	misc_feature
CCCCCCCCACCCCCCTCGACCACCGCAGGACCACCATCGTCCAACTCCCGCCCGGGACCACCGGGACCCTCGGGACCATCTACCTCCCACCAGGACCCGCCGGGACCACCAACACCGTCCACCTCCCACCACCACCACCACCACC	1 day, 9:30:08	102213	102357	102007	107208	misc_feature
CCCCCAACATCCCCAAGACCC	04:01:01	102366	102386	102007	107208	misc_feature
CCCACCAAGACCCTCC	04:01:01	102397	102412	102007	107208	misc_feature
CCCACCAGGGACCCCCC	04:01:01	102439	102455	102007	107208	misc_feature
CCCACCACCACCAAGACCCTCC	06:03:01	102467	102488	102007	107208	misc_feature
CCCCCATCCACTTCTTCCCATCACCACCACCAAGACCCTCC	09:06:02	102499	102539	102007	107208	misc_feature
CCCCCGTCACCCCCACCAAGACCCTCCACC	08:05:02	102550	102579	102007	107208	misc_feature
CCTCCCACCAGGGACCCCCATCCACAAGACCACCTCCACCCCAGAGACCACCGCCAAGATGGCCGCCTCCATCTCCCC	17:14:04	102590	102667	102007	107208	misc_feature
CCACCGCCGCCGTCACCGCCGCCTCCCATCC	09:06:02	118040	118070	117943	126659	misc_feature
CCGCACCCGTTCGCCCACGTCCCCGCGGCC	05:02:01	118115	118144	117943	126659	misc_feature
CCGCCGAGGCCACGCCC	04:01:01	118211	118227	117943	126659	misc_feature
CCCGGCGGTCCACGCGCCGCCCCCGCGGCGCCCGCCCCCCAGCCCCGTCGCCGGGGCGCCCGTCCCCCAGCCC	14:11:03	123269	123341	123212	123411	misc_feature
GGCGGCCGCCGGCCAATGGG	04:01:01	107939	107958	96112	109118	misc_RNA		large latency transcript
GGCCCCCGCGGCGGCCATCTCGGCTCGCCCGGGCCAATGGGCGCGCGGAGG	08:05:02	108166	108216	96112	109118	misc_RNA		large latency transcript
GGACCGGGGACCGGCGACCGG	04:01:01	108866	108886	96112	109118	misc_RNA		large latency transcript
GGACCCGGAAGGAAGGAGCCGG	05:02:01	108952	108973	96112	109118	misc_RNA		large latency transcript
CCATCTCGCCAGCCAGCCAACCAGCCGAGCCGCCCAGCCGACCCGAGAGCCCCGAGAGCCAGACTCCCTCAGCC	14:11:03	96147	96220	96112	109118	misc_RNA		large latency transcript
CCCGGCCCCCGCGGCGGCCATCTTGCCCC	05:02:01	107997	108025	96112	109118	misc_RNA		large latency transcript
CCGGCCCCGAGGGCGCCATCTTGGCCCCTCGACGGCC	05:02:01	108082	108118	96112	109118	misc_RNA		large latency transcript
CCGGCCCCCGCGGCGGCC	04:01:01	108164	108181	96112	109118	misc_RNA		large latency transcript
CCCCACGTGGCCGCCCTCGGCCAATGGGGCC	05:02:01	108415	108445	96112	109118	misc_RNA		large latency transcript
CCGCCTCCCCCTGCC	05:02:01	108693	108707	96112	109118	misc_RNA		large latency transcript
CCCCGAGACCCCCGTTTCCCCCTCCTCGAGACCCCTGAGACCCCCGAGACCCTCCCGCGACCCCCGCGGTCGCCCCACCCGCGCC	16:13:04	108718	108802	96112	109118	misc_RNA		large latency transcript
CCGCCGTCGGACCGGGGACCGGCGACCGGACCCGAACC	07:04:01	108858	108895	96112	109118	misc_RNA		large latency transcript
CCGGACCCGAACCTCGAGCCCGGACCCGCCCGGACCC	07:04:01	108921	108957	96112	109118	misc_RNA		large latency transcript
CCCACCCACCCCCTCCTCTCCCCCACCCC	08:05:02	109001	109029	96112	109118	misc_RNA		large latency transcript
CCCGGTCCCCCCTCCCACCCC	05:02:01	109043	109063	96112	109118	misc_RNA		large latency transcript
GGAAAACGCGGGGGCGGG	04:01:01	463	480	442	523	repeat_region			inverted copy of 3-84
GGGGGGGCCCGGGGGAGAGCTGGGCCCCCGG	06:03:01	541	571	529	656	repeat_region			3 copies of an imperfect 41-44 bp repeat
GGGGGCCCGGGGGAGAGCTGGG	05:02:01	584	605	529	656	repeat_region
GGTACCTCGGGCGGGCGGGAGGGGG	06:03:01	109143	109167	101141	117942	repeat_region		IRS; inverted repeat flanking US
GGCTCGGCCTCGTCGGGAGAGAGGGAGTTGGGGGGAGGGG	07:04:01	109177	109216	101141	117942	repeat_region
GGCGACGGGGCGTGGCGGGGCGTGGCAGAGGGGGAGGGGGGGGGTCGGAGCGCGG	12:09:03	109226	109280	101141	117942	repeat_region
GGTGGGGGGGCGGGTGCAAAGGGGCGGGG	06:03:01	109290	109318	101141	117942	repeat_region
GGACCTCGGGCCGGGACCCCGGGGGCGCTCCGGG	06:03:01	109327	109360	101141	117942	repeat_region
GGCGGGGAGGGCCGGGCCGGCGCGCCGGG	06:03:01	109388	109416	101141	117942	repeat_region
GGACGCGGAGGCGCGAGG	04:01:01	109505	109522	101141	117942	repeat_region
GGGGGGGTCCGGGATGGGGGGGG	06:03:01	109534	109556	101141	117942	repeat_region
GGAGGGTCGGGAGGACGGATGGTCGGTCGGACGGGGCGGGCGGGGAGGG	12:09:03	109610	109658	101141	117942	repeat_region
GGGTGGGTGGGTGTGAGGGCCGG	05:02:01	109726	109748	101141	117942	repeat_region
GGGGGCCGGTGCGGGTGTGAGGG	05:02:01	109758	109780	101141	117942	repeat_region
GGGTGTCGGTGGTGCGGGTGTTACTGGCGATACCGGTACCGACGGTGGTGGCCGGGCGGGCGG	12:09:03	109789	109851	101141	117942	repeat_region
GGTCCGAGGAGGGGGGTGCCCGGG	05:02:01	109882	109905	101141	117942	repeat_region
GGGGAAGGGTCGGGCGATGG	04:01:01	110128	110147	101141	117942	repeat_region
GGGGGCGCCGGCCGG	04:01:01	110213	110227	101141	117942	repeat_region
GGCACCACAGGCGGGAGCGGGGTCGCTCGGGGGAAGG	07:04:01	110471	110507	101141	117942	repeat_region
GGCGACAGGAGGGGG	04:01:01	110524	110538	101141	117942	repeat_region
GGCCGCGGCGTGGGAGAGCGGGGCGTGTGGGGAAGGAAGAGGGGACGGGGGGG	09:06:02	110641	110693	101141	117942	repeat_region
GGGGAAGCGGGGGAAGGAACAGACGGGGAAGGGGGGAAAGGGAAACGGGGAAACGGGGAAGGGGCCGGCGGCGAGGGGGGAAGCGGGAGGGAGAGGCGCGG	19:16:04	110708	110808	101141	117942	repeat_region
GGCCGCGGGTGCCCGGGAGACGGGAGCGAAAGGAGGAGAGGGGAGG	08:05:02	110846	110891	101141	117942	repeat_region
GGAGTGGGAGTAGTAGGAGTAGG	04:01:01	110960	110982	101141	117942	repeat_region
GGCGCCTCGGGCCTCGGAGATGGGGACGCGGAGAAGG	06:03:01	111070	111106	101141	117942	repeat_region
GGCGGAGGAGGAGGAAGAAGGAGAGGAAGG	08:05:02	111118	111147	101141	117942	repeat_region
GGCGGCGGCGGTCGCCGCGGCCAGGAGGAAAAACGGGGGAGCGGGAGCGG	11:08:02	111166	111215	101141	117942	repeat_region
GGGAAGGAAAGGCGGGCGGAGGAAGGCGGGTGCGGAGGAGG	11:08:02	111227	111267	101141	117942	repeat_region
GGTCGCGGCGCGGGCGGCGGCTGCAGAGGCGGCTGCGGACGCGGAGGGGGGCGAGGGG	12:09:03	111347	111404	101141	117942	repeat_region
GGCTCCCAGGCGGCGGG	04:01:01	111433	111449	101141	117942	repeat_region
GGACGCGGGAGGGGAGGGGAGGGAGGGGAGGGGGTCGGGGGGAAGGGAGGGGGGGGGAGAGCGGGG	15:12:03	111504	111569	101141	117942	repeat_region
GGGTGGGCCGAGGCCGGCGGGGAGGGAGGAGGAGGAGGACGCGGCGGCGGTGAAGGAGG	15:12:03	111579	111637	101141	117942	repeat_region
GGCGCGGCCGGCTCGGCGGCCCGG	06:03:01	111722	111745	101141	117942	repeat_region
GGCGGCGGGGGAGCGCGG	05:02:01	111814	111831	101141	117942	repeat_region
GGCCCCCCGGCTTGGTGCCGGAGAAAAGGGGGTGCCGGCGCGGACCGGGGTCGGGCCCACGGCGCCGAGGGTGGG	13:10:03	112023	112097	101141	117942	repeat_region
GGTGTGGGTGGGTGTCACGGTGGAGCGGGCCGGGGGCCCCGG	09:06:02	112123	112164	101141	117942	repeat_region
GGGCCGGCCGGCCGGGGGCCCGGCCTGGACGCGGG	08:05:02	112187	112221	101141	117942	repeat_region
GGGCCGCGAGGGCCGCGGCGG	04:01:01	112387	112407	101141	117942	repeat_region
GGGGGAGGCTTCCCGG	04:01:01	112741	112756	101141	117942	repeat_region
GGGGCCGCGGGACGGCGCGTGCGGCGCGGAACGAGAGGGGGGAGCGGGGGTGAGGGGGAGGGGTGCGGG	13:10:03	112845	112913	101141	117942	repeat_region
GGGGGGAGAGGGCGCGTGGGCGAGAGGGGCGGGGTGGGGTGGGGGGCGGCGGCGG	12:09:03	112932	112986	101141	117942	repeat_region
GGCCAGGAGAGATGGATGGATGGATTGGGGGAAGGAGGGGCGGGG	10:07:02	113470	113514	101141	117942	repeat_region
GGGAGAAGGTTGGCGAAGG	04:01:01	113524	113542	101141	117942	repeat_region
GGGAACTGGAGAGGGGGCTGGGTGGGGTGAGG	07:04:01	113556	113587	101141	117942	repeat_region
GGAGGGCTGGCTCGAGG	04:01:01	113913	113929	101141	117942	repeat_region
GGGGCGCGGCCGACCCGGCGG	04:01:01	114180	114200	101141	117942	repeat_region
GGGCGTCCGGGAAGGGAGAGGTCGCGGCGGG	06:03:01	114243	114273	101141	117942	repeat_region
GGGACGGTCGCCGCGGCCGTCTCGGGGCCCGCGG	05:02:01	114326	114359	101141	117942	repeat_region
GGGGACGCGCCGGCCAATGGGGGAGCCGGG	05:02:01	114551	114580	114359	115158	repeat_region
GGGGACGCGCCGGCCAATGCGGGCTCCCGGGACGCGGGCACGG	06:03:01	114832	114874	114359	115158	repeat_region
GGGGGCGGGCGCCCCGGGGACGCGCCGGCCAATGGGGGAGCCGGG	08:05:02	115096	115140	114359	115158	repeat_region
GGCCCCGGCCAATGGGCCCGTCGGCCCGG	05:02:01	115167	115195	101141	117942	repeat_region
GGGGCGATAAAGGGGTGCGTGGCGGCCCGGCCGACGG	06:03:01	115206	115242	101141	117942	repeat_region
GGCCCTCGTGGGGAAGGGAGATGGGGGTGGAGACGGTGGAGGGAGAGGGGAGTGGGATGGGGTGGAGACGGTGGAGGGAGAGGGGAGTGGGATGGGGTGGAGACGGTGGAGGGAGAGGGGAGTGGGATGGGGTGGAGACGGTGGAGGGAGAGGGGAGTGGGATGGGGTGGAGACGGTGGAGGGAGAGGGGAGTGGGATGGGGTGGAGACGGTGGAGGGAGAGGGGAGTGGGATGGGGTGGAGACGGTGGAGGGAGAGGGGAGTGGGATGGGGTGGAGACGGTGGAGGGAGAGGGGAGTGGGATGGGGTGGAGACGGTGGAGGGAGAGGGGAGTGGGATGGGGTGGAGACGGTGGAGGGAGAGGGGAGTGGGATGGGGTGGAGACGGTGGAGGGAGAGGG…	89:86:22	117256	117699	101141	117942	repeat_region
GGTGGGGGGGGAGTCCGGGGGAGTCCGGGGGAGTCCGGGGGAGTCCGGGGGAGTCCGGGGGAGTCCGGGGGAGTCCGGGGGAGTCCGGGGGAGTCCTCGGCGGCTATTGGTGGGAAGGGGG	1 day, 2:23:06	117746	117866	101141	117942	repeat_region
GGGCAGCGGGGGGGGGGGAAGGGGGGGAAGGGGGGAGATGGGGGAGGGAGAGAGAGGACGGAGGCGG	16:13:04	117877	117943	101141	117942	repeat_region
GGGCCCGGCGACGGAGGAGGGGCGCGGGGCCGAGGAGGACGAGG	09:06:02	120286	120329	120218	120378	repeat_region
GGGGGCCGGGCCGACGGGCCCATTGGCCGGGG	06:03:01	129402	129433	126660	143461	repeat_region
GGGCCCCGGGGACGCGGGCCCGG	04:01:01	129444	129466	126660	143461	repeat_region
GGGGGCACGTGGGGCCCGTGG	04:01:01	129548	129568	129444	130243	repeat_region
GGGAAGGGGGCGGTCCGGCCCGCGGGACGGGCGTCCGGGACCGGCCAATGGGGG	11:08:02	129672	129725	129444	130243	repeat_region
GGAGGCGGGTGCCGCGGGG	04:01:01	129771	129789	129444	130243	repeat_region
GGGGCACGTGGGGCAAACGGCGGG	04:01:01	129828	129851	129444	130243	repeat_region
GGCGGGGCGGTCCGGCCCGCGGGACGGGCGTCCGGGACCGGCCAATGCGGGCCCCGGGGACGCGGGCCCGG	12:09:03	129956	130026	129444	130243	repeat_region
GGAGGCGGGTGCCGCGGGG	04:01:01	130052	130070	129444	130243	repeat_region
GGGGCACGTGGGCCCGAGGGCCGG	04:01:01	130108	130131	129444	130243	repeat_region
GGAAAAAGGGGCGCGGCGGGGTGGGGATGGG	06:03:01	130368	130398	126660	143461	repeat_region		TRS, inverted repeat flanking US
GGGACGGGTGAGTCGGGAGGGTGGGGTGGGAGCGG	07:04:01	130442	130476	126660	143461	repeat_region
GGCGGGAGAGAGGGGGGGGGGAGAGGGGGCGGGGAGCGGGGCGGGATGGGGGGAGAGGAGAGGAGAGGCGGGACCGCGCGGAGAAGGCTCGGTGTGGCCGCGGGGGGCGGCGGGGAGAGGGGACGCGGAGGGAGCGGGCGCGCCGGGAGAGGAAAGGGCGCGCTGG	1 day, 8:29:08	130507	130672	126660	143461	repeat_region
GGGGAGGACGGATCGCGGCGGCTGCGGCCGCGGCGGCGGGGGCTGGTGTGGGAGGAGTGGGGGAATTGGGGGTGGGGGAAATGGGGGGAGGAGGAAGGGGGGGGGGGGCGGGGTGGGGGATCGCGGCACCGAGGGTCCGGAGGACGAAGAGGAACCGGG	1 day, 12:33:09	130746	130904	126660	143461	repeat_region
GGAGAGGGAGGGGAGGGGTGGTGGTGGTAGAGGGCGGTGGCGG	11:08:02	130965	131007	126660	143461	repeat_region
GGACCGCGGCGATGGTGAATGGGCCCGCGGCCTGG	06:03:01	131139	131173	126660	143461	repeat_region
GGAGGCAGGAGGGGGGAGGAGGGGGGGGAGGAGTGAGCGGGGGAAAAAAAGGGTTGCTGGCGGCGGTAGACGG	17:14:04	131189	131261	126660	143461	repeat_region
GGGAGGGCGGGTGAGAGAGGTCGGGGAGGCCGGGG	07:04:01	131341	131375	126660	143461	repeat_region
GGGCCCGGGGTTGCGCCGGCGGG	04:01:01	131404	131426	126660	143461	repeat_region
GGCGCGGGGGGAGGG	04:01:01	131452	131466	126660	143461	repeat_region
GGAGGCGGCGGCGGCGCGAGGG	06:03:01	131506	131527	126660	143461	repeat_region
GGGGAGAGGAAGGAGGGGAGGACGGAGGG	07:04:01	131583	131611	126660	143461	repeat_region
GGGTGGGTGGGGGAGGGGGTTGATGGCCGCGCTGGTTCCGGG	09:06:02	131809	131850	126660	143461	repeat_region
GGCGGGCGGGGGGGTGTCGGGGCCGGG	06:03:01	131862	131888	126660	143461	repeat_region
GGGCGGGGCGGGGG	04:01:01	131927	131940	126660	143461	repeat_region
GGCCCCGGGGGCACGCGGGCGGGAGG	06:03:01	131977	132002	126660	143461	repeat_region
GGGCGGAGAGGAGCGAGGAGGACTGGCGGCGGCGGCGGAGGAGGGGGGAAGAGGCGGCGAGCGGAGCGCGCGG	17:14:04	132011	132083	126660	143461	repeat_region
GGTATCGCGGCGGCCCGGGAGAGCGGGCGGGGGACGGGGACGGGGACGGGGAGGAGGAGGGAGGAAGGGGG	16:13:04	132121	132191	126660	143461	repeat_region
GGCCGGGCCCCCGGCCGGCCGGCCCGG	06:03:01	132391	132417	126660	143461	repeat_region
GGGCGGGCGAGCCGGGGCCCCCGG	04:01:01	132427	132450	126660	143461	repeat_region
GGGGGGCCGGGGCGAGGGGAAGGGGAAGGGGGGGGACGGGG	09:06:02	132572	132612	126660	143461	repeat_region
GGAGAAGGCGAGGGAGACGGAGAGGGAGG	06:03:01	132668	132696	126660	143461	repeat_region
GGGCGCGCGGGGAGGGAGGAGGGCGGAGGAAGGGCCGGG	09:06:02	132823	132861	126660	143461	repeat_region
GGGCGCCGGGCGGAACGGGGCGTGGAGAGG	06:03:01	132884	132913	126660	143461	repeat_region
GGGAGCCGGCGAGGAGG	04:01:01	133163	133179	126660	143461	repeat_region
GGAGAGGGGGACGGGGGG	05:02:01	133291	133308	126660	143461	repeat_region
GGGCACCCGCGGCCGGGCGGAGGGGGAAGCGGGAAGGGGAAGCGCGGGG	09:06:02	133743	133791	126660	143461	repeat_region
GGCCGCGGGGGGCCGAAGCGGACGCGG	05:02:01	133958	133984	126660	143461	repeat_region
GGGGGGCCGGCGGGGATGGGGAAGAAGG	06:03:01	134018	134045	126660	143461	repeat_region
GGCTGTTGGCTGTGGGTTGTCGGCTGTTGGCCGTTGGCCGAGGACGACGGGGAGGGGGGG	10:07:02	134169	134228	126660	143461	repeat_region
GGAGGGGGCGAGGGCGGGCGGTGGAGGGGGGAGAGGAAGGTCTGGG	12:09:03	134253	134298	126660	143461	repeat_region
GGCGGGTCGGGGGCGGGGAGGAAGGGAGGTGTGGGGGGATGGCCGGCCGGCGCCCCCGGAGCACGCGGGGCGCCCCGGCGGGCGGGAGGGGGTCCGGGGGAAGGGTGGGGCGGTGGCGGCGG	1 day, 4:25:07	134333	134454	126660	143461	repeat_region
GGGACCGGGACCGGGACAGGGGGCGGGGGCGGGGAGAGGAGAGGAGGAGAGGAGACGGAGGAGAGTCGGAAAGTCGGGCGGAGGACAGAGGCGGAGAGGG	21:18:05	134490	134589	126660	143461	repeat_region
GGAGAGGCGAGAGAGGAGGAGAAGGAGGAGGCGAACTGGGGGAAAGG	10:07:02	134641	134687	126660	143461	repeat_region
GGACCGAGGCGACGGCGGAGACGGAGACGG	06:03:01	134716	134745	126660	143461	repeat_region
GGGGGCGGGGG	04:01:01	135069	135079	126660	143461	repeat_region
GGGGGCTCGGGGCGGGACGCGG	05:02:01	135127	135148	126660	143461	repeat_region
GGAGGGGCGTCCCGGCGCGCCGGCCCGG	05:02:01	135176	135203	126660	143461	repeat_region
GGGGTGGGAGGGGGGACCGGG	05:02:01	135539	135559	126660	143461	repeat_region
GGGGTGGGGGAGAGGAGGGGGTGGGTGGG	08:05:02	135573	135601	126660	143461	repeat_region
GGGTCCGGGCGGGTCCGGGCTCGAGGTTCGGGTCCGG	07:04:01	135645	135681	126660	143461	repeat_region
GGTTCGGGTCCGGTCGCCGGTCCCCGGTCCGACGGCGG	07:04:01	135707	135744	126660	143461	repeat_region
GGCGCGGGTGGGGCGACCGCGGGGGTCGCGGGAGGGTCTCGGGGGTCTCAGGGGTCTCGAGGAGGGGGAAACGGGGGTCTCGGGG	16:13:04	135800	135884	126660	143461	repeat_region
GGCAGGGGGAGGCGG	05:02:01	135895	135909	126660	143461	repeat_region
GGCCCCATTGGCCGAGGGCGGCCACGTGGGG	05:02:01	136157	136187	126660	143461	repeat_region
GGCCGCCGCGGGGGCCGG	04:01:01	136421	136438	126660	143461	repeat_region
GGCCGTCGAGGGGCCAAGATGGCGCCCTCGGGGCCGG	05:02:01	136484	136520	126660	143461	repeat_region
GGGGCAAGATGGCCGCCGCGGGGGCCGGG	05:02:01	136577	136605	126660	143461	repeat_region
GGGGGGGGGGGGGGGGTGGTGGTGGTGTTGTTGGTGGTGGTGGTCCCGGGTGGTCGTCGTGGAGGGGAGGGAAAGGCGGTGGGAGAGCGGGCGGAACAGGTTCATCTGG	1 day, 0:21:06	142491	142599	126660	143461	repeat_region
GGCGCGAGGGGAGCCAATGGGGCGGGCGCCGCGGAGCGG	06:03:01	142679	142717	126660	143461	repeat_region
GGACCCCCGGTGCGACGGAAGGGGCAGGCTCGG	06:03:01	142732	142764	126660	143461	repeat_region
GGGGGAAGCGGAAGGGGCCGG	05:02:01	142825	142845	126660	143461	repeat_region
GGGGGAAGCGGAAGGGGCCGG	05:02:01	142888	142908	142827	142952	repeat_region
GGGGGGGGGGGGGAGGAGCCCGG	06:03:01	143043	143065	126660	143461	repeat_region
CCCGCCCCCGCGTTTTCC	04:01:01	46	63	3	84	repeat_region
CCGGCCCCTTCCGCTTCCCCC	05:02:01	101694	101714	101650	101791	repeat_region
CCGGCCCCTTCCGCTTCCCCC	05:02:01	101757	101777	101650	101791	repeat_region
CCGGGCCGGCGCGCCGGGACGCCCCTCC	05:02:01	109399	109426	101141	117942	repeat_region
CCGCGTCCCGCCCCGAGCCCCC	05:02:01	109454	109475	101141	117942	repeat_region
CCCCCGCCCCC	04:01:01	109523	109533	101141	117942	repeat_region
CCGTCTCCGTCTCCGCCGTCGCCTCGGTCC	06:03:01	109857	109886	101141	117942	repeat_region
CCTTTCCCCCAGTTCGCCTCCTCCTTCTCCTCCTCTCTCGCCTCTCC	10:07:02	109915	109961	101141	117942	repeat_region
CCCTCTCCGCCTCTGTCCTCCGCCCGACTTTCCGACTCTCCTCCGTCTCCTCTCCTCCTCTCCTCTCCCCGCCCCCGCCCCCTGTCCCGGTCCCGGTCCC	21:18:05	110013	110112	101141	117942	repeat_region
CCGCCGCCACCGCCCCACCCTTCCCCCGGACCCCCTCCCGCCCGCCGGGGCGCCCCGCGTGCTCCGGGGGCGCCGGCCGGCCATCCCCCCACACCTCCCTTCCTCCCCGCCCCCGACCCGCC	1 day, 4:25:07	110148	110269	101141	117942	repeat_region
CCCAGACCTTCCTCTCCCCCCTCCACCGCCCGCCCTCGCCCCCTCC	12:09:03	110304	110349	101141	117942	repeat_region
CCCCCCCTCCCCGTCGTCCTCGGCCAACGGCCAACAGCCGACAACCCACAGCCAACAGCC	10:07:02	110374	110433	101141	117942	repeat_region
CCTTCTTCCCCATCCCCGCCGGCCCCCC	06:03:01	110557	110584	101141	117942	repeat_region
CCGCGTCCGCTTCGGCCCCCCGCGGCC	05:02:01	110618	110644	101141	117942	repeat_region
CCCCGCGCTTCCCCTTCCCGCTTCCCCCTCCGCCCGGCCGCGGGTGCCC	09:06:02	110811	110859	101141	117942	repeat_region
CCCCCCGTCCCCCTCTCC	05:02:01	111294	111311	101141	117942	repeat_region
CCTCCTCGCCGGCTCCC	04:01:01	111423	111439	101141	117942	repeat_region
CCTCTCCACGCCCCGTTCCGCCCGGCGCCC	06:03:01	111689	111718	101141	117942	repeat_region
CCCGGCCCTTCCTCCGCCCTCCTCCCTCCCCGCGCGCCC	09:06:02	111741	111779	101141	117942	repeat_region
CCTCCCTCTCCGTCTCCCTCGCCTTCTCC	06:03:01	111906	111934	101141	117942	repeat_region
CCCCGTCCCCCCCCTTCCCCTTCCCCTCGCCCCGGCCCCCC	09:06:02	111990	112030	101141	117942	repeat_region
CCGGGGGCCCCGGCTCGCCCGCCC	04:01:01	112152	112175	101141	117942	repeat_region
CCGGGCCGGCCGGCCGGGGGCCCGGCC	06:03:01	112185	112211	101141	117942	repeat_region
CCCCCTTCCTCCCTCCTCCTCCCCGTCCCCGTCCCCGTCCCCCGCCCGCTCTCCCGGGCCGCCGCGATACC	16:13:04	112411	112481	101141	117942	repeat_region
CCGCGCGCTCCGCTCGCCGCCTCTTCCCCCCTCCTCCGCCGCCGCCGCCAGTCCTCCTCGCTCCTCTCCGCCC	17:14:04	112519	112591	101141	117942	repeat_region
CCTCCCGCCCGCGTGCCCCCGGGGCC	06:03:01	112600	112625	101141	117942	repeat_region
CCCCCGCCCCGCCC	04:01:01	112662	112675	101141	117942	repeat_region
CCCGGCCCCGACACCCCCCCGCCCGCC	06:03:01	112714	112740	101141	117942	repeat_region
CCCGGAACCAGCGCGGCCATCAACCCCCTCCCCCACCCACCC	09:06:02	112752	112793	101141	117942	repeat_region
CCCTCCGTCCTCCCCTCCTTCCTCTCCCC	07:04:01	112991	113019	101141	117942	repeat_region
CCCTCGCGCCGCCGCCGCCTCC	06:03:01	113075	113096	101141	117942	repeat_region
CCCTCCCCCCGCGCC	04:01:01	113136	113150	101141	117942	repeat_region
CCCGCCGGCGCAACCCCGGGCCC	04:01:01	113176	113198	101141	117942	repeat_region
CCCCGGCCTCCCCGACCTCTCTCACCCGCCCTCCC	07:04:01	113227	113261	101141	117942	repeat_region
CCGTCTACCGCCGCCAGCAACCCTTTTTTTCCCCCGCTCACTCCTCCCCCCCCTCCTCCCCCCTCCTGCCTCC	17:14:04	113341	113413	101141	117942	repeat_region
CCAGGCCGCGGGCCCATTCACCATCGCCGCGGTCC	06:03:01	113429	113463	101141	117942	repeat_region
CCGCCACCGCCCTCTACCACCACCACCCCTCCCCTCCCTCTCC	11:08:02	113595	113637	101141	117942	repeat_region
CCCGGTTCCTCTTCGTCCTCCGGACCCTCGGTGCCGCGATCCCCCACCCCGCCCCCCCCCCCCTTCCTCCTCCCCCCATTTCCCCCACCCCCAATTCCCCCACTCCTCCCACACCAGCCCCCGCCGCCGCGGCCGCAGCCGCCGCGATCCGTCCTCCCC	1 day, 12:33:09	113698	113856	101141	117942	repeat_region
CCAGCGCGCCCTTTCCTCTCCCGGCGCGCCCGCTCCCTCCGCGTCCCCTCTCCCCGCCGCCCCCCGCGGCCACACCGAGCCTTCTCCGCGCGGTCCCGCCTCTCCTCTCCTCTCCCCCCATCCCGCCCCGCTCCCCGCCCCCTCTCCCCCCCCCCTCTCTCCCGCC	1 day, 8:29:08	113930	114095	101141	117942	repeat_region
CCGCTCCCACCCCACCCTCCCGACTCACCCGTCCC	07:04:01	114126	114160	101141	117942	repeat_region
CCCATCCCCACCCCGCCGCGCCCCTTTTTCC	06:03:01	114204	114234	101141	117942	repeat_region
CCGGCCCTCGGGCCCACGTGCCCC	04:01:01	114471	114494	114359	115158	repeat_region
CCCCGCGGCACCCGCCTCC	04:01:01	114532	114550	114359	115158	repeat_region
CCGGGCCCGCGTCCCCGGGGCCCGCATTGGCCGGTCCCGGACGCCCGTCCCGCGGGCCGGACCGCCCCGCC	12:09:03	114576	114646	114359	115158	repeat_region
CCCGCCGTTTGCCCCACGTGCCCC	04:01:01	114751	114774	114359	115158	repeat_region
CCCCGCGGCACCCGCCTCC	04:01:01	114813	114831	114359	115158	repeat_region
CCCCCATTGGCCGGTCCCGGACGCCCGTCCCGCGGGCCGGACCGCCCCCTTCCC	11:08:02	114877	114930	114359	115158	repeat_region
CCACGGGCCCCACGTGCCCCC	04:01:01	115034	115054	114359	115158	repeat_region
CCGGGCCCGCGTCCCCGGGGCCC	04:01:01	115136	115158	114359	115158	repeat_region
CCCCGGCCAATGGGCCCGTCGGCCCGGCCCCC	06:03:01	115169	115200	101141	117942	repeat_region
CCCGCCGCTCCCGCCGAGGGCCC	05:02:01	120269	120291	120218	120378	repeat_region
CCTCCGTCCTCTCTCTCCCTCCCCCATCTCCCCCCTTCCCCCCCTTCCCCCCCCCCCGCTGCCC	15:12:03	126662	126725	126660	143461	repeat_region
CCCCCTTCCCACCAATAGCCGCCGAGGACTCCCCCGGACTCCCCCGGACTCCCCCGGACTCCCCCGGACTCCCCCGGACTCCCCCGGACTCCCCCGGACTCCCCCGGACTCCCCCCCCACC	1 day, 2:23:06	126736	126856	126660	143461	repeat_region
CCTCCGTCCTTTCTCTCCCTCCACCGTCTCCACCCCATCCCACTCCCCTCTCCCTCCACCGTCTCCACCCCATCCCACTCCCCTCTCCCTCCACCGTCTCCACCCCATCCCACTCCCCTCTCCCTCCACCGTCTCCACCCCATCCCACTCCCCTCTCCCTCCACCGTCTCCACCCCATCCCACTCCCCTCTCCCTCCACCGTCTCCACCCCATCCCACTCCCCTCTCCCTCCACCGTCTCCACCCCATCCCACTCCCCTCTCCCTCCACCGTCTCCACCCCATCCCACTCCCCTCTCCCTCCACCGTCTCCACCCCATCCCACTCCCCTCTCCCTCCACCGTCTCCACCCCATCCCACTCCCCTCTCCCTCCACCGTCTCCACCCCATCCCACTCCCCT…	89:86:22	126903	127346	126660	143461	repeat_region
CCGTCGGCCGGGCCGCCACGCACCCCTTTATCGCCCC	06:03:01	129360	129396	126660	143461	repeat_region
CCGGGCCGACGGGCCCATTGGCCGGGGCC	05:02:01	129407	129435	126660	143461	repeat_region
CCCGGCTCCCCCATTGGCCGGCGCGTCCCCGGGGCGCCCGCCCCC	08:05:02	129462	129506	129444	130243	repeat_region
CCGTGCCCGCGTCCCGGGAGCCCGCATTGGCCGGCGCGTCCCC	06:03:01	129728	129770	129444	130243	repeat_region
CCCGGCTCCCCCATTGGCCGGCGCGTCCCC	05:02:01	130022	130051	129444	130243	repeat_region
CCGCGGGCCCCGAGACGGCCGCGGCGACCGTCCC	05:02:01	130243	130276	126660	143461	repeat_region
CCCGCCGCGACCTCTCCCTTCCCGGACGCCC	06:03:01	130329	130359	126660	143461	repeat_region
CCGCCGGGTCGGCCGCGCCCC	04:01:01	130402	130422	126660	143461	repeat_region
CCTCGAGCCAGCCCTCC	04:01:01	130673	130689	126660	143461	repeat_region
CCTCACCCCACCCAGCCCCCTCTCCAGTTCCC	07:04:01	131015	131046	126660	143461	repeat_region
CCTTCGCCAACCTTCTCCC	04:01:01	131060	131078	126660	143461	repeat_region
CCCCGCCCCTCCTTCCCCCAATCCATCCATCCATCTCTCCTGGCC	10:07:02	131088	131132	126660	143461	repeat_region
CCGCCGCCGCCCCCCACCCCACCCCGCCCCTCTCGCCCACGCGCCCTCTCCCCCC	12:09:03	131616	131670	126660	143461	repeat_region
CCCGCACCCCTCCCCCTCACCCCCGCTCCCCCCTCTCGTTCCGCGCCGCACGCGCCGTCCCGCGGCCCC	13:10:03	131689	131757	126660	143461	repeat_region
CCGGGAAGCCTCCCCC	04:01:01	131846	131861	126660	143461	repeat_region
CCGCCGCGGCCCTCGCGGCCC	04:01:01	132195	132215	126660	143461	repeat_region
CCCGCGTCCAGGCCGGGCCCCCGGCCGGCCGGCCC	08:05:02	132381	132415	126660	143461	repeat_region
CCGGGGCCCCCGGCCCGCTCCACCGTGACACCCACCCACACC	09:06:02	132438	132479	126660	143461	repeat_region
CCCACCCTCGGCGCCGTGGGCCCGACCCCGGTCCGCGCCGGCACCCCCTTTTCTCCGGCACCAAGCCGGGGGGCC	13:10:03	132505	132579	126660	143461	repeat_region
CCGCGCTCCCCCGCCGCC	05:02:01	132771	132788	126660	143461	repeat_region
CCGGGCCGCCGAGCCGGCCGCGCC	06:03:01	132857	132880	126660	143461	repeat_region
CCTCCTTCACCGCCGCCGCGTCCTCCTCCTCCTCCCTCCCCGCCGGCCTCGGCCCACCC	15:12:03	132965	133023	126660	143461	repeat_region
CCCCGCTCTCCCCCCCCCTCCCTTCCCCCCGACCCCCTCCCCTCCCTCCCCTCCCCTCCCGCGTCC	15:12:03	133033	133098	126660	143461	repeat_region
CCCGCCGCCTGGGAGCC	04:01:01	133153	133169	126660	143461	repeat_region
CCCCTCGCCCCCCTCCGCGTCCGCAGCCGCCTCTGCAGCCGCCGCCCGCGCCGCGACC	12:09:03	133198	133255	126660	143461	repeat_region
CCTCCTCCGCACCCGCCTTCCTCCGCCCGCCTTTCCTTCCC	11:08:02	133335	133375	126660	143461	repeat_region
CCGCTCCCGCTCCCCCGTTTTTCCTCCTGGCCGCGGCGACCGCCGCCGCC	11:08:02	133387	133436	126660	143461	repeat_region
CCTTCCTCTCCTTCTTCCTCCTCCTCCGCC	08:05:02	133455	133484	126660	143461	repeat_region
CCTTCTCCGCGTCCCCATCTCCGAGGCCCGAGGCGCC	06:03:01	133496	133532	126660	143461	repeat_region
CCTACTCCTACTACTCCCACTCC	04:01:01	133620	133642	126660	143461	repeat_region
CCTCCCCTCTCCTCCTTTCGCTCCCGTCTCCCGGGCACCCGCGGCC	08:05:02	133711	133756	126660	143461	repeat_region
CCGCGCCTCTCCCTCCCGCTTCCCCCCTCGCCGCCGGCCCCTTCCCCGTTTCCCCGTTTCCCTTTCCCCCCTTCCCCGTCTGTTCCTTCCCCCGCTTCCCC	19:16:04	133794	133894	126660	143461	repeat_region
CCCCCCCGTCCCCTCTTCCTTCCCCACACGCCCCGCTCTCCCACGCCGCGGCC	09:06:02	133909	133961	126660	143461	repeat_region
CCCCCTCCTGTCGCC	04:01:01	134064	134078	126660	143461	repeat_region
CCTTCCCCCGAGCGACCCCGCTCCCGCCTGTGGTGCC	07:04:01	134095	134131	126660	143461	repeat_region
CCGGCCGGCGCCCCC	04:01:01	134375	134389	126660	143461	repeat_region
CCATCGCCCGACCCTTCCCC	04:01:01	134455	134474	126660	143461	repeat_region
CCCGGGCACCCCCCTCCTCGGACC	05:02:01	134697	134720	126660	143461	repeat_region
CCGCCCGCCCGGCCACCACCGTCGGTACCGGTATCGCCAGTAACACCCGCACCACCGACACCC	12:09:03	134751	134813	126660	143461	repeat_region
CCCTCACACCCGCACCGGCCCCC	05:02:01	134822	134844	126660	143461	repeat_region
CCGGCCCTCACACCCACCCACCC	05:02:01	134854	134876	126660	143461	repeat_region
CCCTCCCCGCCCGCCCCGTCCGACCGACCATCCGTCCTCCCGACCCTCC	12:09:03	134944	134992	126660	143461	repeat_region
CCCCCCCCATCCCGGACCCCCCC	06:03:01	135046	135068	126660	143461	repeat_region
CCTCGCGCCTCCGCGTCC	04:01:01	135080	135097	126660	143461	repeat_region
CCCGGCGCGCCGGCCCGGCCCTCCCCGCC	06:03:01	135186	135214	126660	143461	repeat_region
CCCGGAGCGCCCCCGGGGTCCCGGCCCGAGGTCC	06:03:01	135242	135275	126660	143461	repeat_region
CCCCGCCCCTTTGCACCCGCCCCCCCACC	06:03:01	135284	135312	126660	143461	repeat_region
CCGCGCTCCGACCCCCCCCCTCCCCCTCTGCCACGCCCCGCCACGCCCCGTCGCC	12:09:03	135322	135376	126660	143461	repeat_region
CCCCTCCCCCCAACTCCCTCTCTCCCGACGAGGCCGAGCC	07:04:01	135386	135425	126660	143461	repeat_region
CCCCCTCCCGCCCGCCCGAGGTACC	06:03:01	135435	135459	126660	143461	repeat_region
CCGGCTCCTTCCTTCCGGGTCC	05:02:01	135629	135650	126660	143461	repeat_region
CCGGTCGCCGGTCCCCGGTCC	04:01:01	135716	135736	126660	143461	repeat_region
CCTCCGCGCGCCCATTGGCCCGGGCGAGCCGAGATGGCCGCCGCGGGGGCC	08:05:02	136386	136436	126660	143461	repeat_region
CCCATTGGCCGGCGGCCGCC	04:01:01	136644	136663	126660	143461	repeat_region
CCGTCTTCCGTCCCCACTCCCAGCCTCCCCCGCTGCCACCGATTGGCC	10:07:02	142603	142650	126660	143461	repeat_region
CCCCCGCCCGCGGACCCCC	05:02:01	142721	142739	126660	143461	repeat_region
CCGCGGAGCCCGCCCCGGCCGCGCCCCGGAAGCC	06:03:01	142779	142812	126660	143461	repeat_region
CCCCCCCCCTTTAAGCCCCGCCCCC	06:03:01	143404	143428	126660	143461	repeat_region

## Sheet: G3-PQS
PQS sequence	x:y:z	PQS start	PQS end	gene start	gene end	feature	gene	protein
GGGGCGCGCGGGGTGGCGGGGAACGGGG	04:01:01	8621	8648	8527	9333	CDS	UL50	deoxyuridine triphosphatase
GGGCCGGGGGAGCGCCGGGCCCGACGGGCGGCCGCGGGGGCCGCGGGG	06:03:01	18079	18126	16854	19595	CDS	UL27	envelope glycoprotein B
GGGGCGGGCCCGGGCGCGGGGGGCGTGGGGG	05:02:01	35011	35041	33060	42314	CDS	UL36	large tegument protein
GGGGGGGCGGGCGGGGCGGGGGG	05:02:01	35161	35183	33060	42314	CDS	UL36	large tegument protein
GGGCTGCGCCGGGGGCTTCTGGGCAGGGGGGGCCTGGGCCGACGGGGG	07:04:01	35349	35396	33060	42314	CDS	UL36	large tegument protein
GGGCGGCTGGGCCTGGGGGGCCTCCGGGGGGGCCGTCTCGGGCGCCGGGG	07:04:01	35448	35497	33060	42314	CDS	UL36	large tegument protein
GGGGGGCAGCCCGGGGATCGGGGCCGCGGGCCGGGTGGG	06:03:01	35964	36002	33060	42314	CDS	UL36	large tegument protein
GGGCGGCTGGGGGGCCGAGGCGGGCGCGGCCGGGG	04:01:01	55822	55856	55699	56535	CDS	UL26.5	capsid scaffold protein
GGGGGGCCGGGGCTCGGGCGAGGG	04:01:01	56356	56379	55699	56535	CDS	UL26.5	capsid scaffold protein
GGGGCGATCGCGGGCGGCGACGGGGGCGGGGACGGGG	05:02:01	79191	79227	78675	80126	CDS	UL12	deoxyribonuclease
GGGACGGGGTCCGGGGGCGCGGGAGGG	05:02:01	92523	92549	92476	93150	CDS	UL3.5	protein V57
GGGCGCGCGCGGGGCTCGCGTGGGCGTCGGG	04:01:01	93250	93280	93147	93860	CDS	UL3	nuclear protein UL3
GGGCGGGCGCGGGCAGCGTCGGG	04:01:01	94260	94282	93916	94866	CDS	UL2	uracil-DNA glycosylase
GGGCGCCCCGGGGTCGGGGGGCGGGG	04:01:01	94603	94628	93916	94866	CDS	UL2	uracil-DNA glycosylase
GGGGAGCGCGGGTGGGGGGCGCGGG	04:01:01	95176	95200	94844	95314	CDS	UL1	envelope glycoprotein L
GGGCGCGGGCCACCTCGGGCGGG	04:01:01	104499	104521	103171	107511	CDS	IE180	transcriptional regulator ICP4
GGGCGCGGGGTGCTCGGGCATGGGCCCGAGCGGG	05:02:01	104599	104632	103171	107511	CDS	IE180	transcriptional regulator ICP4
GGGCTGCTCGGGCCAGAGCGGGGGCAGGCCGGGCGCGGGCTCCGCGGGCCCGGG	07:04:01	105058	105111	103171	107511	CDS	IE180	transcriptional regulator ICP4
GGGCCCGAGGGCGGCCGGGGCGCGGGCGGGCGCGGG	06:03:01	105352	105387	103171	107511	CDS	IE180	transcriptional regulator ICP4
GGGGGCCGGGCGGGCTCCGGGGCCGGGGCCGGGG	06:03:01	106157	106190	103171	107511	CDS	IE180	transcriptional regulator ICP4
GGGGGCCCGGGGGGCGGAGGGCGAGCGGGCCGGGG	05:02:01	106402	106436	103171	107511	CDS	IE180	transcriptional regulator ICP4
GGGGGGCGTGGGGGTCGAGGCGGGGGACGGGGGG	04:01:01	128470	128503	127513	128607	CDS	US1	regulatory protein ICP22
GGGACCGGGGTCGTGGGCCGGGGCCCGGGCGGGTCGACGGG	07:04:01	128513	128553	127513	128607	CDS	US1	regulatory protein ICP22
CCCCGCCCGCGCCCCCGATCCCGACCCC	05:02:01	5699	5726	4788	7676	CDS	UL52	helicase-primase primase subunit
CCCGTCCCCGCCCAGCCCGCCCC	05:02:01	8179	8201	7663	8373	CDS	UL51	tegument protein UL51
CCCGCCCGGCCCCGCCGCCCCCGCCC	05:02:01	8216	8241	7663	8373	CDS	UL51	tegument protein UL51
CCCCGCTGCTGCCCCCCCGCGCCCCC	04:01:01	8291	8316	7663	8373	CDS	UL51	tegument protein UL51
CCCCCGCGCCCGCGCGACCCCCCGCCGCCCCCGCCCCCGCGGGCCC	06:03:01	12358	12403	11746	13998	CDS	UL47	tegument protein VP13/14
CCCCCGCCACCCCCGCGGTCCCCGCCC	04:01:01	15938	15964	14017	16098	CDS	UL46	tegument protein VP11/12
CCCTCGCCCCGCGCGCCCATCCGCCC	04:01:01	31974	31999	31398	32186	CDS	UL34	nuclear egress membrane protein
CCCTCTCCGCCCCCGACCCCCGCGCCCGCCTCGCCC	05:02:01	54170	54205	54029	55468	CDS	UL44	envelope glycoprotein C
CCCCCCCGCCCGCGCCATCCCC	04:01:01	75930	75951	74986	75972	CDS	UL16	tegument protein UL16
CCCGGCCCCGTGCGCCCCAAGGCCCC	04:01:01	80201	80226	80084	80275	CDS	UL11	myristylated tegument protein
CCCAGACCCGGAGCCCTGCCC	04:01:01	97267	97287	96481	97584	CDS	EP0	ubiquitin E3 ligase ICP0
CCCGTCGACCCGCCCGGGCCCCGGCCCACGACCCCGGTCCC	07:04:01	116049	116089	115995	117089	CDS	US1	regulatory protein ICP22
CCCCCCGTCCCCCGCCTCGACCCCCACGCCCCCC	04:01:01	116099	116132	115995	117089	CDS	US1	regulatory protein ICP22
CCCAGCCCGTGAACCCGCTCGCCCCC	04:01:01	119532	119557	119396	120892	CDS	US4	envelope glycoprotein G
CCCGCCCCGGGGCCACCCTCCCACCCATCGCCCCC	06:03:01	119973	120007	119396	120892	CDS	US4	envelope glycoprotein G
CCCAGGCCCCGGCCCCGGCCCC	04:01:01	121879	121900	121075	122277	CDS	US6	envelope glycoprotein D
CCCGAGCCCGCCCCGGTGACGCCCGCGCCCCCC	05:02:01	121909	121941	121075	122277	CDS	US6	envelope glycoprotein D
CCCTGACCCTGGCCGCCCTGACCCC	04:01:01	122353	122377	122298	123398	CDS	US7	envelope glycoprotein I
CCCCGGCCCGGGCCCCGGGCACCCCGTGGGGCCCC	05:02:01	124655	124689	123502	125235	CDS	US8	envelope glycoprotein E
CCCCCAAGGGACCCCGCTCCCCGCTGCGCCCCC	04:01:01	125363	125395	125293	125589	CDS	US9	membrane protein US9
CCCCGGCCCGCTCGCCCTCCGCCCCCCGGGCCCCC	05:02:01	138166	138200	137091	141431	CDS	IE180	transcriptional regulator ICP4
CCCCGGCCCCGGCCCCGGAGCCCGCCCGGCCCCC	06:03:01	138412	138445	137091	141431	CDS	IE180	transcriptional regulator ICP4
CCCGCGCCCGCCCGCGCCCCGGCCGCCCTCGGGCCC	06:03:01	139215	139250	137091	141431	CDS	IE180	transcriptional regulator ICP4
CCCGGGCCCGCGGAGCCCGCGCCCGGCCTGCCCCCGCTCTGGCCCGAGCAGCCC	07:04:01	139491	139544	137091	141431	CDS	IE180	transcriptional regulator ICP4
CCCGCTCGGGCCCATGCCCGAGCACCCCGCGCCC	05:02:01	139970	140003	137091	141431	CDS	IE180	transcriptional regulator ICP4
CCCGCCCGAGGTGGCCCGCGCCC	04:01:01	140081	140103	137091	141431	CDS	IE180	transcriptional regulator ICP4
GGGCGGGCGGGAGGGAAGGAAGGG	05:02:01	8381	8404	7492	8438	gene	UL51
GGGAGGGGGCTACAGGGCGTCGGGG	04:01:01	16845	16869	16808	19722	gene	UL27
GGGGCGGGCGGGAAGGGAGCGGGG	05:02:01	55667	55690	55645	56577	gene	UL26.5
GGGAGGAGGGGGGGCGGGTGGCCCCGGGAGGGGGGGGG	07:04:01	71927	71964	71892	77204	gene	UL15
GGGGGAGAGGGGGGGAGGGGTGAGGGAAGAGAGGGATGGGGAAGGGGAAGAGGGAGAGGAGGGTGGGGGGAGGAGGGG	12:09:03	86595	86672	86527	87567	gene	UL7
GGGGGGGTCCGGGGGGGCGAAGCGGG	05:02:01	125628	125653	125231	125732	gene	US9
GGGGTGGGGGGGGTGGGGGG	04:01:01	127463	127482	127387	129391	gene	US1
GGGGGGTCGGCGGGGTGGTGGGAACGGGGTGGGAGGGGGTGCGATGGGGGCGTGGGGGGGGGGGGGGGGGGGGGGGGGGCTGGGCTGGGACGGGGGCCGGGTGGGTGGG	19:16:04	128649	128757	127387	129391	gene	US1
CCCGCTCGCTCCCCCCCTCCGCCCGCCC	05:02:01	21652	21679	16808	21741	gene	UL28
CCCGCGCCCGTCCCCTTCCCCTCCTCCTCCCC	05:02:01	21756	21787	21714	25518	gene	UL29
CCCGCCCGCCGGCCCCAGCTCCC	04:01:01	31292	31314	31235	32571	gene	UL34
CCCTCGCCCCCCGCCCTAGCCCC	04:01:01	32534	32556	32182	32571	gene	UL35
CCCGCCCGAGCCCGCTCGCCC	04:01:01	51601	51621	51526	52800	gene	UL42
CCCACCCGCTCCCCGCCCGTCCCC	05:02:01	58963	58986	55645	59665	gene	UL24
CCCTGCCCCCCCCCTCACCCC	04:01:01	70774	70794	66652	71846	gene	UL19
CCCGCCCCCACCCTCCC	04:01:01	70805	70821	66652	71846	gene	UL19
CCCGCCCGTCCCCCTCGCCCCCCCCTCCC	06:03:01	71807	71835	70837	71846	gene	UL18
CCCCATCCCACCCCCATCCCACCCC	05:02:01	92366	92390	91757	92399	gene	UL4
CCCACCCACCCGGCCCCCGTCCCAGCCCAGCCCCCCCCCCCCCCCCCCCCCCCCCCACGCCCCCATCGCACCCCCTCCCACCCCGTTCCCACCACCCCGCCGACCCCCC	19:16:04	115845	115953	115211	117215	gene	US1
CCCCCCACCCCCCCCACCCC	04:01:01	117120	117139	115211	117215	gene	US1
CCCGGCCCCGCCCGACTCCCCCGCGATTCCCCCCC	06:03:01	120893	120927	119332	120956	gene	US4
GGGGTGGGCCGGGAGTGGG	04:01:01	115423	115441	115396	115516	intron	US1
GGGTTGGGTTGGGCGGGTGGGCGGGTGGGCGGGGGTCGGGAGGGATCGGGGGAAGGGGGGGGG	13:10:03	115619	115681	115570	115724	intron	US1
GGGGTGGGGAGGGAGGGGGGACGGGG	05:02:01	129122	129147	129086	129206	intron	US1
CCCCGTCCCCCCTCCCTCCCCACCCC	05:02:01	115455	115480	115396	115516	intron	US1
CCCCCCCCCTTCCCCCGATCCCTCCCGACCCCCGCCCACCCGCCCACCCGCCCAACCCAACCC	13:10:03	128921	128983	128878	129032	intron	US1
CCCACTCCCGGCCCACCCC	04:01:01	129161	129179	129086	129206	intron	US1
GGGGTGAATGGGGAGGGGGTGGGGGATGGG	05:02:01	67	96	1	16882	misc_feature
GGGACGGAGGGGAGAGGGACGGAGGGGAGAGGGACGGAGGGGAGAGGGACGGAGGGGAGAGGGACGGAGGGGAGAGGGACGGAGGGGAGAGGGACGGAGGGGAGAGGGACGGAGGGGAGAGGGACGGAGGGGAGAGGGACGGAGGGGAGAGGGACGGAGGGGAGAGGGACGGAGGGGAGAGGGACGGAGGGGAGAGGGACGGAGGGGAGAGGGACGGAGGGGAGAGGGACGGAGGGGAGAGGGACGGAGGGGAGAGGGACGGAGGGGAGAGGGACGGAGGGGAGAGGGACGGAGGGGAGAGGGACGGAGGGGAGAGGGACGGAGGGGAGAGGGACGGAGGGGAGAGGGACGGAGGGGAGAGGGACGGAGGGGAGAGGGACGGAGGGGAGAGGGACGGAG…	79:76:19	16212	16799	1	16882	misc_feature
GGGGCGAGGGTGGGACGGGAACGGGGATGGGAGAGTGGGATGGGGAAATGGGGG	09:06:02	50004	50057	25606	52782	misc_feature
GGGACGGCGGGGGGACGGCGGGGGGACGGCGGGGGGACGGCGGGGGGACGGCGGGGGGACGGCGGGGGGACGGCGGGGGGACGGCGGGGGG	09:06:02	50181	50271	25606	52782	misc_feature
GGGCGCGGGGGAGACGGGGGGGGAGAGACGGGAGACGGGAGGGGGGAGAGGGACGGCACGGG	09:06:02	62726	62787	60490	77111	misc_feature
GGGGGCGGTGGGGGTTGGGTTCTCGGGCTTCGGGG	05:02:01	64292	64326	60490	77111	misc_feature
GGGACGAGGGCGGCGGGGCGGGACCGGGGACAAGGGACAGGGG	07:04:01	80664	80706	78351	96534	misc_feature
GGGGGCGGGCGGGGGCGCGGG	04:01:01	84060	84080	83053	84465	misc_feature
GGGGGGAGTCTGGGGGGAGTCTGGGGGGAGTCTGGGGGGAGTCTGGGGGGAGTCTGGGGGGAGTCTGGGGGGAGTCTGGGGGGAGTCTGGGGGGAGTCTGGGGGG	10:07:02	95518	95622	78351	96534	misc_feature
GGGGGACTGGGACAGGGAGCAAGGGGGG	04:01:01	98138	98165	96700	102464	misc_feature	LLT
GGGGGGTTGATGGGGATGGGCGCTCGGGGG	04:01:01	99290	99319	96700	102464	misc_feature	LLT
GGGGCGGGGGCTGCGGGGGGGGGTGGGTGGGTGGG	07:04:01	99391	99425	96700	102464	misc_feature	LLT
GGGCGGGTCGGGGCGGCCGGGGAGGG	05:02:01	99439	99464	96700	102464	misc_feature	LLT
GGGGTAAGGGGGGGTGGG	04:01:01	99764	99781	96700	102464	misc_feature	LLT
GGGGAGAGGGGAGAGGGATGCACGGGGGTGGGGG	05:02:01	100645	100678	96700	102464	misc_feature	LLT
GGGGGCGGGGCTTAAAGGGGGGGGG	04:01:01	101174	101198	96700	102464	misc_feature	LLT
GGGGGGGGCGGGCGGCCGCGGGGAGGGATGACGGGCGCGCGTGGGG	07:04:01	117967	118012	117943	126659	misc_feature
GGGGGGGGGGGGGGGG	04:01:01	142491	142506	137394	142595	misc_feature
CCCCCCAACCCCCTCGTTCCCCCCTTTCCCCCAACCCCCTCGTTCCCCCCTTTCCCCCAACCCCCTCGTTCCCCCCTTTCCCCCAACCCCCTCGTTCCCCCCTTTCCCCCAACCCCCTCGTTCCCCCCTTTCCCCCAACCCCCTCGTTCCCCCCTTTCCCCCAACCCCCTCGTTCCCCCCTTTCCCCCAACCCCCTCGTTCCCCCCTTTCCCCC	1 day, 1:22:06	750	963	1	16882	misc_feature
CCCCAATCCCCCCAAGTCCCCCCAAGTCCCCCCAAGTCCCCCCAAGTCCCCCCAAGTCCCCCCAAGTCCCCCCAAGTCCCCCCAAGTCCCCCCAAGTCCCCCCAAGTCCCCCAATCCCCCCAAGTCCCCCCAAGTCCCCCAAGTCCCCCCAAGTCCCCCCAAGTCCCCCAATCCCCCCAAGTCCCCCAATCCCCCCCAAGTCCCCCAATCCCC	1 day, 0:21:06	32674	32886	25606	52782	misc_feature
CCCCGAGCTCCCCCAAGTCCCACAAGTTCCCCAATCCCCCCAATTCCCCCCGATCTCCCC	07:04:01	32916	32975	25606	52782	misc_feature
CCCGCCCGCGATCCCGGCCCGTCCCGGCTTGTCCCGCCCCGCCC	08:05:02	46412	46455	25606	52782	misc_feature
CCCTCTCCCACCCTCTCCCACCC	05:02:01	55556	55578	55404	59926	misc_feature
CCCTCGCCCCTCCCACCC	04:01:01	60475	60492	59732	60503	misc_feature
CCCTCGTCGCCCTCTCTCCCACCGCCCTCTCTCCCACCGCCCTCTCTCCCACCGCCCTCTCTCCCACCGCCCTCTCTCCCACCGCCCTCTCTCCCACCGCCCTCTCTCCCACCGCCCTCTCTCCCACCGCCCTCTCTCCCACCGCCCTCTCTCCCACCGCCCTCTCTCCCACCGCCCTCTCTCCCACCGCCCTCTCTCCCACCGCCCTCTCTCCC	1 day, 5:26:07	63103	63317	60490	77111	misc_feature
CCCATCCCCCCACACCCCCCACGCTTCCCCC	04:01:01	98347	98377	96700	102464	misc_feature	LLT
CCCCCCCTCCACGACCCCGCTCGCCCCGGTCCCGACGCCCTCGCACCCCCATAGCACCCCCTTTCACCCCCCGCTTCTCCCC	10:07:02	98549	98630	96700	102464	misc_feature	LLT
CCCGCGCTTCCCCACCGCCACCCCACACCATCCCCCACCCCCCCCGTCCACCCTCACCCCCC	08:05:02	98888	98949	96700	102464	misc_feature	LLT
CCCTCTCCCCCGCCGTCCCACCC	04:01:01	99040	99062	96700	102464	misc_feature	LLT
CCCCTTCCCCTCCCCTTCGCATCCCCGTTCCCCCC	05:02:01	99086	99120	96700	102464	misc_feature	LLT
CCCGTCTCCCCCGCCCCCACCGTCCCC	04:01:01	99664	99690	96700	102464	misc_feature	LLT
CCCCCCCCCCCTCCC	04:01:01	100050	100064	96700	102464	misc_feature	LLT
CCCCGGTGTCGCCCCTTTTCCCCCCC	04:01:01	100169	100194	96700	102464	misc_feature	LLT
CCCCCCCCCCCCCCCC	04:01:01	102096	102111	102007	107208	misc_feature
CCCCCGCGGCGCCCGCCCCCCAGCCCC	04:01:01	123288	123314	123212	123411	misc_feature
CCCCTGAGACCCCCGAGACCCTCCCGCGACCCCCGCGGTCGCCCCACCC	07:04:01	108749	108797	96112	109118	misc_RNA	LLT	large latency transcript
CCCGGACCCGCCCGGACCC	04:01:01	108939	108957	96112	109118	misc_RNA	LLT	large latency transcript
CCCACCCACCCCCTCCTCTCCCCCACCCC	05:02:01	109001	109029	96112	109118	misc_RNA	LLT	large latency transcript
CCCGGTCCCCCCTCCCACCCC	04:01:01	109043	109063	96112	109118	misc_RNA	LLT	large latency transcript
GGGGGGGCCCGGGGGAGAGCTGGG	04:01:01	541	564	529	656	repeat_region
GGGGGGGGGGGGCCCGGGGGAGAGCTGGG	05:02:01	625	653	529	656	repeat_region
GGGGTCTCTAAGGGGTCTCTAAGGGGTCTCTAAGGGGTCTCTAAGGGGTCTCTAAGGGGTCTCTAAGGGGG	07:04:01	63390	63460	63388	63459	repeat_region
GGGGGAGAGGATGGGGGAGAGGATGGGGGAGAGGATGGGGGAGAGGATGGGGGAGAGGATGGGGGAGAGGATGGGGGAGAGGATGGGGGAGAGGATGGGGGAGAGGATGGGGGAGAGGATGGGGGAGAGGATGGGGGAGAGGATGGGGGAGAGGATGGGGGAGAGGATGGGGGAGAGGATGGGGGAGAGGATGGGGGAGAGGATGGGGGAGAGGATGGGG	19:16:04	80326	80545	80324	80545	repeat_region
GGGCGGGCGGGAGGGGG	04:01:01	109151	109167	101141	117942	repeat_region
GGGAGAGAGGGAGTTGGGGGGAGGGG	04:01:01	109191	109216	101141	117942	repeat_region
GGGGGGGCGGGTGCAAAGGGGCGGGG	05:02:01	109293	109318	101141	117942	repeat_region
GGGCCGGGACCCCGGGGGCGCTCCGGG	04:01:01	109334	109360	101141	117942	repeat_region
GGGGGGGTCCGGGATGGGGGGGG	05:02:01	109534	109556	101141	117942	repeat_region
GGGGCGGGCGGGGAGGG	04:01:01	109642	109658	101141	117942	repeat_region
GGGTGGGTGGGTGTGAGGG	04:01:01	109726	109744	101141	117942	repeat_region
GGGGAAGGGGGGAAAGGGAAACGGGGAAACGGGGAAGGGG	06:03:01	110732	110771	101141	117942	repeat_region
GGGAGGGGAGGGGAGGGAGGGGAGGGGGTCGGGGGGAAGGGAGGGGGGGGGAGAGCGGGG	11:08:02	111510	111569	101141	117942	repeat_region
GGGGGGAGCGGGGGTGAGGGGGAGGGGTGCGGG	05:02:01	112881	112913	101141	117942	repeat_region
GGGGGGAGAGGGCGCGTGGGCGAGAGGGGCGGGGTGGGGTGGGGGG	07:04:01	112932	112977	101141	117942	repeat_region
GGGAGAGGGGAGTGGGATGGGG	04:01:01	117296	117317	117279	117687	repeat_region
GGGAGAGGGGAGTGGGATGGGG	04:01:01	117331	117352	117279	117687	repeat_region
GGGAGAGGGGAGTGGGATGGGG	04:01:01	117366	117387	117279	117687	repeat_region
GGGAGAGGGGAGTGGGATGGGG	04:01:01	117401	117422	117279	117687	repeat_region
GGGAGAGGGGAGTGGGATGGGG	04:01:01	117436	117457	117279	117687	repeat_region
GGGAGAGGGGAGTGGGATGGGG	04:01:01	117471	117492	117279	117687	repeat_region
GGGAGAGGGGAGTGGGATGGGG	04:01:01	117506	117527	117279	117687	repeat_region
GGGAGAGGGGAGTGGGATGGGG	04:01:01	117541	117562	117279	117687	repeat_region
GGGAGAGGGGAGTGGGATGGGG	04:01:01	117576	117597	117279	117687	repeat_region
GGGAGAGGGGAGTGGGATGGGG	04:01:01	117611	117632	117279	117687	repeat_region
GGGAGAGGGGAGTGGGATGGGG	04:01:01	117646	117667	117279	117687	repeat_region
GGGGGGGGAGTCCGGGGGAGTCCGGGGGAGTCCGGGGGAGTCCGGGGGAGTCCGGGGGAGTCCGGGGGAGTCCGGGGGAGTCCGGGGG	10:07:02	117749	117836	101141	117942	repeat_region
GGGCAGCGGGGGGGGGGGAAGGGGGGGAAGGGGGGAGATGGGGGAGGG	09:06:02	117877	117924	101141	117942	repeat_region
GGGGCGCGGCGGGGTGGGGATGGG	04:01:01	130375	130398	126660	143461	repeat_region
GGGACGGGTGAGTCGGGAGGGTGGGGTGGG	06:03:01	130442	130471	126660	143461	repeat_region
GGGAGAGAGGGGGGGGGGAGAGGGGGCGGGGAGCGGGGCGGGATGGGGGG	08:05:02	130510	130559	126660	143461	repeat_region
GGGGGGCGGCGGGGAGAGGGGACGCGGAGGGAGCGGGCGCGCCGGG	06:03:01	130608	130653	126660	143461	repeat_region
GGGGGCTGGTGTGGGAGGAGTGGGGGAATTGGGGGTGGGGGAAATGGGGGG	06:03:01	130783	130833	126660	143461	repeat_region
GGGGGGGGGGGGCGGGGTGGGGG	05:02:01	130842	130864	126660	143461	repeat_region
GGGTGGGTGGGGGAGGGGG	04:01:01	131809	131827	126660	143461	repeat_region
GGGCGGGGGGGTGTCGGGGCCGGG	05:02:01	131865	131888	126660	143461	repeat_region
GGGAGAGCGGGCGGGGGACGGGGACGGGGACGGGGAGGAGGAGGGAGGAAGGGGG	08:05:02	132137	132191	126660	143461	repeat_region
GGGGGGCCGGGGCGAGGGGAAGGGGAAGGGGGGGGACGGGG	07:04:01	132572	132612	126660	143461	repeat_region
GGGCGCGCGGGGAGGGAGGAGGG	04:01:01	132823	132845	126660	143461	repeat_region
GGGCGGAGGGGGAAGCGGGAAGGGGAAGCGCGGGG	05:02:01	133757	133791	126660	143461	repeat_region
GGGGGCGAGGGCGGGCGGTGGAGGGGGG	04:01:01	134256	134283	126660	143461	repeat_region
GGGTCGGGGGCGGGGAGGAAGGGAGGTGTGGGGGG	05:02:01	134336	134370	126660	143461	repeat_region
GGGCGGGAGGGGGTCCGGGGGAAGGGTGGGG	06:03:01	134412	134442	126660	143461	repeat_region
GGGACCGGGACCGGGACAGGGGGCGGGGGCGGGG	06:03:01	134490	134523	126660	143461	repeat_region
GGGGTGGGAGGGGGGACCGGG	04:01:01	135539	135559	126660	143461	repeat_region
GGGGTGGGGGAGAGGAGGGGGTGGGTGGG	05:02:01	135573	135601	126660	143461	repeat_region
GGGTCCGGGCGGGTCCGGG	04:01:01	135645	135663	126660	143461	repeat_region
GGGTGGGGCGACCGCGGGGGTCGCGGGAGGGTCTCGGGGGTCTCAGGGG	07:04:01	135805	135853	126660	143461	repeat_region
CCCTGCCAACCCCAATCCCCCTCCTACCCTGGCACCCTGCCAACCCCAATCCCCC	07:04:01	197	251	156	251	repeat_region
CCCCGCCCCCGCCCCCTGTCCCGGTCCCGGTCCC	06:03:01	110079	110112	101141	117942	repeat_region
CCCCACCCTTCCCCCGGACCCCCTCCCGCCC	06:03:01	110160	110190	101141	117942	repeat_region
CCCCCCACACCTCCCTTCCTCCCCGCCCCCGACCC	05:02:01	110232	110266	101141	117942	repeat_region
CCCCCCTCCACCGCCCGCCCTCGCCCCC	04:01:01	110319	110346	101141	117942	repeat_region
CCCCGCGCTTCCCCTTCCCGCTTCCCCCTCCGCCC	05:02:01	110811	110845	101141	117942	repeat_region
CCCTCCTCCCTCCCCGCGCGCCC	04:01:01	111757	111779	101141	117942	repeat_region
CCCCGTCCCCCCCCTTCCCCTTCCCCTCGCCCCGGCCCCCC	07:04:01	111990	112030	101141	117942	repeat_region
CCCCCTTCCTCCCTCCTCCTCCCCGTCCCCGTCCCCGTCCCCCGCCCGCTCTCCC	08:05:02	112411	112465	101141	117942	repeat_region
CCCGGCCCCGACACCCCCCCGCCC	05:02:01	112714	112737	101141	117942	repeat_region
CCCCCTCCCCCACCCACCC	04:01:01	112775	112793	101141	117942	repeat_region
CCCCCACCCCGCCCCCCCCCCCC	05:02:01	113738	113760	101141	117942	repeat_region
CCCCCCATTTCCCCCACCCCCAATTCCCCCACTCCTCCCACACCAGCCCCC	06:03:01	113769	113819	101141	117942	repeat_region
CCCGGCGCGCCCGCTCCCTCCGCGTCCCCTCTCCCCGCCGCCCCCC	06:03:01	113949	113994	101141	117942	repeat_region
CCCCCCATCCCGCCCCGCTCCCCGCCCCCTCTCCCCCCCCCCTCTCTCCC	08:05:02	114043	114092	101141	117942	repeat_region
CCCACCCCACCCTCCCGACTCACCCGTCCC	06:03:01	114131	114160	101141	117942	repeat_region
CCCATCCCCACCCCGCCGCGCCCC	04:01:01	114204	114227	101141	117942	repeat_region
CCCTCCCCCATCTCCCCCCTTCCCCCCCTTCCCCCCCCCCCGCTGCCC	09:06:02	126678	126725	126660	143461	repeat_region
CCCCCGGACTCCCCCGGACTCCCCCGGACTCCCCCGGACTCCCCCGGACTCCCCCGGACTCCCCCGGACTCCCCCGGACTCCCCCCCC	10:07:02	126766	126853	126660	143461	repeat_region
CCCCATCCCACTCCCCTCTCCC	04:01:01	126935	126956	126915	127323	repeat_region
CCCCATCCCACTCCCCTCTCCC	04:01:01	126970	126991	126915	127323	repeat_region
CCCCATCCCACTCCCCTCTCCC	04:01:01	127005	127026	126915	127323	repeat_region
CCCCATCCCACTCCCCTCTCCC	04:01:01	127040	127061	126915	127323	repeat_region
CCCCATCCCACTCCCCTCTCCC	04:01:01	127075	127096	126915	127323	repeat_region
CCCCATCCCACTCCCCTCTCCC	04:01:01	127110	127131	126915	127323	repeat_region
CCCCATCCCACTCCCCTCTCCC	04:01:01	127145	127166	126915	127323	repeat_region
CCCCATCCCACTCCCCTCTCCC	04:01:01	127180	127201	126915	127323	repeat_region
CCCCATCCCACTCCCCTCTCCC	04:01:01	127215	127236	126915	127323	repeat_region
CCCCATCCCACTCCCCTCTCCC	04:01:01	127250	127271	126915	127323	repeat_region
CCCCATCCCACTCCCCTCTCCC	04:01:01	127285	127306	126915	127323	repeat_region
CCCCCCACCCCACCCCGCCCCTCTCGCCCACGCGCCCTCTCCCCCC	07:04:01	131625	131670	126660	143461	repeat_region
CCCGCACCCCTCCCCCTCACCCCCGCTCCCCCC	05:02:01	131689	131721	126660	143461	repeat_region
CCCCGCTCTCCCCCCCCCTCCCTTCCCCCCGACCCCCTCCCCTCCCTCCCCTCCCCTCCC	11:08:02	133033	133092	126660	143461	repeat_region
CCCCTTCCCCGTTTCCCCGTTTCCCTTTCCCCCCTTCCCC	06:03:01	133831	133870	126660	143461	repeat_region
CCCTCACACCCACCCACCC	04:01:01	134858	134876	126660	143461	repeat_region
CCCTCCCCGCCCGCCCC	04:01:01	134944	134960	126660	143461	repeat_region
CCCCCCCCATCCCGGACCCCCCC	05:02:01	135046	135068	126660	143461	repeat_region
CCCGGAGCGCCCCCGGGGTCCCGGCCC	04:01:01	135242	135268	126660	143461	repeat_region
CCCCGCCCCTTTGCACCCGCCCCCCC	05:02:01	135284	135309	126660	143461	repeat_region
CCCCTCCCCCCAACTCCCTCTCTCCC	04:01:01	135386	135411	126660	143461	repeat_region
CCCCCTCCCGCCCGCCC	04:01:01	135435	135451	126660	143461	repeat_region
CCCCCCCCCTTTAAGCCCCGCCCCC	04:01:01	143404	143428	126660	143461	repeat_region
