# Supplementary material for: Intensive Distribution of G2-Quaduplexes in the Pseudorabies Virus Genome and Their Sensitivity to Cations and G-Quadruplex Ligands
Source: Molecules. 2019 Feb 21;24(4):774. doi: 10.3390/molecules24040774 (PMC6412908; doi:10.3390/molecules24040774)
Supplement: Supplementary file 1 [file molecules-24-00774-s001.zip › Supporting information/File S2.xlsx]

## Sheet: PRV G2-PQS
PQS start	PQS end	x:y:z	PQS	Region	Region start	Region end	Strand	Gene	PQS length	PQS type
2840	2861	04:01:01	CCAGCGCGTCCATGATCCCGCC	3UTR	2725	3895	-	gene=UL53	21	Monomer
2840	2861	04:01:01	CCAGCGCGTCCATGATCCCGCC	3UTR	2725	4788	-	gene=UL52	21	Monomer
3101	3117	04:01:01	CCGCCCCCGCGGTGGCC	3UTR	2725	3895	-	gene=UL53	16	Monomer
3101	3117	04:01:01	CCGCCCCCGCGGTGGCC	3UTR	2725	4788	-	gene=UL52	16	Monomer
3549	3583	08:05:02	CCCGCCGTCCGGACGATCCGCCTCCTGTCGCCGCC	3UTR	2725	3895	-	gene=UL53	34	cluster
3549	3583	08:05:02	CCCGCCGTCCGGACGATCCGCCTCCTGTCGCCGCC	3UTR	2725	4788	-	gene=UL52	34	cluster
3621	3642	05:02:01	CCGCCGCCGCTGCCGCAGGGCC	3UTR	2725	3895	-	gene=UL53	21	Monomer
3621	3642	05:02:01	CCGCCGCCGCTGCCGCAGGGCC	3UTR	2725	4788	-	gene=UL52	21	Monomer
3749	3791	07:04:01	CCGGGCGCCGCTCCTCGCTCCCCGACCTGGACGCCTCGCTGCC	3UTR	2725	3895	-	gene=UL53	42	Monomer
3749	3791	07:04:01	CCGGGCGCCGCTCCTCGCTCCCCGACCTGGACGCCTCGCTGCC	3UTR	2725	4788	-	gene=UL52	42	Monomer
3802	3819	04:01:01	CCGCTGTCCTCCATGACC	3UTR	2725	3895	-	gene=UL53	17	Monomer
3802	3819	04:01:01	CCGCTGTCCTCCATGACC	3UTR	2725	4788	-	gene=UL52	17	Monomer
3866	3900	06:03:01	CCTTTAACCCGTCGTCCCCGCGCCGACCTTCATCC	3UTR	2725	4788	-	gene=UL52	34	Monomer
4101	4129	06:03:01	CCGCCAGGAGCTCCAGCGCCCCGACCGCC	3UTR	2725	4788	-	gene=UL52	28	Monomer
4668	4689	05:02:01	CCTCCCAGTCCGGCGCGCCCCC	3UTR	2725	4788	-	gene=UL52	21	Monomer
8493	8507	04:01:01	CCACCGTCCGGGTCC	3UTR	2725	8527	-	gene=UL50	14	Monomer
10130	10152	04:01:01	GGCCGTGGGACGCGTGGCCGAGG	3UTR	2725	10341	+	gene=UL49.5	22	Monomer
9777	9802	04:01:01	GGCTACTACGGCTACGATGGCTACGG	3UTR	2725	10341	+	gene=UL49.5	25	Monomer
11706	11725	05:02:01	GGGCCGGCCCGGAGGGGGGG	3UTR	2725	16176	+	gene=UL48	19	Monomer
11850	11869	04:01:01	GGGCGAGGTGCGGCGCCCGG	3UTR	2725	16176	+	gene=UL48	19	Monomer
12010	12070	13:10:03	GGGGACGAGGAGGAGGAGGAGGAGGAGGAGGAGAGCGAGGGGGGCGCGTGGTCCGACGGGG	3UTR	2725	16176	+	gene=UL48	60	cluster
12101	12145	09:06:02	GGGACGCGGAAGAGGAGGAGGACGAGGATGGGGACGAGGATGGGG	3UTR	2725	16176	+	gene=UL48	44	cluster
12172	12196	04:01:01	GGCTATGACGGCCGCGGCGCCGCGG	3UTR	2725	16176	+	gene=UL48	24	Monomer
12256	12275	04:01:01	GGCATGGAGACGGCCTCCGG	3UTR	2725	16176	+	gene=UL48	19	Monomer
12340	12357	04:01:01	GGGCGGCCGGGGTACCGG	3UTR	2725	16176	+	gene=UL48	17	Monomer
12675	12688	04:01:01	GGCGGCCTCGGCGG	3UTR	2725	16176	+	gene=UL48	13	Monomer
12708	12727	04:01:01	GGACGCCTGGGAGGCGCTGG	3UTR	2725	16176	+	gene=UL48	19	Monomer
13084	13105	04:01:01	GGCTCCCTGGCCTACTGGCCGG	3UTR	2725	16176	+	gene=UL48	21	Monomer
13437	13447	04:01:01	GGTGGCGGCGG	3UTR	2725	16176	+	gene=UL48	10	Monomer
13621	13648	06:03:01	GGCGCCGCGGTCCACGGCGGCCGGACGG	3UTR	2725	16176	+	gene=UL48	27	Monomer
13772	13790	04:01:01	GGTTGACGGCGGCCCCGGG	3UTR	2725	16176	+	gene=UL48	18	Monomer
14109	14146	08:05:02	GGCGGCCCCCGGGGAGGTGCTGACGGCGGCCGTGGCGG	3UTR	2725	16176	+	gene=UL48	37	cluster
14316	14353	07:04:01	GGGCATCACGGCGGACGTGGCCTGGCGCGCGGTGCTGG	3UTR	2725	16176	+	gene=UL48	37	Monomer
14376	14404	05:02:01	GGCCAGCTCGGGCGTGGAGGTGCGCTCGG	3UTR	2725	16176	+	gene=UL48	28	Monomer
14532	14553	04:01:01	GGCGACCGAGGCCGTGGAGCGG	3UTR	2725	16176	+	gene=UL48	21	Monomer
14654	14677	04:01:01	GGCTGCTGTGGATGATGGACACGG	3UTR	2725	16176	+	gene=UL48	23	Monomer
14793	14812	04:01:01	GGCCTCGGGCTCGGGCGAGG	3UTR	2725	16176	+	gene=UL48	19	Monomer
14891	14917	04:01:01	GGAAGAGCGGCGTGTGCGGCCTCACGG	3UTR	2725	16176	+	gene=UL48	26	Monomer
15441	15462	07:04:01	GGAGGTGGACGGCGGCGGGCGG	3UTR	2725	16176	+	gene=UL48	21	Monomer
15531	15551	07:04:01	GGCGGCGGGGGAGGGGGAGGG	3UTR	2725	16176	+	gene=UL48	20	Monomer
15561	15582	05:02:01	GGAAGAGGAGGAGGATGACCGG	3UTR	2725	16176	+	gene=UL48	21	Monomer
15702	15715	05:02:01	GGGGGTGGAGGAGG	3UTR	2725	16176	+	gene=UL48	13	Monomer
15739	15767	06:03:01	GGGGACGGCGAACGAGGCGCCGGCGGCGG	3UTR	2725	16176	+	gene=UL48	28	Monomer
14109	14146	08:05:02	GGCGGCCCCCGGGGAGGTGCTGACGGCGGCCGTGGCGG	3UTR	2725	16176	+	gene=UL47	37	cluster
14316	14353	07:04:01	GGGCATCACGGCGGACGTGGCCTGGCGCGCGGTGCTGG	3UTR	2725	16176	+	gene=UL47	37	Monomer
14376	14404	05:02:01	GGCCAGCTCGGGCGTGGAGGTGCGCTCGG	3UTR	2725	16176	+	gene=UL47	28	Monomer
14532	14553	04:01:01	GGCGACCGAGGCCGTGGAGCGG	3UTR	2725	16176	+	gene=UL47	21	Monomer
14654	14677	04:01:01	GGCTGCTGTGGATGATGGACACGG	3UTR	2725	16176	+	gene=UL47	23	Monomer
14793	14812	04:01:01	GGCCTCGGGCTCGGGCGAGG	3UTR	2725	16176	+	gene=UL47	19	Monomer
14891	14917	04:01:01	GGAAGAGCGGCGTGTGCGGCCTCACGG	3UTR	2725	16176	+	gene=UL47	26	Monomer
15441	15462	07:04:01	GGAGGTGGACGGCGGCGGGCGG	3UTR	2725	16176	+	gene=UL47	21	Monomer
15531	15551	07:04:01	GGCGGCGGGGGAGGGGGAGGG	3UTR	2725	16176	+	gene=UL47	20	Monomer
15561	15582	05:02:01	GGAAGAGGAGGAGGATGACCGG	3UTR	2725	16176	+	gene=UL47	21	Monomer
15702	15715	05:02:01	GGGGGTGGAGGAGG	3UTR	2725	16176	+	gene=UL47	13	Monomer
15739	15767	06:03:01	GGGGACGGCGAACGAGGCGCCGGCGGCGG	3UTR	2725	16176	+	gene=UL47	28	Monomer
17018	17054	06:03:01	CCCGGGCCTGGTCCAGCTTGGCCTCGTCCACGTCGCC	3UTR	2725	19466	-	gene=UL28	36	Monomer
17139	17186	08:05:02	CCGGTAGGCCAGGAAGGCCGCGACCAGGCCGGCCAGCACCAGCAGCCC	3UTR	2725	19466	-	gene=UL28	47	cluster
17225	17241	04:01:01	CCATGCCGCCGACGGCC	3UTR	2725	19466	-	gene=UL28	16	Monomer
17252	17279	06:03:01	CCCCCGTGGCACCCAGGACCACCTTGCC	3UTR	2725	19466	-	gene=UL28	27	Monomer
17779	17800	05:02:01	CCGCCGCGCACCTCCACGCACC	3UTR	2725	19466	-	gene=UL28	21	Monomer
18110	18146	05:02:01	CCGCGGGGGCCGCGGGGCCCACGACGCCGGCGAGGCC	3UTR	2725	19466	-	gene=UL28	36	Monomer
18209	18224	04:01:01	CCACCACGAAGCCCCC	3UTR	2725	19466	-	gene=UL28	15	Monomer
18239	18258	04:01:01	CCTCGGGCCTGTCGCCGGCC	3UTR	2725	19466	-	gene=UL28	19	Monomer
18446	18468	04:01:01	CCTCGGCCTCGCGCCACTTGGCC	3UTR	2725	19466	-	gene=UL28	22	Monomer
18497	18513	04:01:01	CCCAGTCCCAGGCCACC	3UTR	2725	19466	-	gene=UL28	16	Monomer
18734	18744	04:01:01	CCTCCACCTCC	3UTR	2725	19466	-	gene=UL28	10	Monomer
19184	19205	05:02:01	CCAGCCGCACCACCGTGGAGCC	3UTR	2725	19466	-	gene=UL28	21	Monomer
19262	19292	05:02:01	CCGTCCGCGCGTCCAGGTCGCCGTACTCGCC	3UTR	2725	19466	-	gene=UL28	30	Monomer
28621	28635	04:01:01	CCGGAAACCGCCCCC	3UTR	2725	28673	-	gene=UL31	14	Monomer
28621	28635	04:01:01	CCGGAAACCGCCCCC	3UTR	2725	29481	-	gene=UL32	14	Monomer
29086	29114	05:02:01	CCGAGGGGTCCCGCGCGGCCACCGAGGCC	3UTR	2725	29481	-	gene=UL32	28	Monomer
29281	29293	04:01:01	CCACCGCCTGGCC	3UTR	2725	29481	-	gene=UL32	12	Monomer
31514	31531	04:01:01	GGTCCACGGGCAGGACGG	3UTR	2725	32571	+	gene=UL33	17	Monomer
31773	31790	04:01:01	GGGGGCGTGGACACGCGG	3UTR	2725	32571	+	gene=UL33	17	Monomer
31938	31973	08:05:02	GGCGGGGGTGCCGGCGGCGGCGACGACGGCGAGGGG	3UTR	2725	32571	+	gene=UL33	35	cluster
32497	32515	04:01:01	GGGCCCGGCCCACGGTCGG	3UTR	2725	32571	+	gene=UL33	18	Monomer
32497	32515	04:01:01	GGGCCCGGCCCACGGTCGG	3UTR	2725	32571	+	gene=UL34	18	Monomer
55794	55816	05:02:01	CCGCCGGGGCCGAGACCGAGGCC	3UTR	2725	57307	-	gene=UL25	22	Monomer
55794	55816	05:02:01	CCGCCGGGGCCGAGACCGAGGCC	3UTR	2725	59004	-	gene=UL24	22	Monomer
55938	55963	06:03:01	CCACCGGCTGGGCCTGCACCACCACC	3UTR	2725	57307	-	gene=UL25	25	Monomer
55938	55963	06:03:01	CCACCGGCTGGGCCTGCACCACCACC	3UTR	2725	59004	-	gene=UL24	25	Monomer
56007	56044	06:03:01	CCGCCAGGCCCTGGAGGCCCGGCAGGCCCGGGAGCGCC	3UTR	2725	57307	-	gene=UL25	37	Monomer
56007	56044	06:03:01	CCGCCAGGCCCTGGAGGCCCGGCAGGCCCGGGAGCGCC	3UTR	2725	59004	-	gene=UL24	37	Monomer
56916	56936	04:01:01	CCTCGCCGGGCGCCAGGCGCC	3UTR	2725	57307	-	gene=UL25	20	Monomer
56916	56936	04:01:01	CCTCGCCGGGCGCCAGGCGCC	3UTR	2725	59004	-	gene=UL24	20	Monomer
56986	57015	05:02:01	CCGCTCCTCGTCCGAGAGCCGCATGTCCCC	3UTR	2725	57307	-	gene=UL25	29	Monomer
56986	57015	05:02:01	CCGCTCCTCGTCCGAGAGCCGCATGTCCCC	3UTR	2725	59004	-	gene=UL24	29	Monomer
57528	57547	04:01:01	CCAGCGCCACCAGGCGCACC	3UTR	2725	59004	-	gene=UL24	19	Monomer
57594	57615	04:01:01	CCAGCGCCAGCGCGGCCAGCCC	3UTR	2725	59004	-	gene=UL24	21	Monomer
57942	57970	05:02:01	CCTCGTCCACGAAGCCCGCGCCGTCGACC	3UTR	2725	59004	-	gene=UL24	28	Monomer
58108	58126	04:01:01	CCCGCCCTCGGCCAGCGCC	3UTR	2725	59004	-	gene=UL24	18	Monomer
58155	58180	04:01:01	CCCGCTCCAGCAGGTCCGCGATGCCC	3UTR	2725	59004	-	gene=UL24	25	Monomer
58196	58217	05:02:01	CCCGCGGCGCCGGCCCCCTGCC	3UTR	2725	59004	-	gene=UL24	21	Monomer
58536	58579	07:04:01	CCTCGCGGCCCTCGTCCGCGGCCGCGGTCGCCTCGGGCGCCTCC	3UTR	2725	59004	-	gene=UL24	43	Monomer
58593	58606	04:01:01	CCGCGTCCGCCTCC	3UTR	2725	59004	-	gene=UL24	13	Monomer
58620	58679	10:07:02	CCGTCTCCTCGAGCACCACGAGCGCCTCGGCCACGCGCTCCACCTGCCGCTCCAGCGGCC	3UTR	2725	59004	-	gene=UL24	59	cluster
60535	60555	05:02:01	GGCGTGGGAGGGGGCTCGGGG	3UTR	2725	60590	+	gene=UL23	20	Monomer
70954	70980	04:01:01	GGTGCGAGGGCCGCGTGGTGTTTCTGG	3UTR	2725	71846	+	gene=UL19	26	Monomer
71045	71063	04:01:01	GGCCATGGCTGACCGGCGG	3UTR	2725	71846	+	gene=UL19	18	Monomer
71121	71138	04:01:01	GGCGTCGGCGGCCGCGGG	3UTR	2725	71846	+	gene=UL19	17	Monomer
71303	71316	04:01:01	GGCGCGGGTGGTGG	3UTR	2725	71846	+	gene=UL19	13	Monomer
71519	71533	04:01:01	GGGGGCGCAGGACGG	3UTR	2725	71846	+	gene=UL19	14	Monomer
71648	71663	04:01:01	GGCGCTGGAGGCCTGG	3UTR	2725	71846	+	gene=UL19	15	Monomer
71754	71778	06:03:01	GGCGAGAAGGCCGCGGTGGTGGAGG	3UTR	2725	71846	+	gene=UL19	24	Monomer
72088	72108	05:02:01	CCGGCCCCCGAGGCCGTCTCC	3UTR	2725	75995	-	gene=UL15	20	Monomer
72376	72399	04:01:01	CCCACGATGGCCACGGCCGAGTCC	3UTR	2725	75995	-	gene=UL15	23	Monomer
72412	72435	04:01:01	CCCTCGACGGCCACGCGCACCGCC	3UTR	2725	75995	-	gene=UL15	23	Monomer
72577	72599	04:01:01	CCCACGACGGCCACGCCGGTGCC	3UTR	2725	75995	-	gene=UL15	22	Monomer
73240	73253	04:01:01	CCCGGACCCCCTCC	3UTR	2725	75995	-	gene=UL15	13	Monomer
73273	73295	04:01:01	CCCGCTCGCGCCCTTCGCCGCCC	3UTR	2725	75995	-	gene=UL15	22	Monomer
73573	73600	05:02:01	CCTGGAGCGCCTGTGCCGCCAGTTCGCC	3UTR	2725	75995	-	gene=UL15	27	Monomer
73985	74001	04:01:01	CCCCAGGACCCCCGGCC	3UTR	2725	75995	-	gene=UL15	16	Monomer
74104	74119	04:01:01	CCGCCACTACCAGACC	3UTR	2725	75995	-	gene=UL15	15	Monomer
74406	74436	05:02:01	CCGGCGTCCGCGAGTCCGTGCGCCGCGAGCC	3UTR	2725	75995	-	gene=UL15	30	Monomer
74467	74492	05:02:01	CCGCCCGCGCGACCGCGAGGCCGTCC	3UTR	2725	75995	-	gene=UL15	25	Monomer
74605	74626	05:02:01	CCTCGCCGCGCGCGCCACCGCC	3UTR	2725	75995	-	gene=UL15	21	Monomer
75090	75126	07:04:01	CCTGGCCGCCGTGGCGCCCGGCGCCGCGACCGTCGCC	3UTR	2725	75995	-	gene=UL15	36	Monomer
75227	75247	04:01:01	CCGTGACCACGACCACGCTCC	3UTR	2725	75995	-	gene=UL15	20	Monomer
75516	75537	04:01:01	CCACCTCGGCGCCGTGCTCGCC	3UTR	2725	75995	-	gene=UL15	21	Monomer
75622	75679	10:07:02	CCGCACCCCGACGGGGCCGCCGCGCCGTGCCTGTGCGCCGCGCCGTGCCTGTGGCGCC	3UTR	2725	75995	-	gene=UL15	57	cluster
74961	74977	04:01:01	GGGGCGAGGGGGGCGGG	3UTR	2725	75962	+	gene=UL17	16	Monomer
74988	75013	06:03:01	GGAGGTGGCCGCGGCCCTGACGGAGG	3UTR	2725	75962	+	gene=UL17	25	Monomer
75348	75367	04:01:01	GGCGGGCCGCCTGGACCTGG	3UTR	2725	75962	+	gene=UL17	19	Monomer
75384	75401	04:01:01	GGCCGCGGCGCCGGCGGG	3UTR	2725	75962	+	gene=UL17	17	Monomer
75417	75449	06:03:01	GGTCCTGGCCCCCGGCGCGTGGTGGGCGCGCGG	3UTR	2725	75962	+	gene=UL17	32	Monomer
75674	75694	04:01:01	GGCGCCAGGCGGACAAGCGGG	3UTR	2725	75962	+	gene=UL17	20	Monomer
75850	75877	06:03:01	GGCTGGCGCCTGGTGGCCCTGGACCCGG	3UTR	2725	75962	+	gene=UL17	27	Monomer
77615	77655	07:04:01	GGCGGCGACGGGGACGGGGACGAGGCCTCCCGGCTCCTGGG	3UTR	2725	80300	+	gene=UL14	40	Monomer
77764	77787	04:01:01	GGCCGTCGGGGCCGGATCGTACGG	3UTR	2725	80300	+	gene=UL14	23	Monomer
77866	77879	04:01:01	GGCCGCGGAGGAGG	3UTR	2725	80300	+	gene=UL14	13	Monomer
78562	78579	04:01:01	GGAGGAGCTGGCCGCCGG	3UTR	2725	80300	+	gene=UL14	17	Monomer
78655	78681	06:03:01	GGCCCGGTTCTGCGGCGAGGATGGCGG	3UTR	2725	80300	+	gene=UL14	26	Monomer
78764	78786	05:02:01	GGCCGGCGGCGCGGCGCCGCTGG	3UTR	2725	80300	+	gene=UL14	22	Monomer
78857	78877	05:02:01	GGCCGCGGCGGCCTTTGGCGG	3UTR	2725	80300	+	gene=UL14	20	Monomer
78941	78951	04:01:01	GGTGGAGGCGG	3UTR	2725	80300	+	gene=UL14	10	Monomer
79320	79350	05:02:01	GGCATGGTCGGGGCCTCGCTGGACCTGCTGG	3UTR	2725	80300	+	gene=UL14	30	Monomer
79565	79599	06:03:01	GGGCGCCCCGGGGCCCGGCGAGGCGCTGGCGACGG	3UTR	2725	80300	+	gene=UL14	34	Monomer
79612	79632	04:01:01	GGCGACGCGGGGGCGCCGAGG	3UTR	2725	80300	+	gene=UL14	20	Monomer
79730	79746	04:01:01	GGTGGACGGCCGTCAGG	3UTR	2725	80300	+	gene=UL14	16	Monomer
80021	80043	04:01:01	GGAGGCGTTCGAGGACCTGCGGG	3UTR	2725	80300	+	gene=UL14	22	Monomer
78764	78786	05:02:01	GGCCGGCGGCGCGGCGCCGCTGG	3UTR	2725	80300	+	gene=UL13	22	Monomer
78857	78877	05:02:01	GGCCGCGGCGGCCTTTGGCGG	3UTR	2725	80300	+	gene=UL13	20	Monomer
78941	78951	04:01:01	GGTGGAGGCGG	3UTR	2725	80300	+	gene=UL13	10	Monomer
79320	79350	05:02:01	GGCATGGTCGGGGCCTCGCTGGACCTGCTGG	3UTR	2725	80300	+	gene=UL13	30	Monomer
79565	79599	06:03:01	GGGCGCCCCGGGGCCCGGCGAGGCGCTGGCGACGG	3UTR	2725	80300	+	gene=UL13	34	Monomer
79612	79632	04:01:01	GGCGACGCGGGGGCGCCGAGG	3UTR	2725	80300	+	gene=UL13	20	Monomer
79730	79746	04:01:01	GGTGGACGGCCGTCAGG	3UTR	2725	80300	+	gene=UL13	16	Monomer
80021	80043	04:01:01	GGAGGCGTTCGAGGACCTGCGGG	3UTR	2725	80300	+	gene=UL13	22	Monomer
84467	84480	04:01:01	GGCCGCGGCGGGGG	3UTR	2725	86521	+	gene=UL9	13	Monomer
84509	84535	05:02:01	GGCCTGGACGGAGCCCGGCGCGCCGGG	3UTR	2725	86521	+	gene=UL9	26	Monomer
84611	84651	09:06:02	GGCGGCGCCGTGGACGGGCTCGGCGGCCGCGGTGGCCGCGG	3UTR	2725	86521	+	gene=UL9	40	cluster
84669	84729	12:09:03	GGCACGGGGGCGCTGGCGGACCCGGCGCTGTGGCGCGGCGCGCACGGCGCGGTCATGGCGG	3UTR	2725	86521	+	gene=UL9	60	cluster
84821	84843	06:03:01	GGCGGGCGGCGGCGGCGAAGAGG	3UTR	2725	86521	+	gene=UL9	22	Monomer
84852	84886	08:05:02	GGGGAGGGCGGCGAGGAGGACGAGGACGAGGCCGG	3UTR	2725	86521	+	gene=UL9	34	cluster
85127	85158	06:03:01	GGTGCTGCGGCCCGCGGGCCGGCGCGTGGCGG	3UTR	2725	86521	+	gene=UL9	31	Monomer
85376	85408	07:04:01	GGTGGCCGCGGCCGCGCCGGAGGCGGTCCGCGG	3UTR	2725	86521	+	gene=UL9	32	Monomer
85426	85445	04:01:01	GGCTCACGGACGGGCTGTGG	3UTR	2725	86521	+	gene=UL9	19	Monomer
85663	85692	04:01:01	GGGCGCGCGCGGTCAAGCCGGCGCTCGTGG	3UTR	2725	86521	+	gene=UL9	29	Monomer
85778	85803	06:03:01	GGCGGCCGCGGCCGAGGCCGGCCTGG	3UTR	2725	86521	+	gene=UL9	25	Monomer
85823	85846	04:01:01	GGACGGCTTCTGGGGCGTGCTCGG	3UTR	2725	86521	+	gene=UL9	23	Monomer
85859	85875	04:01:01	GGCCGCGCCGGAGGCGG	3UTR	2725	86521	+	gene=UL9	16	Monomer
85916	85950	06:03:01	GGCCGCCGCGGCGCGGCACCTGGCCGACGCGGGGG	3UTR	2725	86521	+	gene=UL9	34	Monomer
86026	86052	05:02:01	GGCTGCGGCGGCGCGAGGGCCCCGCGG	3UTR	2725	86521	+	gene=UL9	26	Monomer
86126	86154	04:01:01	GGCCGTCGAGGGCCGCGCGGACGCCGAGG	3UTR	2725	86521	+	gene=UL9	28	Monomer
87062	87075	04:01:01	CCAGCCACCGGCCC	3UTR	2725	87370	-	gene=UL6	13	Monomer
87098	87108	04:01:01	CCGCCTCCGCC	3UTR	2725	87370	-	gene=UL6	10	Monomer
87233	87252	04:01:01	CCTCGGCGGCCGTGACCACC	3UTR	2725	87370	-	gene=UL6	19	Monomer
91825	91845	04:01:01	GGGGGGCCGAGGGACCAAGGG	3UTR	2725	92399	+	gene=UL5	20	Monomer
91908	91934	05:02:01	GGCGGCTGGGCGCAGTCGGGCTGTGGG	3UTR	2725	92399	+	gene=UL5	26	Monomer
92034	92078	08:05:02	GGGCCGGTGCTCACGGTCCTGGCCGTGGACGGGGAGCCGGAGCGG	3UTR	2725	92399	+	gene=UL5	44	cluster
92098	92122	05:02:01	GGACCTGGCCGGCGGCCCCCGAGGG	3UTR	2725	92399	+	gene=UL5	24	Monomer
92181	92202	04:01:01	GGGCCCGCGGGCGGCCTGCTGG	3UTR	2725	92399	+	gene=UL5	21	Monomer
92294	92331	08:05:02	GGAGTGAGAGGCGGAGAGGGGCGGGCGAGCGGAGGAGG	3UTR	2725	92399	+	gene=UL5	37	cluster
92679	92698	04:01:01	CCGCCGGGGCGGCCGTCGCC	3UTR	2725	93147	-	gene=UL3	19	Monomer
92679	92698	04:01:01	CCGCCGGGGCGGCCGTCGCC	3UTR	2725	93916	-	gene=UL2	19	Monomer
92679	92698	04:01:01	CCGCCGGGGCGGCCGTCGCC	3UTR	2725	94844	-	gene=UL1	19	Monomer
92753	92770	04:01:01	CCGCCCGCGGCCGTCGCC	3UTR	2725	93147	-	gene=UL3	17	Monomer
92753	92770	04:01:01	CCGCCCGCGGCCGTCGCC	3UTR	2725	93916	-	gene=UL2	17	Monomer
92753	92770	04:01:01	CCGCCCGCGGCCGTCGCC	3UTR	2725	94844	-	gene=UL1	17	Monomer
93057	93079	04:01:01	CCGCGGCCAGGCGCCGGGCGGCC	3UTR	2725	93147	-	gene=UL3	22	Monomer
93057	93079	04:01:01	CCGCGGCCAGGCGCCGGGCGGCC	3UTR	2725	93916	-	gene=UL2	22	Monomer
93057	93079	04:01:01	CCGCGGCCAGGCGCCGGGCGGCC	3UTR	2725	94844	-	gene=UL1	22	Monomer
93364	93389	04:01:01	CCGCGCCCGGGGGCGCCGCGCGGGCC	3UTR	2725	93916	-	gene=UL2	25	Monomer
93364	93389	04:01:01	CCGCGCCCGGGGGCGCCGCGCGGGCC	3UTR	2725	94844	-	gene=UL1	25	Monomer
93439	93463	05:02:01	CCGGCCAGGGCCGCGGCCAGGTCCC	3UTR	2725	93916	-	gene=UL2	24	Monomer
93439	93463	05:02:01	CCGGCCAGGGCCGCGGCCAGGTCCC	3UTR	2725	94844	-	gene=UL1	24	Monomer
93476	93494	04:01:01	CCGTCAGCCGCCGGCGCCC	3UTR	2725	93916	-	gene=UL2	18	Monomer
93476	93494	04:01:01	CCGTCAGCCGCCGGCGCCC	3UTR	2725	94844	-	gene=UL1	18	Monomer
93559	93570	04:01:01	CCCGCCGCCGCC	3UTR	2725	93916	-	gene=UL2	11	Monomer
93559	93570	04:01:01	CCCGCCGCCGCC	3UTR	2725	94844	-	gene=UL1	11	Monomer
93675	93691	04:01:01	CCCGAGCACCCCCTCCC	3UTR	2725	93916	-	gene=UL2	16	Monomer
93675	93691	04:01:01	CCCGAGCACCCCCTCCC	3UTR	2725	94844	-	gene=UL1	16	Monomer
93755	93775	06:03:01	CCTCCTCCACGGCCCACCCCC	3UTR	2725	93916	-	gene=UL2	20	Monomer
93755	93775	06:03:01	CCTCCTCCACGGCCCACCCCC	3UTR	2725	94844	-	gene=UL1	20	Monomer
93836	93892	14:11:03	CCATCATCCGCTCTCCTCCGTCCATCCCACCCCCCTCCCCCCTCCTCGTCCTCCGCC	3UTR	2725	93916	-	gene=UL2	56	cluster
93836	93892	14:11:03	CCATCATCCGCTCTCCTCCGTCCATCCCACCCCCCTCCCCCCTCCTCGTCCTCCGCC	3UTR	2725	94844	-	gene=UL1	56	cluster
94239	94257	04:01:01	CCCAGGCCTCCAGGCAGCC	3UTR	2725	94844	-	gene=UL1	18	Monomer
94356	94380	05:02:01	CCAGCCCGTGGGCCTGGCCCGGCCC	3UTR	2725	94844	-	gene=UL1	24	Monomer
94407	94429	04:01:01	CCACCTTGACGTCCTCGGGCGCC	3UTR	2725	94844	-	gene=UL1	22	Monomer
102817	102912	1900-01-01 02:23:06	CCTCCGCCGCCGAGCCCTCCGCCGCGGCCGCCGCCGCCGCTTCCACCACCGCCGCCACCTCCGCCGCCGCCGCAGCCACCTCCGGCCGGGGGATCC	3UTR	2725	103171	-	gene=IE180	95	cluster
102978	103008	07:04:01	CCGCCGGGCCGAGGGGACCGAGGCCGCCGCC	3UTR	2725	103171	-	gene=IE180	30	Monomer
119920	119936	04:01:01	GGTGGAGGCCAACCTGG	3UTR	2725	120956	+	gene=US3	16	Monomer
120181	120215	07:04:01	GGCCCCCGAGGGCGAGGAGGTGACCGAGGAGGAGG	3UTR	2725	120956	+	gene=US3	34	Monomer
120286	120329	09:06:02	GGGCCCGGCGACGGAGGAGGGGCGCGGGGCCGAGGAGGACGAGG	3UTR	2725	120956	+	gene=US3	43	cluster
120846	120867	04:01:01	GGGCCCGGGCCCGGAACGACGG	3UTR	2725	120956	+	gene=US3	21	Monomer
122675	122690	04:01:01	GGTGGAGGCGCGCCGG	3UTR	2725	123398	+	gene=US6	15	Monomer
123002	123030	07:04:01	GGAGGAGGACGAGGAGGGGGCGACGACGG	3UTR	2725	123398	+	gene=US6	28	Monomer
123128	123149	04:01:01	GGCGGGCGCCCGGGGCCCCGGG	3UTR	2725	123398	+	gene=US6	21	Monomer
123261	123276	04:01:01	GGGCGCGGCCCGGCGG	3UTR	2725	123398	+	gene=US6	15	Monomer
125463	125487	05:02:01	GGGACGCCGGCAGGCGGCGCGCCGG	3UTR	2725	125732	+	gene=US8	24	Monomer
141594	141624	07:04:01	GGCGGCGGCCTCGGTCCCCTCGGCCCGGCGG	3UTR	2725	141906	+	gene=IE180	30	Monomer
141690	141785	1900-01-01 02:23:06	GGATCCCCCGGCCGGAGGTGGCTGCGGCGGCGGCGGAGGTGGCGGCGGTGGTGGAAGCGGCGGCGGCGGCCGCGGCGGAGGGCTCGGCGGCGGAGG	3UTR	2725	141906	+	gene=IE180	95	cluster
9396	9409	04:01:01	CCGCCTGCGCCGCC	5UTR	2725	9428	-	gene=UL50	13	Monomer
10388	10403	04:01:01	GGGGGGGTCGGTGAGG	5UTR	2725	10404	+	gene=UL48	15	Monomer
30983	30998	04:01:01	CCAACTACCTGCCCCC	5UTR	2725	31210	-	gene=UL32	15	Monomer
51574	51591	04:01:01	GGGCGGTGATTGGTCTGG	5UTR	2725	51628	+	gene=UL42	17	Monomer
73130	73158	05:02:01	GGGGAGAGAGAGGGGGGGACGGTGAGCGG	5UTR	2725	73166	+	gene=UL17	28	Monomer
74961	74977	04:01:01	GGGGCGAGGGGGGCGGG	5UTR	2725	74986	+	gene=UL16	16	Monomer
77071	77100	05:02:01	CCTCGGACCGCCGGGAGCGCCGCGTGCGCC	5UTR	2725	77174	-	gene=UL15	29	Monomer
77325	77373	09:06:02	GGGGTCCTGGACAGGCACCGGCGGTTCACGCGGGCGGACTTTGCGGAGG	5UTR	2725	77513	+	gene=UL13	48	cluster
77402	77417	04:01:01	GGCCGGCGAGGACCGG	5UTR	2725	77513	+	gene=UL13	15	Monomer
77444	77463	05:02:01	GGACTGGGCCGGCGGCGGGG	5UTR	2725	77513	+	gene=UL13	19	Monomer
77474	77499	07:04:01	GGACGAGGGGGAGGAGGCGGACGAGG	5UTR	2725	77513	+	gene=UL13	25	Monomer
78562	78579	04:01:01	GGAGGAGCTGGCCGCCGG	5UTR	2725	78675	+	gene=UL12	17	Monomer
82121	82138	05:02:01	CCGCCTGCCGCCGCGTCC	5UTR	2725	82189	-	gene=UL10	17	Monomer
84438	84457	04:01:01	GGGGGCCGTGGACTTTGCGG	5UTR	2725	84462	+	gene=UL8	19	Monomer
91825	91845	04:01:01	GGGGGGCCGAGGGACCAAGGG	5UTR	2725	91863	+	gene=UL4	20	Monomer
115268	115291	04:01:01	GGGGATCGACCGGGAGAGGCGCGG	5UTR	2725	115995	+	gene=US1	23	Monomer
115569	115596	05:02:01	GGTGAGTCGGGGGGCTTCCCGGGTGCGG	5UTR	2725	115995	+	gene=US1	27	Monomer
129006	129033	05:02:01	CCGCACCCGGGAAGCCCCCCGACTCACC	5UTR	2725	129361	-	gene=US1	27	Monomer
129311	129334	04:01:01	CCGCGCCTCTCCCGGTCGATCCCC	5UTR	2725	129361	-	gene=US1	23	Monomer
1652	1675	05:02:01	CCCGCGGGGCCCCGCCGCGCCGCC	CDS	2725	2259	+	gene=ORF-1	23	Monomer
1686	1710	05:02:01	CCCGCCCGATCCCGGCAGCCTCGCC	CDS	2725	2259	+	gene=ORF-1	24	Monomer
1726	1745	06:03:01	GGGGGGAGGAGCGGCGGAGG	CDS	2725	2259	+	gene=ORF-1	19	Monomer
1784	1800	04:01:01	CCGTCGCCTCGGCCCCC	CDS	2725	2259	+	gene=ORF-1	16	Monomer
1821	1847	05:02:01	GGAGGCTCTCGGACTCGGCGCCCCCGG	CDS	2725	2259	+	gene=ORF-1	26	Monomer
1841	1863	06:03:01	CCCCCGGCTCCAGACCGCCCTCC	CDS	2725	2259	+	gene=ORF-1	22	Monomer
1883	1916	06:03:01	CCGGGCCGCGCCCGCACCGATCGCCGGACACGCC	CDS	2725	2259	+	gene=ORF-1	33	Monomer
1925	1944	05:02:01	CCCGGGGCCCGCCCCCGTCC	CDS	2725	2259	+	gene=ORF-1	19	Monomer
1988	2004	04:01:01	CCATCCCGGACCCGCCC	CDS	2725	2259	+	gene=ORF-1	16	Monomer
2029	2047	04:01:01	CCGCAGCCGCCGAGGCCCC	CDS	2725	2259	+	gene=ORF-1	18	Monomer
2094	2114	04:01:01	CCCCTTCAGCCAGTGCCTCCC	CDS	2725	2259	+	gene=ORF-1	20	Monomer
2123	2156	06:03:01	CCTGCCCCGACTGCCGCTACCCCGAAGACCGCCC	CDS	2725	2259	+	gene=ORF-1	33	Monomer
2801	2813	04:01:01	GGCGGCAGGTGGG	CDS	2725	3815	-	gene=UL54	12	Monomer
2840	2861	04:01:01	CCAGCGCGTCCATGATCCCGCC	CDS	2725	3815	-	gene=UL54	21	Monomer
3101	3117	04:01:01	CCGCCCCCGCGGTGGCC	CDS	2725	3815	-	gene=UL54	16	Monomer
3284	3306	05:02:01	GGCGGTGCAGGTCGGCCCCGTGG	CDS	2725	3815	-	gene=UL54	22	Monomer
3371	3386	04:01:01	GGACGGCGGCCCACGG	CDS	2725	3815	-	gene=UL54	15	Monomer
3549	3583	08:05:02	CCCGCCGTCCGGACGATCCGCCTCCTGTCGCCGCC	CDS	2725	3815	-	gene=UL54	34	cluster
3621	3642	05:02:01	CCGCCGCCGCTGCCGCAGGGCC	CDS	2725	3815	-	gene=UL54	21	Monomer
3749	3791	07:04:01	CCGGGCGCCGCTCCTCGCTCCCCGACCTGGACGCCTCGCTGCC	CDS	2725	3815	-	gene=UL54	42	Monomer
4101	4129	06:03:01	CCGCCAGGAGCTCCAGCGCCCCGACCGCC	CDS	2725	4833	-	gene=UL53	28	Monomer
4297	4318	04:01:01	GGGGTCCTCGCGGAGGTCGCGG	CDS	2725	4833	-	gene=UL53	21	Monomer
4436	4468	06:03:01	GGGGTCAGGAACTCGGCGGGGTCGCGGAAGGGG	CDS	2725	4833	-	gene=UL53	32	Monomer
4557	4576	04:01:01	GGTAGGCGCGGCAGTCGCGG	CDS	2725	4833	-	gene=UL53	19	Monomer
4668	4689	05:02:01	CCTCCCAGTCCGGCGCGCCCCC	CDS	2725	4833	-	gene=UL53	21	Monomer
4729	4751	05:02:01	GGGGTGGGGCAGGCGGGCGACGG	CDS	2725	4833	-	gene=UL53	22	Monomer
4797	4816	04:01:01	GGACGAGGAGGTGCAGCGGG	CDS	2725	4833	-	gene=UL53	19	Monomer
4797	4816	04:01:01	GGACGAGGAGGTGCAGCGGG	CDS	2725	7676	-	gene=UL52	19	Monomer
4946	4971	05:02:01	GGGCCACGAAGGTGCGGGCCGGCGGG	CDS	2725	7676	-	gene=UL52	25	Monomer
5129	5154	05:02:01	CCATGGCCACGTCCGCCACGAAGGCC	CDS	2725	7676	-	gene=UL52	25	Monomer
5166	5192	06:03:01	CCGGTCCTCCGCGTCCACGGCCAGGCC	CDS	2725	7676	-	gene=UL52	26	Monomer
5391	5415	05:02:01	CCCGTGGCAGCCGCCGCCGTCGACC	CDS	2725	7676	-	gene=UL52	24	Monomer
5486	5504	04:01:01	GGAGGTACGGGCCCATGGG	CDS	2725	7676	-	gene=UL52	18	Monomer
5767	5799	06:03:01	CCCGCGTCCCAGTCCGCCCAGTCCTCGTCGCCC	CDS	2725	7676	-	gene=UL52	32	Monomer
5837	5858	04:01:01	CCCAGGGCGCCTCCTCGAGGCC	CDS	2725	7676	-	gene=UL52	21	Monomer
5865	5905	10:07:02	GGAGGAGGCCGCGGAGGCGGACCCCGCGGCGGCGGCGAGGG	CDS	2725	7676	-	gene=UL52	40	cluster
6198	6252	09:06:02	CCCCCAGGCGTCCCCGGCCAGCACCGCGAAGGCCTGGCGCCGGTGCGCCAGCTCC	CDS	2725	7676	-	gene=UL52	54	cluster
6257	6276	04:01:01	GGTACACCGGCGCCGGGGGG	CDS	2725	7676	-	gene=UL52	19	Monomer
6356	6386	06:03:01	GGCGGCGCAGGACGGCGCCGTCGGCGCCCGG	CDS	2725	7676	-	gene=UL52	30	Monomer
6447	6475	06:03:01	GGCGGTCACGCGGCGCGCGAGGCCGGCGG	CDS	2725	7676	-	gene=UL52	28	Monomer
6530	6555	05:02:01	CCTCCACGTAGCCGGCGCCCATGGCC	CDS	2725	7676	-	gene=UL52	25	Monomer
6543	6564	04:01:01	GGCGCCCATGGCCGGGGCGAGG	CDS	2725	7676	-	gene=UL52	21	Monomer
6629	6646	05:02:01	GGCGGAAGAAGGCGGCGG	CDS	2725	7676	-	gene=UL52	17	Monomer
6782	6814	05:02:01	GGTCGGGGAGCTTGAGGCTGCCCCGGTCGTGGG	CDS	2725	7676	-	gene=UL52	32	Monomer
6963	6987	04:01:01	GGGGTCCAGGCCGCTGGGGTTGGGG	CDS	2725	7676	-	gene=UL52	24	Monomer
7016	7075	11:08:02	GGTCCTTGAGGGCCCGCAGGTCGTAGGCCGGCCGCGGGTGGAAGAGGTGGAGGCGCGTGG	CDS	2725	7676	-	gene=UL52	59	cluster
7148	7162	04:01:01	GGCGCCGGAAGGCGG	CDS	2725	7676	-	gene=UL52	14	Monomer
7310	7333	05:02:01	GGCCGTCGTGGAGGGCGAAGGTGG	CDS	2725	7676	-	gene=UL52	23	Monomer
7334	7350	04:01:01	CCGCCTCGTCCATGGCC	CDS	2725	7676	-	gene=UL52	16	Monomer
7535	7558	05:02:01	CCTCGTCCAGCCCGGCGCCGTCCC	CDS	2725	7676	-	gene=UL52	23	Monomer
7580	7602	05:02:01	CCGCCCCCGAGGGCTCCTGGCCC	CDS	2725	7676	-	gene=UL52	22	Monomer
7684	7714	06:03:01	GGGTGGTGCGGGCGCCGCGGCCGTGGGAGGG	CDS	2725	8373	+	gene=UL51	30	Monomer
7773	7794	05:02:01	CCTCCCCGCCCCGCTCGCCGCC	CDS	2725	8373	+	gene=UL51	21	Monomer
7797	7819	04:01:01	GGACGTGATGGCCTCGGCCGAGG	CDS	2725	8373	+	gene=UL51	22	Monomer
7808	7837	06:03:01	CCTCGGCCGAGGCCGCGCGCCGCCTGGCCC	CDS	2725	8373	+	gene=UL51	29	Monomer
7859	7911	09:06:02	CCTACCAGGCCTGCCAGCGCAACCTGGAGTGCCTGGCGCGCCACGAGGCCTCC	CDS	2725	8373	+	gene=UL51	52	cluster
7905	7951	07:04:01	GGCCTCCGGCGACGACGGCCTGGACGCCGTGGTCGCGGCGCACGCGG	CDS	2725	8373	+	gene=UL51	46	Monomer
8097	8143	09:06:02	GGCCGTCCTGGAGCGGACGCTGGGACTGGCCCGGCGGCGGCAGCCGG	CDS	2725	8373	+	gene=UL51	46	cluster
8140	8166	06:03:01	CCGGCGCCCGTCCGGGCCGCGCCCGCC	CDS	2725	8373	+	gene=UL51	26	Monomer
8244	8269	07:04:01	GGAGGCGGGGGAAGACGAGGAGGGGG	CDS	2725	8373	+	gene=UL51	25	Monomer
8340	8359	05:02:01	GGCCCGGAGGCTGGCCGAGG	CDS	2725	8373	+	gene=UL51	19	Monomer
8528	8559	07:04:01	CACAGGCCCGTGGAGCCGAAGCCGCGGGCCCC	CDS	2725	9333	-	gene=UL50	31	Monomer
8650	8668	04:01:01	CCGTCCCGTGATCCAGCCC	CDS	2725	9333	-	gene=UL50	18	Monomer
8739	8764	05:02:01	GGTTCTGGATCCGGAAGCGGCACGGG	CDS	2725	9333	-	gene=UL50	25	Monomer
8875	8895	04:01:01	GGTCTCGGCGCCCCCGGGGGG	CDS	2725	9333	-	gene=UL50	20	Monomer
9054	9090	06:03:01	CCTGCACCTCGCCGCGAAAGCCCGCGTCCACGATCCC	CDS	2725	9333	-	gene=UL50	36	Monomer
9150	9172	04:01:01	CCACCTTGAGGCCCAGGGGAACC	CDS	2725	9333	-	gene=UL50	22	Monomer
9182	9226	09:06:02	CCCTCCGGCCCCGGACTCCGGCACACCAGCAGCCGCCCTCCGTCC	CDS	2725	9333	-	gene=UL50	44	cluster
9330	9357	05:02:01	CCATCGTCTCCACCGAGGGGCCGCTGCC	CDS	2725	9553	+	gene=UL49.5	27	Monomer
9396	9409	04:01:01	CCGCCTGCGCCGCC	CDS	2725	9553	+	gene=UL49.5	13	Monomer
9431	9445	04:01:01	CCCACGGCCGCCGCC	CDS	2725	9553	+	gene=UL49.5	14	Monomer
10037	10052	04:01:01	CCGCCGCCGGCTCGCC	CDS	2725	10340	+	gene=UL49	15	Monomer
10130	10152	04:01:01	GGCCGTGGGACGCGTGGCCGAGG	CDS	2725	10340	+	gene=UL49	22	Monomer
10147	10179	07:04:01	CCGAGGCCCACGCCCGCGCCGCCGCCGAGTCCC	CDS	2725	10340	+	gene=UL49	32	Monomer
9610	9635	05:02:01	CCCGGGTCGCCGCCGACGAGACCGCC	CDS	2725	10340	+	gene=UL49	25	Monomer
9777	9802	04:01:01	GGCTACTACGGCTACGATGGCTACGG	CDS	2725	10340	+	gene=UL49	25	Monomer
9805	9827	06:03:01	CCTCCCGCGCCCCCCGCGCCGCC	CDS	2725	10340	+	gene=UL49	22	Monomer
10439	10469	06:03:01	GGCCCTGCTGGGGGGCGCGGCCCCGGGCCGG	CDS	2725	11645	+	gene=UL48	30	Monomer
10459	10489	06:03:01	CCCCGGGCCGGCCGCCCGTGGTGGCCGTCCC	CDS	2725	11645	+	gene=UL48	30	Monomer
10550	10590	06:03:01	GGGCCCGGCGCTGCTGGGCGCCATGGAGCGCTGGAACGAGG	CDS	2725	11645	+	gene=UL48	40	Monomer
10649	10695	09:06:02	GGCCTCCGCGGACGAGGTGGCGGCCCAGGTCCGGGCGCCGACGGCGG	CDS	2725	11645	+	gene=UL48	46	cluster
10712	10728	04:01:01	GGGGGTGCCCGGGGCGG	CDS	2725	11645	+	gene=UL48	16	Monomer
10731	10751	04:01:01	CCCATGCCGCGAGTCCCGGCC	CDS	2725	11645	+	gene=UL48	20	Monomer
10748	10761	04:01:01	GGCCGTGGAGGAGG	CDS	2725	11645	+	gene=UL48	13	Monomer
11021	11040	05:02:01	GGACCAGGTGGTGGCCCAGG	CDS	2725	11645	+	gene=UL48	19	Monomer
11170	11184	04:01:01	CCGTCAACCACCGCC	CDS	2725	11645	+	gene=UL48	14	Monomer
11256	11304	09:06:02	CCGCCGTTCTCCGCCGCGCTGCCGCGCGCCGCCGGCTACCTCTCGCACC	CDS	2725	11645	+	gene=UL48	48	cluster
11360	11381	05:02:01	CCGCCCGCCCTCGCCCGTGGCC	CDS	2725	11645	+	gene=UL48	21	Monomer
11507	11521	04:01:01	GGCCGAGGAGGATGG	CDS	2725	11645	+	gene=UL48	14	Monomer
11534	11553	04:01:01	GGCGGCGCCCGCGGCCGCGG	CDS	2725	11645	+	gene=UL48	19	Monomer
11799	11812	04:01:01	CCAGCCGTTCCCCC	CDS	2725	13998	+	gene=UL47	13	Monomer
11850	11869	04:01:01	GGGCGAGGTGCGGCGCCCGG	CDS	2725	13998	+	gene=UL47	19	Monomer
11865	11886	05:02:01	CCCGGACTTCCGCCCGCCGCCC	CDS	2725	13998	+	gene=UL47	21	Monomer
12010	12070	13:10:03	GGGGACGAGGAGGAGGAGGAGGAGGAGGAGGAGAGCGAGGGGGGCGCGTGGTCCGACGGGG	CDS	2725	13998	+	gene=UL47	60	cluster
12101	12145	09:06:02	GGGACGCGGAAGAGGAGGAGGACGAGGATGGGGACGAGGATGGGG	CDS	2725	13998	+	gene=UL47	44	cluster
12172	12196	04:01:01	GGCTATGACGGCCGCGGCGCCGCGG	CDS	2725	13998	+	gene=UL47	24	Monomer
12183	12225	09:06:02	CCGCGGCGCCGCGGCCTCCCGCGCCGCGGCCGGGCCCCCCGCC	CDS	2725	13998	+	gene=UL47	42	cluster
12256	12275	04:01:01	GGCATGGAGACGGCCTCCGG	CDS	2725	13998	+	gene=UL47	19	Monomer
12340	12357	04:01:01	GGGCGGCCGGGGTACCGG	CDS	2725	13998	+	gene=UL47	17	Monomer
12425	12448	08:05:02	CCGCCGCCTCCACCGCCGCCGCCC	CDS	2725	13998	+	gene=UL47	23	cluster
12457	12471	04:01:01	CCCGCCCGCGCCGCC	CDS	2725	13998	+	gene=UL47	14	Monomer
12544	12569	05:02:01	CCCGACGGGACCTTCCTGGCCATGCC	CDS	2725	13998	+	gene=UL47	25	Monomer
12675	12688	04:01:01	GGCGGCCTCGGCGG	CDS	2725	13998	+	gene=UL47	13	Monomer
12708	12727	04:01:01	GGACGCCTGGGAGGCGCTGG	CDS	2725	13998	+	gene=UL47	19	Monomer
12730	12745	04:01:01	CCGCTGCACCACCTCC	CDS	2725	13998	+	gene=UL47	15	Monomer
12848	12867	04:01:01	CCATCGCCCTGCACCACGCC	CDS	2725	13998	+	gene=UL47	19	Monomer
13039	13077	07:04:01	CCCGCGGCCTCGGGGCCGCGCGCCGGCCTCTTCCGCGCC	CDS	2725	13998	+	gene=UL47	38	Monomer
13084	13105	04:01:01	GGCTCCCTGGCCTACTGGCCGG	CDS	2725	13998	+	gene=UL47	21	Monomer
13151	13164	04:01:01	CCTTCCACCTGGCC	CDS	2725	13998	+	gene=UL47	13	Monomer
13437	13447	04:01:01	GGTGGCGGCGG	CDS	2725	13998	+	gene=UL47	10	Monomer
13457	13476	04:01:01	CCACGGGCCTGGGCCAGGCC	CDS	2725	13998	+	gene=UL47	19	Monomer
13621	13648	06:03:01	GGCGCCGCGGTCCACGGCGGCCGGACGG	CDS	2725	13998	+	gene=UL47	27	Monomer
13772	13790	04:01:01	GGTTGACGGCGGCCCCGGG	CDS	2725	13998	+	gene=UL47	18	Monomer
13825	13846	04:01:01	CCCGCGCTGCCCTCCGAGGACC	CDS	2725	13998	+	gene=UL47	21	Monomer
13860	13885	05:02:01	CCCGCCCACGGCCGTGCGCCCCGCCC	CDS	2725	13998	+	gene=UL47	25	Monomer
13905	13931	05:02:01	CCTCGCCGAATACGCCGCGCGCCACCC	CDS	2725	13998	+	gene=UL47	26	Monomer
13977	13999	12:09:03	CCGGCCGCCCCGGGGCCGCTAAC	CDS	2725	13998	+	gene=UL47	22	Monomer
14109	14146	08:05:02	GGCGGCCCCCGGGGAGGTGCTGACGGCGGCCGTGGCGG	CDS	2725	16098	+	gene=UL46	37	cluster
14316	14353	07:04:01	GGGCATCACGGCGGACGTGGCCTGGCGCGCGGTGCTGG	CDS	2725	16098	+	gene=UL46	37	Monomer
14376	14404	05:02:01	GGCCAGCTCGGGCGTGGAGGTGCGCTCGG	CDS	2725	16098	+	gene=UL46	28	Monomer
14510	14544	05:02:01	CCACGCGCGCCGCGCTCGCCGAGGCGACCGAGGCC	CDS	2725	16098	+	gene=UL46	34	Monomer
14532	14553	04:01:01	GGCGACCGAGGCCGTGGAGCGG	CDS	2725	16098	+	gene=UL46	21	Monomer
14571	14599	05:02:01	CCCGCTCGACCCCATGGTCTCCAGCCCCC	CDS	2725	16098	+	gene=UL46	28	Monomer
14654	14677	04:01:01	GGCTGCTGTGGATGATGGACACGG	CDS	2725	16098	+	gene=UL46	23	Monomer
14772	14796	05:02:01	CCGCGCCGGCGGGCCCGCCGTGGCC	CDS	2725	16098	+	gene=UL46	24	Monomer
14793	14812	04:01:01	GGCCTCGGGCTCGGGCGAGG	CDS	2725	16098	+	gene=UL46	19	Monomer
14852	14889	05:02:01	CCCTGGAGATCCTCGGCGCCACGTGGGCCGAGACGCCC	CDS	2725	16098	+	gene=UL46	37	Monomer
14891	14917	04:01:01	GGAAGAGCGGCGTGTGCGGCCTCACGG	CDS	2725	16098	+	gene=UL46	26	Monomer
14910	14949	07:04:01	CCTCACGGCCGCCGTCGTGGCCGCCGTGGACCTCGTGACC	CDS	2725	16098	+	gene=UL46	39	Monomer
15063	15076	04:01:01	CCGCTTCCACCACC	CDS	2725	16098	+	gene=UL46	13	Monomer
15257	15287	07:04:01	CCCCCGCGCAGCCGCCGCTGCCGCCGCTGCC	CDS	2725	16098	+	gene=UL46	30	Monomer
15304	15325	05:02:01	CCGTCGCCGCCGCCCCGCGACC	CDS	2725	16098	+	gene=UL46	21	Monomer
15441	15462	07:04:01	GGAGGTGGACGGCGGCGGGCGG	CDS	2725	16098	+	gene=UL46	21	Monomer
15465	15492	06:03:01	CCCCCTCCGGCGCAGCCGCGACGCCGCC	CDS	2725	16098	+	gene=UL46	27	Monomer
15504	15524	04:01:01	CCGCAAGGACCTCGCGCCCCC	CDS	2725	16098	+	gene=UL46	20	Monomer
15531	15551	07:04:01	GGCGGCGGGGGAGGGGGAGGG	CDS	2725	16098	+	gene=UL46	20	Monomer
15561	15582	05:02:01	GGAAGAGGAGGAGGATGACCGG	CDS	2725	16098	+	gene=UL46	21	Monomer
15702	15715	05:02:01	GGGGGTGGAGGAGG	CDS	2725	16098	+	gene=UL46	13	Monomer
15739	15767	06:03:01	GGGGACGGCGAACGAGGCGCCGGCGGCGG	CDS	2725	16098	+	gene=UL46	28	Monomer
15932	15964	08:05:02	CCGCGGCCCCCGCCACCCCCGCGGTCCCCGCCC	CDS	2725	16098	+	gene=UL46	32	cluster
15974	16009	07:04:01	CCGACCACGTGTACCAGCACCCCCGCCCGCGGACCC	CDS	2725	16098	+	gene=UL46	35	Monomer
16023	16044	05:02:01	CCTGTACCAGCACCCCCGACCC	CDS	2725	16098	+	gene=UL46	21	Monomer
16053	16066	04:01:01	CCTCACCGGCCACC	CDS	2725	16098	+	gene=UL46	13	Monomer
16883	16909	05:02:01	GGCGCTGGTAGTGCCGGCGGCGCGTGG	CDS	2725	19595	-	gene=UL27	26	Monomer
17018	17054	06:03:01	CCCGGGCCTGGTCCAGCTTGGCCTCGTCCACGTCGCC	CDS	2725	19595	-	gene=UL27	36	Monomer
17094	17127	05:02:01	GGGGTACAGGGCCTTCATGGGGTTGCGGCGCAGG	CDS	2725	19595	-	gene=UL27	33	Monomer
17139	17186	08:05:02	CCGGTAGGCCAGGAAGGCCGCGACCAGGCCGGCCAGCACCAGCAGCCC	CDS	2725	19595	-	gene=UL27	47	cluster
17141	17155	04:01:01	GGTAGGCCAGGAAGG	CDS	2725	19595	-	gene=UL27	14	Monomer
17205	17221	04:01:01	GGGGTTGGACAGGAAGG	CDS	2725	19595	-	gene=UL27	16	Monomer
17225	17241	04:01:01	CCATGCCGCCGACGGCC	CDS	2725	19595	-	gene=UL27	16	Monomer
17252	17279	06:03:01	CCCCCGTGGCACCCAGGACCACCTTGCC	CDS	2725	19595	-	gene=UL27	27	Monomer
17609	17627	04:01:01	GGTGGTTGCCGGTGCAGGG	CDS	2725	19595	-	gene=UL27	18	Monomer
17779	17800	05:02:01	CCGCCGCGCACCTCCACGCACC	CDS	2725	19595	-	gene=UL27	21	Monomer
17856	17883	05:02:01	GGCCGTGGCCACGGCGCTGGGGTTCAGG	CDS	2725	19595	-	gene=UL27	27	Monomer
18054	18068	04:01:01	GGCCGGCGGCTCGGG	CDS	2725	19595	-	gene=UL27	14	Monomer
18110	18146	05:02:01	CCGCGGGGGCCGCGGGGCCCACGACGCCGGCGAGGCC	CDS	2725	19595	-	gene=UL27	36	Monomer
18209	18224	04:01:01	CCACCACGAAGCCCCC	CDS	2725	19595	-	gene=UL27	15	Monomer
18239	18258	04:01:01	CCTCGGGCCTGTCGCCGGCC	CDS	2725	19595	-	gene=UL27	19	Monomer
18287	18324	06:03:01	GGTAGATGGCGTCGATGGCCTCCGAGGCCTCGCGGAGG	CDS	2725	19595	-	gene=UL27	37	Monomer
18446	18468	04:01:01	CCTCGGCCTCGCGCCACTTGGCC	CDS	2725	19595	-	gene=UL27	22	Monomer
18497	18513	04:01:01	CCCAGTCCCAGGCCACC	CDS	2725	19595	-	gene=UL27	16	Monomer
18555	18567	04:01:01	GGAGGCGCGGAGG	CDS	2725	19595	-	gene=UL27	12	Monomer
18696	18727	05:02:01	GGACAGGGCGAAGGAGTCGTAGGGGTACACGG	CDS	2725	19595	-	gene=UL27	31	Monomer
18734	18744	04:01:01	CCTCCACCTCC	CDS	2725	19595	-	gene=UL27	10	Monomer
18801	18820	04:01:01	GGTGTAGGTGTCGTTGGTGG	CDS	2725	19595	-	gene=UL27	19	Monomer
19184	19205	05:02:01	CCAGCCGCACCACCGTGGAGCC	CDS	2725	19595	-	gene=UL27	21	Monomer
19200	19218	05:02:01	GGAGCCGGACGGCGGCGGG	CDS	2725	19595	-	gene=UL27	18	Monomer
19262	19292	05:02:01	CCGTCCGCGCGTCCAGGTCGCCGTACTCGCC	CDS	2725	19595	-	gene=UL27	30	Monomer
19296	19318	05:02:01	GGGGGCCTCCGAGGGGCCGGGGG	CDS	2725	19595	-	gene=UL27	22	Monomer
19383	19405	05:02:01	GGGCGTCGGCGAGGCCGAGGCGG	CDS	2725	19595	-	gene=UL27	22	Monomer
19522	19586	13:10:03	CCGAGGCCAGCACCGCCGTGGTGCCCGGGCCGATGCCCCCGGGGCCCGCGCCAAAGACCGCCACC	CDS	2725	19595	-	gene=UL27	64	cluster
19522	19586	13:10:03	CCGAGGCCAGCACCGCCGTGGTGCCCGGGCCGATGCCCCCGGGGCCCGCGCCAAAGACCGCCACC	CDS	2725	21640	-	gene=UL28	64	cluster
19738	19769	06:03:01	GGGTGGCGGTTACGCCGGCCGTCTGGAAGCGG	CDS	2725	21640	-	gene=UL28	31	Monomer
19837	19850	04:01:01	GGTGCGGCAGGAGG	CDS	2725	21640	-	gene=UL28	13	Monomer
19886	19902	04:01:01	GGGGGGCTGGGCGAAGG	CDS	2725	21640	-	gene=UL28	16	Monomer
19961	19991	06:03:01	GGCCGGAAGGAGCGCGGCGTCCACGGGGTGG	CDS	2725	21640	-	gene=UL28	30	Monomer
20105	20120	04:01:01	CCCGGCGGCCACCGCC	CDS	2725	21640	-	gene=UL28	15	Monomer
20206	20226	04:01:01	CCAGGCTCGCCGCCGAGCGCC	CDS	2725	21640	-	gene=UL28	20	Monomer
20278	20315	07:04:01	CCGCGGCCGGCAGGTCCGCCCACGCCACGGCGTCCGCC	CDS	2725	21640	-	gene=UL28	37	Monomer
20316	20332	04:01:01	GGCGGGGGCGCGCCGGG	CDS	2725	21640	-	gene=UL28	16	Monomer
20346	20389	09:06:02	CCGACGCCCCCGTCGCCGGCGTCCGCGCCCCCCGCGGCGCCGCC	CDS	2725	21640	-	gene=UL28	43	cluster
20419	20456	07:04:01	GGAGGCGCTCGAGGGCGTCGCGGTTGGCCCGGTCCGGG	CDS	2725	21640	-	gene=UL28	37	Monomer
20474	20492	04:01:01	GGGCGTGGACATGTGGTGG	CDS	2725	21640	-	gene=UL28	18	Monomer
20638	20657	04:01:01	CCACGGCCGCCGCGCGCACC	CDS	2725	21640	-	gene=UL28	19	Monomer
20899	20922	05:02:01	GGGCCTCGGCGGCGTCCACGGCGG	CDS	2725	21640	-	gene=UL28	23	Monomer
20989	21024	06:03:01	CCACGTCCTCGGGGTCCACGCGCACCGCCAGCTGCC	CDS	2725	21640	-	gene=UL28	35	Monomer
21142	21166	05:02:01	CCGGCGGCACCACGAGCCCGCCGCC	CDS	2725	21640	-	gene=UL28	24	Monomer
21190	21209	04:01:01	CCACGGCCGACAGGTCCACC	CDS	2725	21640	-	gene=UL28	19	Monomer
21253	21272	04:01:01	GGTTCTCGGCGTCGTGGAGG	CDS	2725	21640	-	gene=UL28	19	Monomer
21283	21301	04:01:01	CCGTCTCCACGCGCCCGCC	CDS	2725	21640	-	gene=UL28	18	Monomer
21867	21896	05:02:01	CCCCCCAGCTCCGCGGGCACCAGCGAGGCC	CDS	2725	25315	-	gene=UL29	29	Monomer
21955	21983	06:03:01	CCTCGCCGCCGTCCGCGCCCGTCTGGCCC	CDS	2725	25315	-	gene=UL29	28	Monomer
22009	22030	05:02:01	CCGCCTCCACGCTCCAGCGCCC	CDS	2725	25315	-	gene=UL29	21	Monomer
22060	22076	04:01:01	CCGCCAGCGCGGCCGCC	CDS	2725	25315	-	gene=UL29	16	Monomer
22168	22196	05:02:01	CCGTCTGCACCAGCGGCCCGCCGTCGGCC	CDS	2725	25315	-	gene=UL29	28	Monomer
22238	22253	04:01:01	CCCGGCGCCGCCGCCC	CDS	2725	25315	-	gene=UL29	15	Monomer
22341	22370	06:03:01	CCGCCGTTGAGCCCGCTCCAGTTCCCCGCC	CDS	2725	25315	-	gene=UL29	29	Monomer
22416	22433	04:01:01	CCCAGGCCCAGCACCACC	CDS	2725	25315	-	gene=UL29	17	Monomer
22437	22473	07:04:01	GGGCGCGAGGCCATGACGGAGCGGAGCAGGTGGCTGG	CDS	2725	25315	-	gene=UL29	36	Monomer
22537	22556	04:01:01	CCGCGTCGGCCGCGTCCGCC	CDS	2725	25315	-	gene=UL29	19	Monomer
22574	22601	05:02:01	GGCCATGACGGCGGCCGGGTCCCGCGGG	CDS	2725	25315	-	gene=UL29	27	Monomer
22669	22695	05:02:01	GGATCAGGTTGGCCAGGTAGAACTGGG	CDS	2725	25315	-	gene=UL29	26	Monomer
23238	23255	04:01:01	GGCTGGAACTGGTTGCGG	CDS	2725	25315	-	gene=UL29	17	Monomer
23296	23315	04:01:01	GGCACTGGCTCAGGGCCAGG	CDS	2725	25315	-	gene=UL29	19	Monomer
23311	23330	04:01:01	CCAGGTCCTGCAGCACCGCC	CDS	2725	25315	-	gene=UL29	19	Monomer
23398	23415	04:01:01	GGGACATGGTGTGGTTGG	CDS	2725	25315	-	gene=UL29	17	Monomer
23479	23495	04:01:01	CCGCCGCCTGCTCGACC	CDS	2725	25315	-	gene=UL29	16	Monomer
23565	23591	06:03:01	CCGGCCACGTCCGCCAGCAGCCGGTCC	CDS	2725	25315	-	gene=UL29	26	Monomer
23587	23603	04:01:01	GGTCCACGGCGGCGCGG	CDS	2725	25315	-	gene=UL29	16	Monomer
23758	23784	06:03:01	GGGAGCGGTGGCGCAGGCGGTGCAGGG	CDS	2725	25315	-	gene=UL29	26	Monomer
23798	23816	04:01:01	GGCGGGGCGCGAGGCGCGG	CDS	2725	25315	-	gene=UL29	18	Monomer
23831	23856	04:01:01	GGGGACCTCGGCGTCGAGGCTGCCGG	CDS	2725	25315	-	gene=UL29	25	Monomer
23958	23981	04:01:01	CCGCACGCCATCACCAGGTGGTCC	CDS	2725	25315	-	gene=UL29	23	Monomer
23995	24024	04:01:01	GGTTGCCCGGGGCCGTCGCGGGCTGCGAGG	CDS	2725	25315	-	gene=UL29	29	Monomer
24063	24082	04:01:01	GGGTTCCCGGCCAGGTAGGG	CDS	2725	25315	-	gene=UL29	19	Monomer
24147	24164	04:01:01	CCCGCGTCGTCCACCTCC	CDS	2725	25315	-	gene=UL29	17	Monomer
24196	24218	05:02:01	CCAGCGCCCCCACGAGGCCGGCC	CDS	2725	25315	-	gene=UL29	22	Monomer
24272	24285	04:01:01	GGAGGCGGCCGCGG	CDS	2725	25315	-	gene=UL29	13	Monomer
24280	24308	06:03:01	CCGCGGCGCCGCCGTCCTTGGCGCCCGCC	CDS	2725	25315	-	gene=UL29	28	Monomer
24421	24441	04:01:01	GGCGCTCGAGGCCGCCGGCGG	CDS	2725	25315	-	gene=UL29	20	Monomer
24432	24462	07:04:01	CCGCCGGCGGCCGCGTCGCCGCCGCGCCGCC	CDS	2725	25315	-	gene=UL29	30	Monomer
24482	24504	04:01:01	GGTCACGTCGGCGGGCAGCACGG	CDS	2725	25315	-	gene=UL29	22	Monomer
24529	24567	07:04:01	CCAGGTGCGCCGCGCCGCGCGCCACCGCGTCCAGGTTCC	CDS	2725	25315	-	gene=UL29	38	Monomer
24580	24596	04:01:01	CCACGGCCGCCGGGCCC	CDS	2725	25315	-	gene=UL29	16	Monomer
24671	24699	05:02:01	GGAGCGGTTCTTGGCGTTGAAGGGGTCGG	CDS	2725	25315	-	gene=UL29	28	Monomer
24781	24796	04:01:01	CCGTGCCCGCGCCCCC	CDS	2725	25315	-	gene=UL29	15	Monomer
24826	24851	06:03:01	CCGCCTCCTTGAAGCCGTCGGCCACC	CDS	2725	25315	-	gene=UL29	25	Monomer
24874	24891	04:01:01	CCGCGGCCAGGCCGAGCC	CDS	2725	25315	-	gene=UL29	17	Monomer
24901	24920	04:01:01	CCTCCGCGCCCGTCGTCTCC	CDS	2725	25315	-	gene=UL29	19	Monomer
24931	24958	05:02:01	CCACCGGCGTCCGGTAGGCCGAGAACCC	CDS	2725	25315	-	gene=UL29	27	Monomer
25052	25069	04:01:01	GGGGTGGAAGTGGTTGGG	CDS	2725	25315	-	gene=UL29	17	Monomer
25139	25163	04:01:01	GGCGAAGCCGGCCTCGACGGTCAGG	CDS	2725	25315	-	gene=UL29	24	Monomer
25164	25187	05:02:01	CCGCGCACCAGCGGCGCCACCGCC	CDS	2725	25315	-	gene=UL29	23	Monomer
25275	25308	06:03:01	GGCGCGGCGCGCACGGTCACGGTCTTGGCCGCGG	CDS	2725	25315	-	gene=UL29	33	Monomer
25608	25622	04:01:01	GGCGGCGCGGCAGGG	CDS	2725	28752	+	gene=UL30	14	Monomer
25745	25762	04:01:01	CCACGCGGCCCATCCTCC	CDS	2725	28752	+	gene=UL30	17	Monomer
25808	25829	04:01:01	CCCCCGAGCGGCCCGTGAGTCC	CDS	2725	28752	+	gene=UL30	21	Monomer
26000	26017	04:01:01	CCGAGGCCGACGCCGCCC	CDS	2725	28752	+	gene=UL30	17	Monomer
26076	26094	04:01:01	CCCGCGCCTCGGGCCCGCC	CDS	2725	28752	+	gene=UL30	18	Monomer
26144	26164	04:01:01	CCCCCCGGCGGCCCTTCTACC	CDS	2725	28752	+	gene=UL30	20	Monomer
26301	26319	04:01:01	CCGCCTGCGGCCCGGGCCC	CDS	2725	28752	+	gene=UL30	18	Monomer
26309	26343	06:03:01	GGCCCGGGCCCGCGGGGGAGCGCGTGGTGCTGCGG	CDS	2725	28752	+	gene=UL30	34	Monomer
26477	26515	07:04:01	CCTTCCCCGCCGCCGAGAACCCCGAGGACCTGGTGATCC	CDS	2725	28752	+	gene=UL30	38	Monomer
26934	26951	04:01:01	GGCCGAGGAGGCGCTCGG	CDS	2725	28752	+	gene=UL30	17	Monomer
27243	27274	06:03:01	GGACGACGGCGGCGGCTACCAGGGCGCCAAGG	CDS	2725	28752	+	gene=UL30	31	Monomer
27585	27601	04:01:01	GGCGGCCATCAAGGTGG	CDS	2725	28752	+	gene=UL30	16	Monomer
27612	27642	05:02:01	GGTGTACGGGTTCACGGGCGTGGCCAACGGG	CDS	2725	28752	+	gene=UL30	30	Monomer
27648	27688	07:04:01	CCCCTGCCTCCCCGTGGCGGCCACCGTGACGACCATCGGCC	CDS	2725	28752	+	gene=UL30	40	Monomer
27759	27777	04:01:01	CCTGCCCGCGCGCCCGCCC	CDS	2725	28752	+	gene=UL30	18	Monomer
27801	27823	04:01:01	GGTCTACGGGGACACGGACTCGG	CDS	2725	28752	+	gene=UL30	22	Monomer
27903	27918	04:01:01	CCTCTTCCGCCCCCCC	CDS	2725	28752	+	gene=UL30	15	Monomer
28090	28117	05:02:01	GGCGACGAGGCCGTCTCGGCGGCAGCGG	CDS	2725	28752	+	gene=UL30	27	Monomer
28222	28243	05:02:01	GGCGGCGCCGGCCTGGACGTGG	CDS	2725	28752	+	gene=UL30	21	Monomer
28302	28324	05:02:01	CCTGCCGCACCTCACCGTCTACC	CDS	2725	28752	+	gene=UL30	22	Monomer
28418	28446	05:02:01	CCGGGGCCGTGCGCCCGGGCCTCGCGCCC	CDS	2725	28752	+	gene=UL30	28	Monomer
28467	28485	04:01:01	CCTGGCCGAGGACCCCGCC	CDS	2725	28752	+	gene=UL30	18	Monomer
28621	28635	04:01:01	CCGGAAACCGCCCCC	CDS	2725	28752	+	gene=UL30	14	Monomer
28659	28688	05:02:01	GGCCTTCGCGGCGCTCACGGGCGAGGGGGG	CDS	2725	28752	+	gene=UL30	29	Monomer
28876	28890	04:01:01	GGTGGCCGGCGCAGG	CDS	2725	29488	-	gene=UL31	14	Monomer
29086	29114	05:02:01	CCGAGGGGTCCCGCGCGGCCACCGAGGCC	CDS	2725	29488	-	gene=UL31	28	Monomer
29102	29126	04:01:01	GGCCACCGAGGCCAGGAACACGCGG	CDS	2725	29488	-	gene=UL31	24	Monomer
29199	29222	05:02:01	GGCTCGGCGGCGGCGCACGTGGGG	CDS	2725	29488	-	gene=UL31	23	Monomer
29281	29293	04:01:01	CCACCGCCTGGCC	CDS	2725	29488	-	gene=UL31	12	Monomer
29372	29401	04:01:01	GGGCTGCGCGGCCGCGTAGGCAAAGTAGGG	CDS	2725	29488	-	gene=UL31	29	Monomer
29561	29601	08:05:02	GGAAGGCGGCTCGGGCAGTGGGCTTCGGCGGGAACAGCTGG	CDS	2725	30893	-	gene=UL32	40	cluster
29719	29754	06:03:01	GGGTCCGCCTGGCGCTCGGCCACGGCGCACAGGGGG	CDS	2725	30893	-	gene=UL32	35	Monomer
30060	30078	04:01:01	GGCGGTGTTGCGGGCCAGG	CDS	2725	30893	-	gene=UL32	18	Monomer
30074	30097	04:01:01	CCAGGAAGCCCTCGTGCTCCGCCC	CDS	2725	30893	-	gene=UL32	23	Monomer
30158	30177	04:01:01	CCCCCGTGGCCACGTTGCCC	CDS	2725	30893	-	gene=UL32	19	Monomer
30189	30217	06:03:01	GGCGAGGTCGGCGTAGCCGGGCCCGGCGG	CDS	2725	30893	-	gene=UL32	28	Monomer
30221	30242	05:02:01	CCGCGTCCGCGGCCCCGCCCCC	CDS	2725	30893	-	gene=UL32	21	Monomer
30243	30259	05:02:01	GGTGGCGGCGGCGACGG	CDS	2725	30893	-	gene=UL32	16	Monomer
30281	30297	04:01:01	CCTCGCGCTCCGCCGCC	CDS	2725	30893	-	gene=UL32	16	Monomer
30325	30348	05:02:01	CCCGTGTGGTCCTTCCAGCCCCCC	CDS	2725	30893	-	gene=UL32	23	Monomer
30594	30628	07:04:01	GGCCGTGGCGCACGGGGGGCAGGCCAGGGCCTTGG	CDS	2725	30893	-	gene=UL32	34	Monomer
30638	30655	04:01:01	CCGCGTAGTCCGCCAGCC	CDS	2725	30893	-	gene=UL32	17	Monomer
30722	30759	06:03:01	CCAGCGCCAGCGGCGCCGCGGCGGCCTCCACGAAGCCC	CDS	2725	30893	-	gene=UL32	37	Monomer
30894	30919	07:04:01	GGCGCGCGGCGGCGGCGGCGCGGCGG	CDS	2725	31239	+	gene=UL33	25	Monomer
30983	30998	04:01:01	CCAACTACCTGCCCCC	CDS	2725	31239	+	gene=UL33	15	Monomer
31135	31155	04:01:01	GGGGAGGCGCTGCGGGCGCGG	CDS	2725	31239	+	gene=UL33	20	Monomer
31474	31495	04:01:01	CCTGCGACCCCGAGCGCCCCCC	CDS	2725	32186	+	gene=UL34	21	Monomer
31514	31531	04:01:01	GGTCCACGGGCAGGACGG	CDS	2725	32186	+	gene=UL34	17	Monomer
31658	31682	06:03:01	CCGGCCCGCCGACGCCCCCCTGGCC	CDS	2725	32186	+	gene=UL34	24	Monomer
31773	31790	04:01:01	GGGGGCGTGGACACGCGG	CDS	2725	32186	+	gene=UL34	17	Monomer
31892	31907	04:01:01	CCTCCTGGACCGCGCC	CDS	2725	32186	+	gene=UL34	15	Monomer
31938	31973	08:05:02	GGCGGGGGTGCCGGCGGCGGCGACGACGGCGAGGGG	CDS	2725	32186	+	gene=UL34	35	cluster
32048	32069	05:02:01	CCAGGCCGCGTACCCCCCGCCC	CDS	2725	32186	+	gene=UL34	21	Monomer
32407	32427	04:01:01	CCTCCCTGGCCCTCGTGAACC	CDS	2725	32552	+	gene=UL35	20	Monomer
32462	32480	04:01:01	CCAGCCCATGTTCGCCACC	CDS	2725	32552	+	gene=UL35	18	Monomer
32497	32515	04:01:01	GGGCCCGGCCCACGGTCGG	CDS	2725	32552	+	gene=UL35	18	Monomer
33281	33330	10:07:02	CCTCGTCCCCGTCCTCGTCCCCCTCCTCGTCCTCCAGGCCCCAGGGGTCC	CDS	2725	42314	-	gene=UL36	49	cluster
33389	33425	08:05:02	GGCCGAGGCCGCCCAGGGGAGAGGCCGGCGGCGGAGG	CDS	2725	42314	-	gene=UL36	36	cluster
33445	33465	06:03:01	GGCGGAGGATGGGCGGGAGGG	CDS	2725	42314	-	gene=UL36	20	Monomer
33496	33510	05:02:01	GGGGGCTGGTGGGGG	CDS	2725	42314	-	gene=UL36	14	Monomer
33520	33539	04:01:01	GGGGAGCGCGGGGCCGGCGG	CDS	2725	42314	-	gene=UL36	19	Monomer
33550	33575	06:03:01	GGCGGGAGCTCGGGGGTGGTGCCGGG	CDS	2725	42314	-	gene=UL36	25	Monomer
33586	33599	04:01:01	GGCGGCGGCCACGG	CDS	2725	42314	-	gene=UL36	13	Monomer
33667	33698	09:06:02	GGCTGAGGGGGCGGCGGTGGCGGCAGCGGCGG	CDS	2725	42314	-	gene=UL36	31	cluster
33711	33745	07:04:01	GGGGAACTGGACCGGCGGGTCCGACGGCGGCGGGG	CDS	2725	42314	-	gene=UL36	34	Monomer
33786	33804	04:01:01	CCACGTCCACGGCGCCTCC	CDS	2725	42314	-	gene=UL36	18	Monomer
33823	33845	06:03:01	GGCTGCGGCGGCAGCGGCGGAGG	CDS	2725	42314	-	gene=UL36	22	Monomer
34016	34035	05:02:01	CCGCCGCCGCTGCTGCCGCC	CDS	2725	42314	-	gene=UL36	19	Monomer
34059	34069	04:01:01	GGAGGGGGCGG	CDS	2725	42314	-	gene=UL36	10	Monomer
34093	34111	04:01:01	GGAGACCGCGGCGGCTGGG	CDS	2725	42314	-	gene=UL36	18	Monomer
34120	34151	06:03:01	GGGGCGGGAGTCTCTGGCGAGGCCGGCAGAGG	CDS	2725	42314	-	gene=UL36	31	Monomer
34177	34234	13:10:03	GGCTGCGGCGGCGGGATGTGGAGACGGAGGTGCCCGGCCGGCGGGCGCGGGCCGGCGG	CDS	2725	42314	-	gene=UL36	57	cluster
34249	34265	04:01:01	CCTCCGGGGCCGACTCC	CDS	2725	42314	-	gene=UL36	16	Monomer
34266	34279	04:01:01	GGGGGCGGGGACGG	CDS	2725	42314	-	gene=UL36	13	Monomer
34333	34364	06:03:01	GGCGCTTGGGCTTGGGCTTGAGGCGGGCGCGG	CDS	2725	42314	-	gene=UL36	31	Monomer
34377	34394	04:01:01	GGGAGGACGGCCCTCGGG	CDS	2725	42314	-	gene=UL36	17	Monomer
34419	34451	05:02:01	GGTCTGGCGCGGGGCCGATACGGGCCTTCGCGG	CDS	2725	42314	-	gene=UL36	32	Monomer
34595	34616	05:02:01	CCGCAGCCGGGCCACCGTCTCC	CDS	2725	42314	-	gene=UL36	21	Monomer
34627	34646	04:01:01	CCACCACTCCCGGGGGCTCC	CDS	2725	42314	-	gene=UL36	19	Monomer
34638	34660	05:02:01	GGGGGCTCCAGGAGGTGCTCGGG	CDS	2725	42314	-	gene=UL36	22	Monomer
34892	34912	06:03:01	GGGGGCGGCCCGGGGAGGCGG	CDS	2725	42314	-	gene=UL36	20	Monomer
34915	34931	05:02:01	CCCGCCACCTTCCCACC	CDS	2725	42314	-	gene=UL36	16	Monomer
34938	34973	06:03:01	GGCGTCGCGGACGTCCGGCGGTGCACCGGCCTTCGG	CDS	2725	42314	-	gene=UL36	35	Monomer
35194	35232	09:06:02	GGCTTGGCGGCCGGTTGGGACGACGGGGGCTGAGGGGGG	CDS	2725	42314	-	gene=UL36	38	cluster
35241	35275	09:06:02	GGCCGCGGTCGCGGCGGATGGTGGAGGGGGGGCGG	CDS	2725	42314	-	gene=UL36	34	cluster
35285	35300	04:01:01	GGGCCCGGGTCGGCGG	CDS	2725	42314	-	gene=UL36	15	Monomer
35459	35481	04:01:01	CCTGGGGGGCCTCCGGGGGGGCC	CDS	2725	42314	-	gene=UL36	22	Monomer
35527	35537	04:01:01	GGCGGCGGGGG	CDS	2725	42314	-	gene=UL36	10	Monomer
35587	35609	05:02:01	GGCTTGGGGGCGGGCTCCCGGGG	CDS	2725	42314	-	gene=UL36	22	Monomer
35619	35651	08:05:02	GGGGGCCGCGGCGGCCTTGGTGCCGGCGGCGGG	CDS	2725	42314	-	gene=UL36	32	cluster
35660	35672	04:01:01	GGGCGGCGGGGGG	CDS	2725	42314	-	gene=UL36	12	Monomer
35683	35710	05:02:01	GGCTGCGGCTGCGGCTTGGTGAGCGGGG	CDS	2725	42314	-	gene=UL36	27	Monomer
35721	35765	10:07:02	GGGCTTGGCGGGCGGCGGCGCCGGCGGGGCCAGCTTGGCGGCGGG	CDS	2725	42314	-	gene=UL36	44	cluster
35798	35817	04:01:01	CCGGCGGGGCCGCCGGGGCC	CDS	2725	42314	-	gene=UL36	19	Monomer
35940	35958	05:02:01	CCCGTCGTCCTCCCCCGCC	CDS	2725	42314	-	gene=UL36	18	Monomer
36015	36057	07:04:01	GGCGTATGGGAACGGGTCGCCCAGGTTGCGGAAGCTCGGCCGG	CDS	2725	42314	-	gene=UL36	42	Monomer
36068	36087	04:01:01	CCTCCGAGGTGGCCGGGTCC	CDS	2725	42314	-	gene=UL36	19	Monomer
36075	36094	04:01:01	GGTGGCCGGGTCCACGCGGG	CDS	2725	42314	-	gene=UL36	19	Monomer
36217	36239	05:02:01	GGGCGTCGCGGCGGCTCGGGCGG	CDS	2725	42314	-	gene=UL36	22	Monomer
36287	36311	05:02:01	GGCAGGCCGGCTCGCCGGCCAGGGG	CDS	2725	42314	-	gene=UL36	24	Monomer
36293	36318	05:02:01	CCGGCTCGCCGGCCAGGGGCCGCGCC	CDS	2725	42314	-	gene=UL36	25	Monomer
36548	36567	05:02:01	CCGCCGCCGCGGCCAGGTCC	CDS	2725	42314	-	gene=UL36	19	Monomer
36652	36681	05:02:01	CCGGCGCCCGGCGCGCCGAGCGCCGCGGCC	CDS	2725	42314	-	gene=UL36	29	Monomer
36699	36724	04:01:01	GGCGTCCAGGCGCTCGGTGACCGCGG	CDS	2725	42314	-	gene=UL36	25	Monomer
36845	36897	08:05:02	CCAGCCGCTGGCCCGTCTCCGTGTGCGCCCAGGGCGCCCACAGCTCCGTCTCC	CDS	2725	42314	-	gene=UL36	52	cluster
36982	37008	05:02:01	CCCGCGTCCAGCGTGTCCACCGCGTCC	CDS	2725	42314	-	gene=UL36	26	Monomer
37091	37117	04:01:01	GGTGCGTCGGCTCGCCGGCCACCGCGG	CDS	2725	42314	-	gene=UL36	26	Monomer
37105	37122	05:02:01	CCGGCCACCGCGGCCACC	CDS	2725	42314	-	gene=UL36	17	Monomer
37143	37158	04:01:01	CCGCACCGCCGGCTCC	CDS	2725	42314	-	gene=UL36	15	Monomer
37235	37261	05:02:01	CCGCGGCGGCCTTGGCCGCCGAGTCCC	CDS	2725	42314	-	gene=UL36	26	Monomer
37266	37278	04:01:01	GGCGCGGCGGTGG	CDS	2725	42314	-	gene=UL36	12	Monomer
37369	37398	05:02:01	CCCGCCACGGTCGCCGTCTCCATGAGCCCC	CDS	2725	42314	-	gene=UL36	29	Monomer
37635	37658	04:01:01	GGCGCGCGGCCGCGCCGGCGTCGG	CDS	2725	42314	-	gene=UL36	23	Monomer
37659	37677	04:01:01	CCCCGCGCCGCCGTAGGCC	CDS	2725	42314	-	gene=UL36	18	Monomer
37712	37734	05:02:01	GGTAGGCGGCGTACTTGGGCGGG	CDS	2725	42314	-	gene=UL36	22	Monomer
37737	37755	04:01:01	CCACCGCGGCAGCCGCTCC	CDS	2725	42314	-	gene=UL36	18	Monomer
37938	37960	05:02:01	GGCGGGCAGGCGCGGGTAGACGG	CDS	2725	42314	-	gene=UL36	22	Monomer
37976	37995	04:01:01	CCAGCACCTCCATGGTCGCC	CDS	2725	42314	-	gene=UL36	19	Monomer
38015	38032	04:01:01	GGGCCTCGGCCAGGGGGG	CDS	2725	42314	-	gene=UL36	17	Monomer
38018	38040	04:01:01	CCTCGGCCAGGGGGGCCTCGTCC	CDS	2725	42314	-	gene=UL36	22	Monomer
38043	38058	04:01:01	GGAGGCGCCGGCGCGG	CDS	2725	42314	-	gene=UL36	15	Monomer
38070	38125	09:06:02	CCCAAAGTCCTCCCAGGCCTCGTCCCAGGCGACCTCGGCGGCCGTCAGCCGCTGCC	CDS	2725	42314	-	gene=UL36	55	cluster
38315	38337	05:02:01	CCGCCTGCGTCACCAGCTCCTCC	CDS	2725	42314	-	gene=UL36	22	Monomer
38340	38352	04:01:01	GGAGGCGGCCCGG	CDS	2725	42314	-	gene=UL36	12	Monomer
38367	38378	04:01:01	GGCCGGCGGCGG	CDS	2725	42314	-	gene=UL36	11	Monomer
38438	38457	06:03:01	CCGCCGCCGCGTCCACCACC	CDS	2725	42314	-	gene=UL36	19	Monomer
38483	38511	07:04:01	CCGTCGCCGCGGCCTGGTCCGCCTCCGCC	CDS	2725	42314	-	gene=UL36	28	Monomer
38746	38763	04:01:01	CCGCGGCTGCCGCCGGCC	CDS	2725	42314	-	gene=UL36	17	Monomer
38774	38808	05:02:01	CCGCGCGCCGCGCGCCCAGGGCGGCCAGCTCGGCC	CDS	2725	42314	-	gene=UL36	34	Monomer
38870	38892	04:01:01	CCATGTCCGCCCCGACGAAGCCC	CDS	2725	42314	-	gene=UL36	22	Monomer
38925	38938	04:01:01	GGCGGCGGCGCGGG	CDS	2725	42314	-	gene=UL36	13	Monomer
39073	39086	04:01:01	CCCGCCGCCGCGCC	CDS	2725	42314	-	gene=UL36	13	Monomer
39087	39124	06:03:01	GGCGTTCTCGGGCAGGTGCGGGTTGAAGGCGAACACGG	CDS	2725	42314	-	gene=UL36	37	Monomer
39138	39157	04:01:01	GGTCACGGTCTCGGCGTTGG	CDS	2725	42314	-	gene=UL36	19	Monomer
39323	39333	04:01:01	CCACCTCCGCC	CDS	2725	42314	-	gene=UL36	10	Monomer
39344	39377	08:05:02	CCTCCACGGCCGCCACGGCCGCCTCCAGCTCGCC	CDS	2725	42314	-	gene=UL36	33	cluster
39422	39456	07:04:01	CCTCCACGGCGGCCGCGCGCGCCACCTCCAGCGCC	CDS	2725	42314	-	gene=UL36	34	Monomer
39518	39540	06:03:01	CCACGGCCGCCGCCACGGCCGCC	CDS	2725	42314	-	gene=UL36	22	Monomer
39551	39573	04:01:01	CCTGCAGCGCCGCCACGCGCTCC	CDS	2725	42314	-	gene=UL36	22	Monomer
39609	39648	06:03:01	CCGCGCCAGCGGCTCCAGGAAGCCCAGCTCCGGGTGCTCC	CDS	2725	42314	-	gene=UL36	39	Monomer
39665	39723	14:11:03	CCCCCGCCGCGCGCGCCGCCTTCTCCGCCGTGTCCGCGTCCGCCAGCGCCGCCGCCACC	CDS	2725	42314	-	gene=UL36	58	cluster
39801	39821	04:01:01	CCCGGCGCCCACCAGCGCGCC	CDS	2725	42314	-	gene=UL36	20	Monomer
39854	39888	06:03:01	CCACCAGGCGCCACAGCGCCGCGAGCACCGTGCCC	CDS	2725	42314	-	gene=UL36	34	Monomer
39923	39936	04:01:01	CCACCGCCGGGCCC	CDS	2725	42314	-	gene=UL36	13	Monomer
40139	40158	04:01:01	CCTCGTCCGGGGCGGCCGCC	CDS	2725	42314	-	gene=UL36	19	Monomer
40147	40174	05:02:01	GGGGCGGCCGCCAGGGCGGCGTCCATGG	CDS	2725	42314	-	gene=UL36	27	Monomer
40190	40216	05:02:01	GGTCGGCGTCGGCCGAGGCGCGCTTGG	CDS	2725	42314	-	gene=UL36	26	Monomer
40269	40302	06:03:01	CCGCTCCAGGTGCCCGTGCGCCTGCGCCTCGGCC	CDS	2725	42314	-	gene=UL36	33	Monomer
40346	40359	04:01:01	CCTCGCCCGCCTCC	CDS	2725	42314	-	gene=UL36	13	Monomer
40419	40437	04:01:01	CCGCTCCTCGGCGGCCGCC	CDS	2725	42314	-	gene=UL36	18	Monomer
40643	40674	07:04:01	CCGCGCCGCCCGCGCCGGGCGCCCCCGCGTCC	CDS	2725	42314	-	gene=UL36	31	Monomer
40831	40857	05:02:01	CCGCCGGGGTCCCGCGCCGCGGCGTCC	CDS	2725	42314	-	gene=UL36	26	Monomer
40952	40974	04:01:01	CCGCGACCAGCGCCAGCTTGGCC	CDS	2725	42314	-	gene=UL36	22	Monomer
41048	41076	05:02:01	CCACAAAGTCCCCGGCCGGGCCGCGCTCC	CDS	2725	42314	-	gene=UL36	28	Monomer
41146	41166	04:01:01	CCGTTCTCCACCAGAAAGTCC	CDS	2725	42314	-	gene=UL36	20	Monomer
41211	41235	04:01:01	GGCGCGCCCGGGGAACAGGCTCCGG	CDS	2725	42314	-	gene=UL36	24	Monomer
41337	41358	04:01:01	GGGCTCGCGGGTGCGCGGGCGG	CDS	2725	42314	-	gene=UL36	21	Monomer
41373	41385	04:01:01	CCGCCCGCCGACC	CDS	2725	42314	-	gene=UL36	12	Monomer
41402	41433	06:03:01	GGTCCTCCTGGCTCGCCGGCCACGGGGGCCGG	CDS	2725	42314	-	gene=UL36	31	Monomer
41405	41437	06:03:01	CCTCCTGGCTCGCCGGCCACGGGGGCCGGCGCC	CDS	2725	42314	-	gene=UL36	32	Monomer
41462	41486	06:03:01	GGACCCGCGGCGGCGGCGGGAGCGG	CDS	2725	42314	-	gene=UL36	24	Monomer
41496	41518	06:03:01	GGGTGCCGGGGCGGGGGCGGCGG	CDS	2725	42314	-	gene=UL36	22	Monomer
41587	41639	11:08:02	GGCGGCGCGGCGGCCGCCGGGTCCGGCGGCAGGGCCATCGGGTGCACGGAGGG	CDS	2725	42314	-	gene=UL36	52	cluster
41700	41730	06:03:01	GGGCACGGCGGCGAACTGGTCGTGGGGCAGG	CDS	2725	42314	-	gene=UL36	30	Monomer
41879	41902	05:02:01	GGCGGTAGAGGCCCAGGCCCACGG	CDS	2725	42314	-	gene=UL36	23	Monomer
41890	41916	05:02:01	CCCAGGCCCACGGCGCCGACCACGACC	CDS	2725	42314	-	gene=UL36	26	Monomer
42115	42144	07:04:01	CCCCCGCCGGGCCCCGTCCACGCCTGGCCC	CDS	2725	42314	-	gene=UL36	29	Monomer
42165	42184	04:01:01	GGCGTCGGCCGTCAGGGCGG	CDS	2725	42314	-	gene=UL36	19	Monomer
42209	42237	06:03:01	GGCGCAGGAAGGAGAGGGAGGAGCGCAGG	CDS	2725	42314	-	gene=UL36	28	Monomer
42289	42309	04:01:01	CCGACGACCACCGCGTCGGCC	CDS	2725	42314	-	gene=UL36	20	Monomer
42372	42401	05:02:01	CCTCGGCCAGGAGCCGATCCACGGGCACCC	CDS	2725	45111	-	gene=UL37	29	Monomer
42533	42556	06:03:01	CCCGCCTCGCCGTCGCCCGCCACC	CDS	2725	45111	-	gene=UL37	23	Monomer
42604	42627	05:02:01	GGGCGTGAAGGCGGGCGCGGGCGG	CDS	2725	45111	-	gene=UL37	23	Monomer
42630	42653	04:01:01	CCTGCTCCTCGCGCGCCTCGGTCC	CDS	2725	45111	-	gene=UL37	23	Monomer
42757	42803	10:07:02	GGGCCGCAGGACGGTGGCGGCCTGCAGGCGGCCGGCCGTGAGGGCGG	CDS	2725	45111	-	gene=UL37	46	cluster
42973	42992	04:01:01	GGCGCGGAAGGCGCCCACGG	CDS	2725	45111	-	gene=UL37	19	Monomer
42986	43024	06:03:01	CCCACGGCGTCCACGACGTCCGCCAGACGCCACGTGCCC	CDS	2725	45111	-	gene=UL37	38	Monomer
43123	43145	04:01:01	GGCCACGGCGCCCGCGGCCGTGG	CDS	2725	45111	-	gene=UL37	22	Monomer
43125	43156	05:02:01	CCACGGCGCCCGCGGCCGTGGCCATCGAGTCC	CDS	2725	45111	-	gene=UL37	31	Monomer
43191	43205	04:01:01	GGCGGCGCCGGAGGG	CDS	2725	45111	-	gene=UL37	14	Monomer
43218	43238	04:01:01	GGTCCCCGAGGAAGGCGCTGG	CDS	2725	45111	-	gene=UL37	20	Monomer
43249	43266	04:01:01	GGGCGGCGCCGGCGCCGG	CDS	2725	45111	-	gene=UL37	17	Monomer
43257	43288	05:02:01	CCGGCGCCGGCGCCTCGAGCACCTCGGCGGCC	CDS	2725	45111	-	gene=UL37	31	Monomer
43344	43375	06:03:01	CCACCGTCAGGTCCTCGCGCGCCAGCGCCGCC	CDS	2725	45111	-	gene=UL37	31	Monomer
43464	43498	07:04:01	GGTCCGCGCGGCGGTCGTAGGAGGCCGTCAGGAGG	CDS	2725	45111	-	gene=UL37	34	Monomer
43537	43570	06:03:01	GGGCGCGAAGGACGGGTCGGCCATGGCCTCGAGG	CDS	2725	45111	-	gene=UL37	33	Monomer
43596	43615	05:02:01	GGTCCGCGGCGGCGGCGAGG	CDS	2725	45111	-	gene=UL37	19	Monomer
43660	43687	04:01:01	GGCGCCGTCGGCGCGCAGGCCCCAGCGG	CDS	2725	45111	-	gene=UL37	27	Monomer
43764	43774	04:01:01	CCGCCGCCACC	CDS	2725	45111	-	gene=UL37	10	Monomer
43788	43813	04:01:01	CCGCGCGCGCCGCGCCCACGTGCTCC	CDS	2725	45111	-	gene=UL37	25	Monomer
43873	43896	04:01:01	CCCCAGCGCCGCCGTCACGTCCCC	CDS	2725	45111	-	gene=UL37	23	Monomer
43988	44010	05:02:01	CCGCCGACGACCGCCGTGCAGCC	CDS	2725	45111	-	gene=UL37	22	Monomer
44067	44083	04:01:01	GGAGGTCGCAGTGGCGG	CDS	2725	45111	-	gene=UL37	16	Monomer
44139	44173	07:04:01	CCTGCACCGCCTCCCACACGCCCGTGGCGTCCACC	CDS	2725	45111	-	gene=UL37	34	Monomer
44181	44201	05:02:01	GGTCGAGGTCCGCGGCGGCGG	CDS	2725	45111	-	gene=UL37	20	Monomer
44214	44254	06:03:01	CCTGCGCCCCGGGGTCCAGCAGCGCCAGCACGCCCTGGTCC	CDS	2725	45111	-	gene=UL37	40	Monomer
44367	44413	09:06:02	CCTCGCCCACGGGCACCAGCGCCGCCTCGTCCACGGCCCGCGCCGCC	CDS	2725	45111	-	gene=UL37	46	cluster
44438	44455	04:01:01	GGGTTCTGGCGGTCGTGG	CDS	2725	45111	-	gene=UL37	17	Monomer
44748	44767	04:01:01	GGCGGAACATGGCGTCGGGG	CDS	2725	45111	-	gene=UL37	19	Monomer
44794	44816	05:02:01	GGCCTCGGTGAGGGCGGCCGTGG	CDS	2725	45111	-	gene=UL37	22	Monomer
44890	44908	04:01:01	CCACAGCGCCAGGCCGGCC	CDS	2725	45111	-	gene=UL37	18	Monomer
44901	44927	05:02:01	GGCCGGCCAGGTTCTCGGCGAGCACGG	CDS	2725	45111	-	gene=UL37	26	Monomer
44956	44971	04:01:01	GGCGCGGCAGGCCAGG	CDS	2725	45111	-	gene=UL37	15	Monomer
45064	45080	04:01:01	GGCGACGGCGTGGTCGG	CDS	2725	45111	-	gene=UL37	16	Monomer
45323	45368	09:06:02	CCACCCCGCGGACCTGGCCGGCGCCGCCTACGCGGCCACGCCGCCC	CDS	2725	46274	+	gene=UL38	45	cluster
45389	45401	04:01:01	GGAGGAGGCGTGG	CDS	2725	46274	+	gene=UL38	12	Monomer
45416	45442	06:03:01	GGGCGGGCGCGGCCTCGGCGGCGACGG	CDS	2725	46274	+	gene=UL38	26	Monomer
45586	45615	05:02:01	CCATGATCCGGAGCCACGTGTTCCCGCACC	CDS	2725	46274	+	gene=UL38	29	Monomer
45686	45708	05:02:01	GGCCCGCGGCGACCAGGAGGCGG	CDS	2725	46274	+	gene=UL38	22	Monomer
45910	45929	04:01:01	CCCTCAGCTTCCTCCTGGCC	CDS	2725	46274	+	gene=UL38	19	Monomer
45970	46017	11:08:02	CCGACGCCCCCGCCGCGCCCGCCGCCGCCGCGGCCTTCCCCGCGTACC	CDS	2725	46274	+	gene=UL38	47	cluster
46240	46260	05:02:01	GGGACGTGGGGGCGTGGGAGG	CDS	2725	46274	+	gene=UL38	20	Monomer
46623	46652	09:06:02	CCCGCCGCCTCCTCGTCCGCCGCCGCCCCC	CDS	2725	48977	+	gene=UL39	29	cluster
46667	46685	04:01:01	CCTCGACGCCGCCTGCCCC	CDS	2725	48977	+	gene=UL39	18	Monomer
46696	46712	04:01:01	CCCGGGCCCTCGCCGCC	CDS	2725	48977	+	gene=UL39	16	Monomer
46755	46776	04:01:01	CCCGCGCCCGGCGCCTCGCGCC	CDS	2725	48977	+	gene=UL39	21	Monomer
46895	46913	04:01:01	GGCGGACCTGGACGCCTGG	CDS	2725	48977	+	gene=UL39	18	Monomer
46901	46924	04:01:01	CCTGGACGCCTGGCTCGCCTCGCC	CDS	2725	48977	+	gene=UL39	23	Monomer
46954	46971	04:01:01	CCGCCGTGCGCCGGCACC	CDS	2725	48977	+	gene=UL39	17	Monomer
46999	47022	05:02:01	GGTTCTGGCGGGAGGCCTACCCGG	CDS	2725	48977	+	gene=UL39	23	Monomer
47126	47144	05:02:01	CCTCGCCGCGGCCGCCGCC	CDS	2725	48977	+	gene=UL39	18	Monomer
47181	47202	04:01:01	GGCTCGGACGCGTGGCCCGAGG	CDS	2725	48977	+	gene=UL39	21	Monomer
47306	47333	06:03:01	CCTGCTGAACCCCCTGCCGCGCACCACC	CDS	2725	48977	+	gene=UL39	27	Monomer
47368	47385	04:01:01	CCCCCATCCTGCTGCGCC	CDS	2725	48977	+	gene=UL39	17	Monomer
47640	47673	05:02:01	CCGGACCTGTTCTTCCAGCGCTACCAGCGGCACC	CDS	2725	48977	+	gene=UL39	33	Monomer
47714	47732	04:01:01	CCGCGCCTCGCACCTGGCC	CDS	2725	48977	+	gene=UL39	18	Monomer
47821	47843	04:01:01	CCTTCCTCATCGTCCGCAGCGCC	CDS	2725	48977	+	gene=UL39	22	Monomer
47917	47937	05:02:01	CCGCCCTCGCCACGTCCAACC	CDS	2725	48977	+	gene=UL39	20	Monomer
48116	48140	04:01:01	GGGCGCCTCGGTCGAGGGCGTGCGG	CDS	2725	48977	+	gene=UL39	24	Monomer
48191	48227	07:04:01	GGCGCTGGACATGGACATGGCCGACCCGGCGGCGCGG	CDS	2725	48977	+	gene=UL39	36	Monomer
48230	48248	04:01:01	CCTCAACGCCGCCATCGCC	CDS	2725	48977	+	gene=UL39	18	Monomer
48560	48577	04:01:01	CCTGCGCCCCAACCTGCC	CDS	2725	48977	+	gene=UL39	17	Monomer
48625	48645	04:01:01	GGGACGCCGTGGCGCGGCTGG	CDS	2725	48977	+	gene=UL39	20	Monomer
48658	48681	04:01:01	GGTCCGTGGCCGCGGCCTTCGGGG	CDS	2725	48977	+	gene=UL39	23	Monomer
48687	48707	04:01:01	CCCGCCGGGCACCCGCTGGCC	CDS	2725	48977	+	gene=UL39	20	Monomer
48782	48821	08:05:02	CCACAGCCAGTCCATGTCCCTCTTCCTGACCGAGCCCGCC	CDS	2725	48977	+	gene=UL39	39	cluster
49133	49160	06:03:01	CCGCTTCCTCTTCGCCTTCCTCTCCGCC	CDS	2725	49898	+	gene=UL40	27	Monomer
49459	49475	04:01:01	CCTCCTCGTTCGCCTCC	CDS	2725	49898	+	gene=UL40	16	Monomer
49549	49565	04:01:01	CCATCCACACCTCGGCC	CDS	2725	49898	+	gene=UL40	16	Monomer
49600	49629	05:02:01	CCCCGCGCCCCGACGAGGCCCGCATCCACC	CDS	2725	49898	+	gene=UL40	29	Monomer
49694	49715	05:02:01	CCTCCTGCTGGACCTGCCGGCC	CDS	2725	49898	+	gene=UL40	21	Monomer
50445	50472	07:04:01	GGACGGCCTGGTAGTTCGGGGGCGGGGG	CDS	2725	51498	-	gene=UL41	27	Monomer
50492	50510	04:01:01	CCCGCCAGCTCCTTCGCCC	CDS	2725	51498	-	gene=UL41	18	Monomer
50766	50791	05:02:01	CCTCGGGGGCCACCTCGCGGCCCTCC	CDS	2725	51498	-	gene=UL41	25	Monomer
50802	50834	06:03:01	CCACCTGCTGCACCGAGTCCACGTCCGGCGCCC	CDS	2725	51498	-	gene=UL41	32	Monomer
50828	50851	04:01:01	GGCGCCCGGTGCAGGTCCGTGTGG	CDS	2725	51498	-	gene=UL41	23	Monomer
50868	50893	05:02:01	CCAGGAACTCCGAGTAGTCCACCCCC	CDS	2725	51498	-	gene=UL41	25	Monomer
51016	51032	04:01:01	GGTGTGGTAGAGGTTGG	CDS	2725	51498	-	gene=UL41	16	Monomer
51045	51067	05:02:01	CCGCCTCCATGTCCGACACGTCC	CDS	2725	51498	-	gene=UL41	22	Monomer
51152	51173	05:02:01	GGCCGCGGCGGCGCGTCGGCGG	CDS	2725	51498	-	gene=UL41	21	Monomer
51187	51218	05:02:01	GGCGCGCACGGCCGCGGCCATGATGGCCTTGG	CDS	2725	51498	-	gene=UL41	31	Monomer
51198	51222	04:01:01	CCGCGGCCATGATGGCCTTGGCGCC	CDS	2725	51498	-	gene=UL41	24	Monomer
51236	51259	04:01:01	CCGTTCCCGAAGATGCCGCGGTCC	CDS	2725	51498	-	gene=UL41	23	Monomer
51306	51332	05:02:01	GGCGCAGCAGGCAGCGGGCGGTCGTGG	CDS	2725	51498	-	gene=UL41	26	Monomer
51396	51440	08:05:02	GGTCGATGGCGATTGGCGTGAGGACCCCCGGCGGCGTGGAGATGG	CDS	2725	51498	-	gene=UL41	44	cluster
51648	51689	08:05:02	CCTCGAGGACCTGGACCGCCACCCCACCCACGCGCACCACCC	CDS	2725	52782	+	gene=UL42	41	cluster
51794	51820	05:02:01	CCGCCATCGCCCCGCTGGCCGCGCACC	CDS	2725	52782	+	gene=UL42	26	Monomer
51999	52014	04:01:01	GGTCGACCGGCGGCGG	CDS	2725	52782	+	gene=UL42	15	Monomer
52215	52239	05:02:01	CCCCCAGGTGGCCAAGCTCGCCGCC	CDS	2725	52782	+	gene=UL42	24	Monomer
52242	52263	04:01:01	GGCGAAGGGCGCCGCGGCCGGG	CDS	2725	52782	+	gene=UL42	21	Monomer
52298	52314	04:01:01	CCGTCTCCTCCAGCGCC	CDS	2725	52782	+	gene=UL42	16	Monomer
52664	52677	05:02:01	CCGCCGCCCCCGCC	CDS	2725	52782	+	gene=UL42	13	Monomer
52717	52743	05:02:01	CCCATCGCCAAGCGCCCGCGGGCCGCC	CDS	2725	52782	+	gene=UL42	26	Monomer
52736	52757	05:02:01	GGGCCGCCTCGGGGGAAGGGGG	CDS	2725	52782	+	gene=UL42	21	Monomer
52853	52867	04:01:01	GGGGAACGGAGGGGG	CDS	2725	53963	+	gene=UL43	14	Monomer
53030	53063	05:02:01	CCTGCCCATGCCCCTCGTGGACCGGTTCATCCCC	CDS	2725	53963	+	gene=UL43	33	Monomer
53228	53241	04:01:01	CCGCCCCGCCTGCC	CDS	2725	53963	+	gene=UL43	13	Monomer
53261	53280	05:02:01	GGCCTGCGGCGCGGCGGGGG	CDS	2725	53963	+	gene=UL43	19	Monomer
53383	53427	08:05:02	CCTACGTCGCCAGCCGCGCCCGGTTCCTGGCCGCGCCCGCGGACC	CDS	2725	53963	+	gene=UL43	44	cluster
53461	53480	05:02:01	CCGACCCCACCGCCGAGCCC	CDS	2725	53963	+	gene=UL43	19	Monomer
53503	53528	05:02:01	CCGTCCCGCACACCCACGCCTACGCC	CDS	2725	53963	+	gene=UL43	25	Monomer
53563	53577	05:02:01	CCGCCTCCTCCCTCC	CDS	2725	53963	+	gene=UL43	14	Monomer
53625	53661	08:05:02	CCCACCACCGCGGCCGCGGCCGGCGCCGCCGGGTTCC	CDS	2725	53963	+	gene=UL43	36	cluster
53636	53673	07:04:01	GGCCGCGGCCGGCGCCGCCGGGTTCCTGGACGCGGCGG	CDS	2725	53963	+	gene=UL43	37	Monomer
53741	53783	07:04:01	CCTCATCCTCGCGGCCATCGTCCTCACGGCCGCCGGCGAGCCC	CDS	2725	53963	+	gene=UL43	42	Monomer
53793	53820	06:03:01	CCCATCAGCCTCGCGGCCTCCACCGGCC	CDS	2725	53963	+	gene=UL43	27	Monomer
53841	53882	07:04:01	CCACGTCCGCTGCGCCACACCCGCGCGTACCGGCTCGCCGCC	CDS	2725	53963	+	gene=UL43	41	Monomer
54081	54103	04:01:01	CCATCGCCGCGGCGCCGTCGACC	CDS	2725	55468	+	gene=UL44	22	Monomer
54131	54144	05:02:01	GGGGGCGGCGGCGG	CDS	2725	55468	+	gene=UL44	13	Monomer
54227	54244	05:02:01	CCCCCGGTCCCGCCGCCC	CDS	2725	55468	+	gene=UL44	17	Monomer
54355	54374	05:02:01	GGCGCGGGTGGGGGACGCGG	CDS	2725	55468	+	gene=UL44	19	Monomer
54390	54415	04:01:01	CCGTCTTCCCGCGCGCCGGGGAGACC	CDS	2725	55468	+	gene=UL44	25	Monomer
54448	54469	04:01:01	CCGCTCGCCCGACGCCGACCCC	CDS	2725	55468	+	gene=UL44	21	Monomer
54485	54504	04:01:01	CCCCCGCGCCCGGAGCTCCC	CDS	2725	55468	+	gene=UL44	19	Monomer
54528	54548	05:02:01	CCGCCAACGCCTCCCTCGCCC	CDS	2725	55468	+	gene=UL44	20	Monomer
54681	54709	05:02:01	CCGCCAACGGCACCGAGGTCCGGAGCGCC	CDS	2725	55468	+	gene=UL44	28	Monomer
54721	54739	04:01:01	CCTCCTGTACAGCCAGCCC	CDS	2725	55468	+	gene=UL44	18	Monomer
54867	54895	05:02:01	CCGCCTTCGTGACCAACAGCACCGTGGCC	CDS	2725	55468	+	gene=UL44	28	Monomer
54946	54980	05:02:01	GGACGTCCCGGGCCTCGCGGCCGCGGACGCCGCGG	CDS	2725	55468	+	gene=UL44	34	Monomer
54952	54976	04:01:01	CCCGGGCCTCGCGGCCGCGGACGCC	CDS	2725	55468	+	gene=UL44	24	Monomer
55050	55080	06:03:01	CCGAGGCCCTGCGCCCCCACGTCTACCACCC	CDS	2725	55468	+	gene=UL44	30	Monomer
55081	55094	04:01:01	GGCGGCGGTCTCGG	CDS	2725	55468	+	gene=UL44	13	Monomer
55153	55201	10:07:02	CCTCGCCTGGTCCGACCACGCCGCCGACACCGTCTACCACCTCGGCGCC	CDS	2725	55468	+	gene=UL44	48	cluster
55278	55300	05:02:01	CCTGCCGCCTCGAGGGCCTGCCC	CDS	2725	55468	+	gene=UL44	22	Monomer
55341	55354	04:01:01	CCTCCCCCGCGTCC	CDS	2725	55468	+	gene=UL44	13	Monomer
55746	55787	08:05:02	GGCAGGCCACGGCGGCCGAGCTGGCGTCGATGGTGCCGGCGG	CDS	2725	56535	-	gene=UL26.5	41	cluster
55746	55787	08:05:02	GGCAGGCCACGGCGGCCGAGCTGGCGTCGATGGTGCCGGCGG	CDS	2725	57273	-	gene=UL26	41	cluster
55794	55816	05:02:01	CCGCCGGGGCCGAGACCGAGGCC	CDS	2725	56535	-	gene=UL26.5	22	Monomer
55794	55816	05:02:01	CCGCCGGGGCCGAGACCGAGGCC	CDS	2725	57273	-	gene=UL26	22	Monomer
55898	55949	12:09:03	GGAGCCGGAGCGGGGGCGGCCGCGGCGGCGGCGGGCACGGCCACCGGCTGGG	CDS	2725	56535	-	gene=UL26.5	51	cluster
55898	55949	12:09:03	GGAGCCGGAGCGGGGGCGGCCGCGGCGGCGGCGGGCACGGCCACCGGCTGGG	CDS	2725	57273	-	gene=UL26	51	cluster
55938	55963	06:03:01	CCACCGGCTGGGCCTGCACCACCACC	CDS	2725	56535	-	gene=UL26.5	25	Monomer
55938	55963	06:03:01	CCACCGGCTGGGCCTGCACCACCACC	CDS	2725	57273	-	gene=UL26	25	Monomer
55964	55990	04:01:01	GGCTGCTGCGGGACCACCTGGGCGGGG	CDS	2725	56535	-	gene=UL26.5	26	Monomer
55964	55990	04:01:01	GGCTGCTGCGGGACCACCTGGGCGGGG	CDS	2725	57273	-	gene=UL26	26	Monomer
56002	56051	10:07:02	GGGGGCCGCCAGGCCCTGGAGGCCCGGCAGGCCCGGGAGCGCCGGCACGG	CDS	2725	56535	-	gene=UL26.5	49	cluster
56002	56051	10:07:02	GGGGGCCGCCAGGCCCTGGAGGCCCGGCAGGCCCGGGAGCGCCGGCACGG	CDS	2725	57273	-	gene=UL26	49	cluster
56007	56044	06:03:01	CCGCCAGGCCCTGGAGGCCCGGCAGGCCCGGGAGCGCC	CDS	2725	56535	-	gene=UL26.5	37	Monomer
56007	56044	06:03:01	CCGCCAGGCCCTGGAGGCCCGGCAGGCCCGGGAGCGCC	CDS	2725	57273	-	gene=UL26	37	Monomer
56062	56076	04:01:01	GGGCGAGGGGGGCGG	CDS	2725	56535	-	gene=UL26.5	14	Monomer
56062	56076	04:01:01	GGGCGAGGGGGGCGG	CDS	2725	57273	-	gene=UL26	14	Monomer
56125	56146	04:01:01	GGCTGCGTGGTGCGGGTGCGGG	CDS	2725	56535	-	gene=UL26.5	21	Monomer
56125	56146	04:01:01	GGCTGCGTGGTGCGGGTGCGGG	CDS	2725	57273	-	gene=UL26	21	Monomer
56204	56239	06:03:01	GGCGTCGGGTAGCGGAGCTGCTGGGCGCGCAGGTGG	CDS	2725	56535	-	gene=UL26.5	35	Monomer
56204	56239	06:03:01	GGCGTCGGGTAGCGGAGCTGCTGGGCGCGCAGGTGG	CDS	2725	57273	-	gene=UL26	35	Monomer
56430	56458	05:02:01	GGGACTCCAGGCTGGGCGCCGGGCGCTGG	CDS	2725	56535	-	gene=UL26.5	28	Monomer
56430	56458	05:02:01	GGGACTCCAGGCTGGGCGCCGGGCGCTGG	CDS	2725	57273	-	gene=UL26	28	Monomer
56748	56765	04:01:01	GGTCCGGCGACTCGGCGG	CDS	2725	57273	-	gene=UL26	17	Monomer
56808	56837	06:03:01	GGAACGGCGCCACGGCGGCCTCGGGCGAGG	CDS	2725	57273	-	gene=UL26	29	Monomer
56911	56932	04:01:01	GGGGGCCTCGCCGGGCGCCAGG	CDS	2725	57273	-	gene=UL26	21	Monomer
56916	56936	04:01:01	CCTCGCCGGGCGCCAGGCGCC	CDS	2725	57273	-	gene=UL26	20	Monomer
56941	56962	04:01:01	GGACAGGGACGCCGAGGGCAGG	CDS	2725	57273	-	gene=UL26	21	Monomer
56986	57015	05:02:01	CCGCTCCTCGTCCGAGAGCCGCATGTCCCC	CDS	2725	57273	-	gene=UL26	29	Monomer
57026	57050	04:01:01	GGGCCCACGGCGCGGGCGAGCACGG	CDS	2725	57273	-	gene=UL26	24	Monomer
57160	57191	06:03:01	GGGCAGCGGGCCCGCCGGGGGCAGCGCGGCGG	CDS	2725	57273	-	gene=UL26	31	Monomer
57528	57547	04:01:01	CCAGCGCCACCAGGCGCACC	CDS	2725	58911	-	gene=UL25	19	Monomer
57540	57562	04:01:01	GGCGCACCAGGTTGAGCTGGTGG	CDS	2725	58911	-	gene=UL25	22	Monomer
57594	57615	04:01:01	CCAGCGCCAGCGCGGCCAGCCC	CDS	2725	58911	-	gene=UL25	21	Monomer
57743	57759	04:01:01	GGCGGCGGCGCGTTGGG	CDS	2725	58911	-	gene=UL25	16	Monomer
57894	57937	09:06:02	GGAAGAGGTTCTGGCCGCGGCCCAGGAAGGCGGCCGCGGCGCGG	CDS	2725	58911	-	gene=UL25	43	cluster
57942	57970	05:02:01	CCTCGTCCACGAAGCCCGCGCCGTCGACC	CDS	2725	58911	-	gene=UL25	28	Monomer
58108	58126	04:01:01	CCCGCCCTCGGCCAGCGCC	CDS	2725	58911	-	gene=UL25	18	Monomer
58155	58180	04:01:01	CCCGCTCCAGCAGGTCCGCGATGCCC	CDS	2725	58911	-	gene=UL25	25	Monomer
58184	58208	05:02:01	GGGGCGGCGGCGCCCGCGGCGCCGG	CDS	2725	58911	-	gene=UL25	24	Monomer
58196	58217	05:02:01	CCCGCGGCGCCGGCCCCCTGCC	CDS	2725	58911	-	gene=UL25	21	Monomer
58536	58579	07:04:01	CCTCGCGGCCCTCGTCCGCGGCCGCGGTCGCCTCGGGCGCCTCC	CDS	2725	58911	-	gene=UL25	43	Monomer
58593	58606	04:01:01	CCGCGTCCGCCTCC	CDS	2725	58911	-	gene=UL25	13	Monomer
58620	58679	10:07:02	CCGTCTCCTCGAGCACCACGAGCGCCTCGGCCACGCGCTCCACCTGCCGCTCCAGCGGCC	CDS	2725	58911	-	gene=UL25	59	cluster
58744	58759	04:01:01	GGCGGCCGCGCGGCGG	CDS	2725	58911	-	gene=UL25	15	Monomer
59173	59196	07:04:01	GGGGGCACGGCGGCGGCGAGGAGG	CDS	2725	59519	-	gene=UL24	23	Monomer
59261	59277	04:01:01	GGTTCCGGGGGAAGCGG	CDS	2725	59519	-	gene=UL24	16	Monomer
59313	59331	05:02:01	CCCCACCCCCAGCCGCACC	CDS	2725	59519	-	gene=UL24	18	Monomer
59442	59460	04:01:01	GGACGGGTCGCGGCGCAGG	CDS	2725	59519	-	gene=UL24	18	Monomer
59573	59593	04:01:01	GGGTGATGGCGCTCGGCGGGG	CDS	2725	60474	+	gene=UL23	20	Monomer
59643	59657	04:01:01	GGACACGGTGGCCGG	CDS	2725	60474	+	gene=UL23	14	Monomer
59835	59850	04:01:01	CCGCCACCCGGTGGCC	CDS	2725	60474	+	gene=UL23	15	Monomer
59901	59923	05:02:01	GGCGGCCTTCGTGGGCCTGGCGG	CDS	2725	60474	+	gene=UL23	22	Monomer
59916	59946	05:02:01	CCTGGCGGCCACGCTGCCCGGGGAGCCCCCC	CDS	2725	60474	+	gene=UL23	30	Monomer
59947	59980	07:04:01	GGCGGCAACCTGGTGGTGGCCTCGCTGGACCCGG	CDS	2725	60474	+	gene=UL23	33	Monomer
60332	60356	05:02:01	CCACCGTCGACCTGGGGCCCTCGCC	CDS	2725	60474	+	gene=UL23	24	Monomer
60394	60409	04:01:01	GGCATGGAGGTGACGG	CDS	2725	60474	+	gene=UL23	15	Monomer
60657	60679	04:01:01	GGGCCTCCTGGCCCTCGCGGGGG	CDS	2725	62670	+	gene=UL22	22	Monomer
60680	60694	04:01:01	CCGCCGCCCTCGCCC	CDS	2725	62670	+	gene=UL22	14	Monomer
60736	60756	04:01:01	CCCGCGCCCACCGCGGCGCCC	CDS	2725	62670	+	gene=UL22	20	Monomer
60820	60832	04:01:01	GGCGGGCTGGGGG	CDS	2725	62670	+	gene=UL22	12	Monomer
60852	60877	04:01:01	CCGCGGGCACCTGCTCGGCCGGTACC	CDS	2725	62670	+	gene=UL22	25	Monomer
60898	60912	04:01:01	CCCCCGCCCGTCTCC	CDS	2725	62670	+	gene=UL22	14	Monomer
61023	61048	07:04:01	GGCGGCGGTGTGGCCCGCGGAGGTGG	CDS	2725	62670	+	gene=UL22	25	Monomer
61200	61229	05:02:01	GGCGCTCGGCTCGGACCTGGAGCCGCCGGG	CDS	2725	62670	+	gene=UL22	29	Monomer
61215	61249	07:04:01	CCTGGAGCCGCCGGGCCCGCCCGCGGGCCGCTTCC	CDS	2725	62670	+	gene=UL22	34	Monomer
61269	61291	04:01:01	CCTCTCCGACGGGGCCATGCACC	CDS	2725	62670	+	gene=UL22	22	Monomer
61353	61384	05:02:01	GGCGGCGCACGCGGCCGCCCTGGCCGCCGTGG	CDS	2725	62670	+	gene=UL22	31	Monomer
61367	61380	04:01:01	CCGCCCTGGCCGCC	CDS	2725	62670	+	gene=UL22	13	Monomer
61464	61495	05:02:01	CCGCGACCGGCGCGCCTCGGCGCCGGCGCTCC	CDS	2725	62670	+	gene=UL22	31	Monomer
61599	61638	07:04:01	CCCGGTGGCGCCCGCGGACCAGCTCCGCGCCGCCTGGACC	CDS	2725	62670	+	gene=UL22	39	Monomer
61634	61666	06:03:01	GGACCTTCGGCGAGGACCCGGCGCCCCGGCTGG	CDS	2725	62670	+	gene=UL22	32	Monomer
61796	61824	05:02:01	CCCTGCTCCGCACCACGGCCATGTGCACC	CDS	2725	62670	+	gene=UL22	28	Monomer
61835	61848	04:01:01	CCGCCGCGGCCGCC	CDS	2725	62670	+	gene=UL22	13	Monomer
61961	61983	05:02:01	CCACCCTGGCCAACCTGGGCGCC	CDS	2725	62670	+	gene=UL22	22	Monomer
61968	61992	04:01:01	GGCCAACCTGGGCGCCGCGGCGCGG	CDS	2725	62670	+	gene=UL22	24	Monomer
62011	62065	14:11:03	GGGGCCCCGGGCGCGGCGGCGGCGACGGACGAGGGGGCGGAGGAGGAGGAGGAGG	CDS	2725	62670	+	gene=UL22	54	cluster
62081	62100	04:01:01	CCGCGCCCGAGATCCCCGCC	CDS	2725	62670	+	gene=UL22	19	Monomer
62156	62176	04:01:01	GGCGCCCGGACTGCGGCCCGG	CDS	2725	62670	+	gene=UL22	20	Monomer
62269	62288	04:01:01	CCCGAGTCCCAGCACCTGCC	CDS	2725	62670	+	gene=UL22	19	Monomer
62411	62433	05:02:01	CCGGCGCCAACTCCACCATCCCC	CDS	2725	62670	+	gene=UL22	22	Monomer
64505	64533	05:02:01	GGACGATGGAGATGTTGGCGCGGGTCAGG	CDS	2725	66065	-	gene=UL21	28	Monomer
64556	64583	05:02:01	GGTACTGGGCCCCGCGGAGGGCCGCGGG	CDS	2725	66065	-	gene=UL21	27	Monomer
64617	64637	04:01:01	GGCGCAGACGGCGGACGTGGG	CDS	2725	66065	-	gene=UL21	20	Monomer
64668	64687	04:01:01	GGCGACGAGGCCCCGGCCGG	CDS	2725	66065	-	gene=UL21	19	Monomer
64695	64728	08:05:02	CCCGTCCAGCACCCGCGCCCCGGCCGCCTCCACC	CDS	2725	66065	-	gene=UL21	33	cluster
64781	64813	07:04:01	CCGCCAGCTCCAGGCCCGTCGCCGCGTCCTCCC	CDS	2725	66065	-	gene=UL21	32	Monomer
64841	64854	04:01:01	CCCCCGCCGGGTCC	CDS	2725	66065	-	gene=UL21	13	Monomer
64937	64966	05:02:01	GGTTGACGGCGTGGGCCACGGCGCTCGCGG	CDS	2725	66065	-	gene=UL21	29	Monomer
64967	65009	11:08:02	CCCGAGAGCCGCCGTGGCCGCCCCCTCCTCCCCCTTCTCCTCC	CDS	2725	66065	-	gene=UL21	42	cluster
65095	65124	05:02:01	GGCAGGTGCCAGCGGGCCAGGATGAACTGG	CDS	2725	66065	-	gene=UL21	29	Monomer
65231	65251	04:01:01	CCGAGGCGCCCGCGGCCCGCC	CDS	2725	66065	-	gene=UL21	20	Monomer
65432	65467	07:04:01	CCGCGCGCCCGCCCTTCACCACCACGGCCGTGGGCC	CDS	2725	66065	-	gene=UL21	35	Monomer
65628	65670	08:05:02	GGCGGGCTCGGCCAGGAGCTCCAGGACGCGGTCCTGCTGGCGG	CDS	2725	66065	-	gene=UL21	42	cluster
65925	65953	04:01:01	CCCGAACTTGCCGATCTCCCGCGAGCGCC	CDS	2725	66065	-	gene=UL21	28	Monomer
66438	66462	05:02:01	GGCGCGGAACGTGGCCCGGGACCGG	CDS	2725	66657	+	gene=UL20	24	Monomer
66452	66476	04:01:01	CCCGGGACCGGATGCCGCTCTCGCC	CDS	2725	66657	+	gene=UL20	24	Monomer
66477	66520	09:06:02	GGCGCAGCAGGCGGCGCTGGGGCTCCTGGCGGCGGCGCGGCTGG	CDS	2725	66657	+	gene=UL20	43	cluster
#VALUE!	66208	12:09:03	TGGAGGACGCGGCGGCGGACGTGGACGCGGCGGCGG	CDS	2725	66657	+	gene=UL20	35	cluster
66752	66766	04:01:01	CCCGGCCATCCTGCC	CDS	2725	70736	+	gene=UL19	14	Monomer
66923	66942	04:01:01	GGAGCTCGGGCTCTCGGTGG	CDS	2725	70736	+	gene=UL19	19	Monomer
67035	67055	05:02:01	CCGCACCCGGCCGACCAGCCC	CDS	2725	70736	+	gene=UL19	20	Monomer
67079	67106	05:02:01	CCTCGATCGCCGCTCCCTCAACGCCGCC	CDS	2725	70736	+	gene=UL19	27	Monomer
67325	67347	04:01:01	GGGCCGGCTCGCGGACCGCGTGG	CDS	2725	70736	+	gene=UL19	22	Monomer
67427	67458	06:03:01	GGACGCGGTCCTGGACCGGCTCTCGGACCTGG	CDS	2725	70736	+	gene=UL19	31	Monomer
67530	67552	04:01:01	GGGGTGCTGGTGACCACGGCCGG	CDS	2725	70736	+	gene=UL19	22	Monomer
67658	67677	04:01:01	GGCGCTGGTGATGGGCAAGG	CDS	2725	70736	+	gene=UL19	19	Monomer
67793	67815	04:01:01	CCGCCTGGTGTTCCTCGAGGCCC	CDS	2725	70736	+	gene=UL19	22	Monomer
67908	67920	04:01:01	CCGGCCGCCGACC	CDS	2725	70736	+	gene=UL19	12	Monomer
67950	67972	05:02:01	CCCACGCCGGGCCTCCCGGACCC	CDS	2725	70736	+	gene=UL19	22	Monomer
68047	68076	06:03:01	CCATGGGCACCCTCTGCCACCCCTCCTTCC	CDS	2725	70736	+	gene=UL19	29	Monomer
68239	68259	06:03:01	CCGCGCCGCCGGCCGCCGACC	CDS	2725	70736	+	gene=UL19	20	Monomer
68271	68292	04:01:01	CCCGGCAACGCCGACCTGCGCC	CDS	2725	70736	+	gene=UL19	21	Monomer
68342	68364	04:01:01	CCCCGGGCCCTTCGCCGTGCCCC	CDS	2725	70736	+	gene=UL19	22	Monomer
68471	68515	09:06:02	GGACCGGCATCGGCTGGCCCCGGCCACGGTGGCCGCGGTGCGCGG	CDS	2725	70736	+	gene=UL19	44	cluster
68518	68540	04:01:01	CCTTCCGCGACGCCAACTACCCC	CDS	2725	70736	+	gene=UL19	22	Monomer
69006	69018	04:01:01	GGCGGCGGCCTGG	CDS	2725	70736	+	gene=UL19	12	Monomer
69047	69074	05:02:01	CCAGCCCCTGCACCCGCACCACGACGCC	CDS	2725	70736	+	gene=UL19	27	Monomer
69206	69225	05:02:01	GGACGAGGAGGTGGGCACGG	CDS	2725	70736	+	gene=UL19	19	Monomer
69230	69266	06:03:01	CCCCCGGCACCCGCTGCACCCGCGCAACCTCGTGCCC	CDS	2725	70736	+	gene=UL19	36	Monomer
69377	69423	09:06:02	GGCCTCGGTGGCGCCGGACGCGGGCATGGCCACGGTGGCCACGCGGG	CDS	2725	70736	+	gene=UL19	46	cluster
69472	69491	04:01:01	CCTACCAGCCCAACGACGCC	CDS	2725	70736	+	gene=UL19	19	Monomer
69544	69566	05:02:01	CCTGCGCCGACCACCTCGGCGCC	CDS	2725	70736	+	gene=UL19	22	Monomer
69746	69765	04:01:01	CCCCGTGGCCTTCACCCACC	CDS	2725	70736	+	gene=UL19	19	Monomer
69950	69972	04:01:01	GGACCTGGGCGTGGGCTTCACGG	CDS	2725	70736	+	gene=UL19	22	Monomer
70022	70043	04:01:01	CCTGCCGCAGAACCTCTTCGCC	CDS	2725	70736	+	gene=UL19	21	Monomer
70108	70133	05:02:01	CCGGCAACCGCCTGGCGCCCGTGCCC	CDS	2725	70736	+	gene=UL19	25	Monomer
70152	70176	04:01:01	CCCCAGGTGCCCGCGGGCCTGGCCC	CDS	2725	70736	+	gene=UL19	24	Monomer
70157	70181	04:01:01	GGTGCCCGCGGGCCTGGCCCGCGGG	CDS	2725	70736	+	gene=UL19	24	Monomer
70272	70295	05:02:01	GGCGAGGTGCACGGCGAGGAGGGG	CDS	2725	70736	+	gene=UL19	23	Monomer
70307	70361	11:08:02	CCACAGCCACGCGGACCCCGCGCACCCCCACCGCGCCACCGCCAATCCCTGGGCC	CDS	2725	70736	+	gene=UL19	54	cluster
70477	70490	04:01:01	GGGGGCTGGCGCGG	CDS	2725	70736	+	gene=UL19	13	Monomer
70510	70522	04:01:01	CCGCCGCCTCGCC	CDS	2725	70736	+	gene=UL19	12	Monomer
70954	70980	04:01:01	GGTGCGAGGGCCGCGTGGTGTTTCTGG	CDS	2725	71783	+	gene=UL18	26	Monomer
71045	71063	04:01:01	GGCCATGGCTGACCGGCGG	CDS	2725	71783	+	gene=UL18	18	Monomer
71121	71138	04:01:01	GGCGTCGGCGGCCGCGGG	CDS	2725	71783	+	gene=UL18	17	Monomer
71189	71209	04:01:01	CCACGTGTGCCTCGTCCCGCC	CDS	2725	71783	+	gene=UL18	20	Monomer
71303	71316	04:01:01	GGCGCGGGTGGTGG	CDS	2725	71783	+	gene=UL18	13	Monomer
71384	71412	06:03:01	CCGGCGCTACCAGCTGCCCCCGCCGCACC	CDS	2725	71783	+	gene=UL18	28	Monomer
71519	71533	04:01:01	GGGGGCGCAGGACGG	CDS	2725	71783	+	gene=UL18	14	Monomer
71598	71622	06:03:01	CCCCCGCCGCCGCTGCCGCAGGACC	CDS	2725	71783	+	gene=UL18	24	Monomer
71648	71663	04:01:01	GGCGCTGGAGGCCTGG	CDS	2725	71783	+	gene=UL18	15	Monomer
71735	71753	05:02:01	CCCCCCGACCGTCCCCCCC	CDS	2725	71783	+	gene=UL18	18	Monomer
71754	71778	06:03:01	GGCGAGAAGGCCGCGGTGGTGGAGG	CDS	2725	71783	+	gene=UL18	24	Monomer
72029	72049	04:01:01	GGGCCACGGCGAGGTCGTCGG	CDS	2725	73115	-	gene=UL15	20	Monomer
72088	72108	05:02:01	CCGGCCCCCGAGGCCGTCTCC	CDS	2725	73115	-	gene=UL15	20	Monomer
72376	72399	04:01:01	CCCACGATGGCCACGGCCGAGTCC	CDS	2725	73115	-	gene=UL15	23	Monomer
72412	72435	04:01:01	CCCTCGACGGCCACGCGCACCGCC	CDS	2725	73115	-	gene=UL15	23	Monomer
72577	72599	04:01:01	CCCACGACGGCCACGCCGGTGCC	CDS	2725	73115	-	gene=UL15	22	Monomer
72585	72604	04:01:01	GGCCACGCCGGTGCCGGAGG	CDS	2725	73115	-	gene=UL15	19	Monomer
72654	72699	09:06:02	GGCCAGCAGGCGGCGGTTGGCCACCGAGGAGGGGCGGTAGAGCAGG	CDS	2725	73115	-	gene=UL15	45	cluster
72798	72826	05:02:01	GGCCGTGGTGCGCGTGGCGGCGTCCATGG	CDS	2725	73115	-	gene=UL15	28	Monomer
72864	72877	04:01:01	GGCGGTGGCGTCGG	CDS	2725	73115	-	gene=UL15	13	Monomer
72939	72994	11:08:02	GGTGCCGCGGAGGTTGGTGAGGAAGCTGGTGCTGGCCTTGCCGGTGTTGGTGGAGG	CDS	2725	73115	-	gene=UL15	55	cluster
73037	73059	04:01:01	GGATGGTCTGCACGGCATCGGGG	CDS	2725	73115	-	gene=UL15	22	Monomer
73240	73253	04:01:01	CCCGGACCCCCTCC	CDS	2725	74959	+	gene=UL17	13	Monomer
73273	73295	04:01:01	CCCGCTCGCGCCCTTCGCCGCCC	CDS	2725	74959	+	gene=UL17	22	Monomer
73573	73600	05:02:01	CCTGGAGCGCCTGTGCCGCCAGTTCGCC	CDS	2725	74959	+	gene=UL17	27	Monomer
73617	73650	07:04:01	GGCGCGTGGCCCCGGCGGTCGCGGCCGCGGGGGG	CDS	2725	74959	+	gene=UL17	33	Monomer
73863	73937	16:13:04	GGCGCGGCGGCGGAGGAGGCGGCGCGGGGGCGCTCGAGGCGGCGGCGACGGTGCCGGCGCCCGCGGCGCGCGAGG	CDS	2725	74959	+	gene=UL17	74	cluster
73985	74001	04:01:01	CCCCAGGACCCCCGGCC	CDS	2725	74959	+	gene=UL17	16	Monomer
74104	74119	04:01:01	CCGCCACTACCAGACC	CDS	2725	74959	+	gene=UL17	15	Monomer
74163	74185	05:02:01	GGGGCGGCCGGCGCGGGCCCCGG	CDS	2725	74959	+	gene=UL17	22	Monomer
74260	74287	07:04:01	GGAGGCGCGGCGGGAGCTGGTGCGGCGG	CDS	2725	74959	+	gene=UL17	27	Monomer
74406	74436	05:02:01	CCGGCGTCCGCGAGTCCGTGCGCCGCGAGCC	CDS	2725	74959	+	gene=UL17	30	Monomer
74467	74492	05:02:01	CCGCCCGCGCGACCGCGAGGCCGTCC	CDS	2725	74959	+	gene=UL17	25	Monomer
74557	74580	04:01:01	GGCGCGGGAGATGGTCGACTCGGG	CDS	2725	74959	+	gene=UL17	23	Monomer
74605	74626	05:02:01	CCTCGCCGCGCGCGCCACCGCC	CDS	2725	74959	+	gene=UL17	21	Monomer
74693	74747	09:06:02	GGCGGGGAGGTTATAAGGGTGACGCGGGCCCCGCCGGCCGTGGCAGTGGAGCCGG	CDS	2725	74959	+	gene=UL17	54	cluster
74988	75013	06:03:01	GGAGGTGGCCGCGGCCCTGACGGAGG	CDS	2725	75972	+	gene=UL16	25	Monomer
75090	75126	07:04:01	CCTGGCCGCCGTGGCGCCCGGCGCCGCGACCGTCGCC	CDS	2725	75972	+	gene=UL16	36	Monomer
75227	75247	04:01:01	CCGTGACCACGACCACGCTCC	CDS	2725	75972	+	gene=UL16	20	Monomer
75348	75367	04:01:01	GGCGGGCCGCCTGGACCTGG	CDS	2725	75972	+	gene=UL16	19	Monomer
75384	75401	04:01:01	GGCCGCGGCGCCGGCGGG	CDS	2725	75972	+	gene=UL16	17	Monomer
75417	75449	06:03:01	GGTCCTGGCCCCCGGCGCGTGGTGGGCGCGCGG	CDS	2725	75972	+	gene=UL16	32	Monomer
75516	75537	04:01:01	CCACCTCGGCGCCGTGCTCGCC	CDS	2725	75972	+	gene=UL16	21	Monomer
75622	75679	10:07:02	CCGCACCCCGACGGGGCCGCCGCGCCGTGCCTGTGCGCCGCGCCGTGCCTGTGGCGCC	CDS	2725	75972	+	gene=UL16	57	cluster
75674	75694	04:01:01	GGCGCCAGGCGGACAAGCGGG	CDS	2725	75972	+	gene=UL16	20	Monomer
75850	75877	06:03:01	GGCTGGCGCCTGGTGGCCCTGGACCCGG	CDS	2725	75972	+	gene=UL16	27	Monomer
76096	76121	04:01:01	GGCACCAGCGGCGCAGGCGCGCGTGG	CDS	2725	77065	-	gene=UL15	25	Monomer
76136	76161	04:01:01	GGGCTCCGTGGCCTTGCGGATGTGGG	CDS	2725	77065	-	gene=UL15	25	Monomer
76177	76194	04:01:01	GGATGCCGCGGAAGGTGG	CDS	2725	77065	-	gene=UL15	17	Monomer
76330	76355	06:03:01	GGTAGGCGGTGGCGCGCTCGGCGTGG	CDS	2725	77065	-	gene=UL15	25	Monomer
76582	76612	08:05:02	CCCCGGGCCCCGCCGCCGCCGCCGCCGTCCC	CDS	2725	77065	-	gene=UL15	30	cluster
76615	76641	05:02:01	GGGCGGCCGTCGCGGCGTCGCGGAAGG	CDS	2725	77065	-	gene=UL15	26	Monomer
76681	76701	05:02:01	GGAGCTGGCGGAAGGCCCCGG	CDS	2725	77065	-	gene=UL15	20	Monomer
76717	76727	04:01:01	CCACCGCCGCC	CDS	2725	77065	-	gene=UL15	10	Monomer
76750	76763	04:01:01	GGTGGAAGGCCAGG	CDS	2725	77065	-	gene=UL15	13	Monomer
76818	76835	04:01:01	GGGTCCACGGCGGCGCGG	CDS	2725	77065	-	gene=UL15	17	Monomer
76914	76931	05:02:01	CCGACCGCCGGGACCACC	CDS	2725	77065	-	gene=UL15	17	Monomer
76936	76959	05:02:01	GGTGGCACTGTGGGGCGGCGATGG	CDS	2725	77065	-	gene=UL15	23	Monomer
77071	77100	05:02:01	CCTCGGACCGCCGGGAGCGCCGCGTGCGCC	CDS	2725	77543	+	gene=UL14	29	Monomer
77194	77226	06:03:01	GGGCCTTTATGGCGGCCAAACAGGCCCGGCGGG	CDS	2725	77543	+	gene=UL14	32	Monomer
77245	77271	05:02:01	GGCTGGCCGCCCGGGTGGAGTCTGTGG	CDS	2725	77543	+	gene=UL14	26	Monomer
77294	77316	04:01:01	GGCCCGCGTGGAAGCCCAGGCGG	CDS	2725	77543	+	gene=UL14	22	Monomer
77308	77331	04:01:01	CCCAGGCGGCCGTCCGCGGGGTCC	CDS	2725	77543	+	gene=UL14	23	Monomer
77325	77373	09:06:02	GGGGTCCTGGACAGGCACCGGCGGTTCACGCGGGCGGACTTTGCGGAGG	CDS	2725	77543	+	gene=UL14	48	cluster
77402	77417	04:01:01	GGCCGGCGAGGACCGG	CDS	2725	77543	+	gene=UL14	15	Monomer
77444	77463	05:02:01	GGACTGGGCCGGCGGCGGGG	CDS	2725	77543	+	gene=UL14	19	Monomer
77474	77499	07:04:01	GGACGAGGGGGAGGAGGCGGACGAGG	CDS	2725	77543	+	gene=UL14	25	Monomer
77515	77538	07:04:01	GGCTGCTGGAGGAGGCGGAGGAGG	CDS	2725	77543	+	gene=UL14	23	Monomer
77515	77538	07:04:01	GGCTGCTGGAGGAGGCGGAGGAGG	CDS	2725	78709	+	gene=UL13	23	Monomer
77564	77576	04:01:01	CCGCCCATCCACC	CDS	2725	78709	+	gene=UL13	12	Monomer
77601	77614	04:01:01	CCATCGCCGCCGCC	CDS	2725	78709	+	gene=UL13	13	Monomer
77615	77655	07:04:01	GGCGGCGACGGGGACGGGGACGAGGCCTCCCGGCTCCTGGG	CDS	2725	78709	+	gene=UL13	40	Monomer
77640	77657	04:01:01	CCTCCCGGCTCCTGGGCC	CDS	2725	78709	+	gene=UL13	17	Monomer
77676	77697	05:02:01	CCCCCTACCTGATCCCGCGCCC	CDS	2725	78709	+	gene=UL13	21	Monomer
77707	77726	04:01:01	CCTCGCCGTGCCGGACGACC	CDS	2725	78709	+	gene=UL13	19	Monomer
77764	77787	04:01:01	GGCCGTCGGGGCCGGATCGTACGG	CDS	2725	78709	+	gene=UL13	23	Monomer
77866	77879	04:01:01	GGCCGCGGAGGAGG	CDS	2725	78709	+	gene=UL13	13	Monomer
78202	78224	04:01:01	CCCGCGCTTCCGCCTCGCGCGCC	CDS	2725	78709	+	gene=UL13	22	Monomer
78334	78357	07:04:01	CCCGCCGCCGCCGGGCCCCCTGCC	CDS	2725	78709	+	gene=UL13	23	Monomer
78526	78547	05:02:01	CCCCTCCGCCGAGGCCCTCGCC	CDS	2725	78709	+	gene=UL13	21	Monomer
78562	78579	04:01:01	GGAGGAGCTGGCCGCCGG	CDS	2725	78709	+	gene=UL13	17	Monomer
78607	78624	04:01:01	CCCCGGCAACCAGCCCCC	CDS	2725	78709	+	gene=UL13	17	Monomer
78655	78681	06:03:01	GGCCCGGTTCTGCGGCGAGGATGGCGG	CDS	2725	78709	+	gene=UL13	26	Monomer
78718	78741	04:01:01	CCGCGCGCACCTTCCTGCGGTTCC	CDS	2725	80126	+	gene=UL12	23	Monomer
78764	78786	05:02:01	GGCCGGCGGCGCGGCGCCGCTGG	CDS	2725	80126	+	gene=UL12	22	Monomer
78833	78869	07:04:01	CCACGGCCTCGCCGCCCCCGACGCGGCCGCGGCGGCC	CDS	2725	80126	+	gene=UL12	36	Monomer
78857	78877	05:02:01	GGCCGCGGCGGCCTTTGGCGG	CDS	2725	80126	+	gene=UL12	20	Monomer
78884	78899	04:01:01	CCCGCCGCCCGCGCCC	CDS	2725	80126	+	gene=UL12	15	Monomer
78941	78951	04:01:01	GGTGGAGGCGG	CDS	2725	80126	+	gene=UL12	10	Monomer
79033	79054	04:01:01	CCGACGGCCCGCGCTTCCCGCC	CDS	2725	80126	+	gene=UL12	21	Monomer
79138	79190	09:06:02	CCCGCGCCGCCGTCGCGGCCCTGTACGCCGAGGCGCCCACGCCGGACCTGCCC	CDS	2725	80126	+	gene=UL12	52	cluster
79266	79284	05:02:01	CCACCGCCGGGCCACGACC	CDS	2725	80126	+	gene=UL12	18	Monomer
79320	79350	05:02:01	GGCATGGTCGGGGCCTCGCTGGACCTGCTGG	CDS	2725	80126	+	gene=UL12	30	Monomer
79526	79546	04:01:01	CCTGTACTCCATCGCCCGGCC	CDS	2725	80126	+	gene=UL12	20	Monomer
79565	79599	06:03:01	GGGCGCCCCGGGGCCCGGCGAGGCGCTGGCGACGG	CDS	2725	80126	+	gene=UL12	34	Monomer
79612	79632	04:01:01	GGCGACGCGGGGGCGCCGAGG	CDS	2725	80126	+	gene=UL12	20	Monomer
79627	79650	04:01:01	CCGAGGACGCCCCGCCGACGCGCC	CDS	2725	80126	+	gene=UL12	23	Monomer
79730	79746	04:01:01	GGTGGACGGCCGTCAGG	CDS	2725	80126	+	gene=UL12	16	Monomer
79862	79895	08:05:02	CCCCGACCGCCCCGCGCGCCCCCACCTGGCCACC	CDS	2725	80126	+	gene=UL12	33	cluster
79907	79919	04:01:01	CCGCCGCCGCCCC	CDS	2725	80126	+	gene=UL12	12	Monomer
79965	79985	05:02:01	CCGCCCGCCTGCGCCGTGCCC	CDS	2725	80126	+	gene=UL12	20	Monomer
80021	80043	04:01:01	GGAGGCGTTCGAGGACCTGCGGG	CDS	2725	80126	+	gene=UL12	22	Monomer
80874	80901	06:03:01	CCGCCGGGCCGTCGTCCGCGCCTTGTCC	CDS	2725	81935	-	gene=UL10	27	Monomer
80918	80958	07:04:01	GGCTGCCCCGGGCGCGGTGGGCGATGCAGGCGCGGACCAGG	CDS	2725	81935	-	gene=UL10	40	Monomer
81203	81226	05:02:01	CCAGGGCGGCCTCCGCCGTCTTCC	CDS	2725	81935	-	gene=UL10	23	Monomer
81273	81305	07:04:01	CCCGACCACGGCCGCGCCCAGGCCGACCGCGCC	CDS	2725	81935	-	gene=UL10	32	Monomer
81350	81379	06:03:01	GGCGCAGCGGGGGGCTGGCCGCCAGGGCGG	CDS	2725	81935	-	gene=UL10	29	Monomer
81443	81463	05:02:01	GGGTGATGTAGGCGGCGGCGG	CDS	2725	81935	-	gene=UL10	20	Monomer
81501	81517	04:01:01	GGCCTGGAGGGTCCAGG	CDS	2725	81935	-	gene=UL10	16	Monomer
81543	81567	04:01:01	CCCCGGGGCGGCCACCGTCGACGCC	CDS	2725	81935	-	gene=UL10	24	Monomer
81596	81639	09:06:02	CCAGCCGGCCGGCCTCGCGCCGCAGCACCACGGCCCCCGCGACC	CDS	2725	81935	-	gene=UL10	43	cluster
82121	82138	05:02:01	CCGCCTGCCGCCGCGTCC	CDS	2725	84465	+	gene=UL9	17	Monomer
82338	82351	04:01:01	CCGGCCCTACCGCC	CDS	2725	84465	+	gene=UL9	13	Monomer
82644	82677	06:03:01	CCGCCGCTGCCTCGTGCTCCGGCACCTCGGGGCC	CDS	2725	84465	+	gene=UL9	33	Monomer
82770	82813	13:10:03	GGCGGCGGCGACGACGGCGGTGGAGGCGGCGGGGGCGGCGGGGG	CDS	2725	84465	+	gene=UL9	43	cluster
83076	83095	04:01:01	GGCGCACGGCCCGGACATGG	CDS	2725	84465	+	gene=UL9	19	Monomer
83096	83112	04:01:01	CCTCCGTCTACCAGTCC	CDS	2725	84465	+	gene=UL9	16	Monomer
83160	83180	04:01:01	GGACGGCTCCGGCGCGCGCGG	CDS	2725	84465	+	gene=UL9	20	Monomer
83220	83236	04:01:01	GGGCTCGGGCTGGCCGG	CDS	2725	84465	+	gene=UL9	16	Monomer
83277	83294	04:01:01	CCAGCGCCGCTGCCGCCC	CDS	2725	84465	+	gene=UL9	17	Monomer
83295	83316	04:01:01	GGCGTTCGCGGCGGCGCGCGGG	CDS	2725	84465	+	gene=UL9	21	Monomer
83499	83518	04:01:01	CCTGGACGCCTTCGCCAGCC	CDS	2725	84465	+	gene=UL9	19	Monomer
83541	83555	04:01:01	CCCCCCGGACCGGCC	CDS	2725	84465	+	gene=UL9	14	Monomer
83547	83563	05:02:01	GGACCGGCCGGTGGCGG	CDS	2725	84465	+	gene=UL9	16	Monomer
83574	83590	04:01:01	GGACAGCGGCGAGGTGG	CDS	2725	84465	+	gene=UL9	16	Monomer
83777	83802	05:02:01	CCTCCGGGGCCGTGCCCGTGGTGGCC	CDS	2725	84465	+	gene=UL9	25	Monomer
83796	83830	08:05:02	GGTGGCCGACGGGCGGCTGGAGCTGGCGGCGCTGG	CDS	2725	84465	+	gene=UL9	34	cluster
83922	83956	09:06:02	GGAGGTGGACTCGGCCGCGGTCGCGGCGGCGGCGG	CDS	2725	84465	+	gene=UL9	34	cluster
84060	84080	06:03:01	GGGGGCGGGCGGGGGCGCGGG	CDS	2725	84465	+	gene=UL9	20	Monomer
84081	84105	04:01:01	CCCGCTGAGCCGCGGGCGCCACGCC	CDS	2725	84465	+	gene=UL9	24	Monomer
84120	84143	05:02:01	GGTGATGTGGGAGGAGGCCTTCGG	CDS	2725	84465	+	gene=UL9	23	Monomer
84236	84268	07:04:01	CCGGCCTGGACCCGCCCGCGGGCGCCACCCACC	CDS	2725	84465	+	gene=UL9	32	Monomer
84291	84321	06:03:01	GGAACGCCGGGGGGACTTTGCGGGGGAGAGG	CDS	2725	84465	+	gene=UL9	30	Monomer
84333	84349	04:01:01	CCTGCCCGCCTGGAGCC	CDS	2725	84465	+	gene=UL9	16	Monomer
84438	84457	04:01:01	GGGGGCCGTGGACTTTGCGG	CDS	2725	84465	+	gene=UL9	19	Monomer
84467	84480	04:01:01	GGCCGCGGCGGGGG	CDS	2725	86513	+	gene=UL8	13	Monomer
84509	84535	05:02:01	GGCCTGGACGGAGCCCGGCGCGCCGGG	CDS	2725	86513	+	gene=UL8	26	Monomer
84611	84651	09:06:02	GGCGGCGCCGTGGACGGGCTCGGCGGCCGCGGTGGCCGCGG	CDS	2725	86513	+	gene=UL8	40	cluster
84669	84729	12:09:03	GGCACGGGGGCGCTGGCGGACCCGGCGCTGTGGCGCGGCGCGCACGGCGCGGTCATGGCGG	CDS	2725	86513	+	gene=UL8	60	cluster
84730	84748	04:01:01	CCCTGCGCCGCGCCCTCCC	CDS	2725	86513	+	gene=UL8	18	Monomer
84821	84843	06:03:01	GGCGGGCGGCGGCGGCGAAGAGG	CDS	2725	86513	+	gene=UL8	22	Monomer
84852	84886	08:05:02	GGGGAGGGCGGCGAGGAGGACGAGGACGAGGCCGG	CDS	2725	86513	+	gene=UL8	34	cluster
84991	85016	04:01:01	CCATGGCCGGCTGCGCCGCGCTCTCC	CDS	2725	86513	+	gene=UL8	25	Monomer
85127	85158	06:03:01	GGTGCTGCGGCCCGCGGGCCGGCGCGTGGCGG	CDS	2725	86513	+	gene=UL8	31	Monomer
85276	85314	06:03:01	CCCCGCCCGTCTTCGCCTTCCTGGGGCCCGAGCTCGCCC	CDS	2725	86513	+	gene=UL8	38	Monomer
85376	85408	07:04:01	GGTGGCCGCGGCCGCGCCGGAGGCGGTCCGCGG	CDS	2725	86513	+	gene=UL8	32	Monomer
85426	85445	04:01:01	GGCTCACGGACGGGCTGTGG	CDS	2725	86513	+	gene=UL8	19	Monomer
85460	85484	05:02:01	CCGCGCCTTCCACGCCCTCGGGCCC	CDS	2725	86513	+	gene=UL8	24	Monomer
85553	85583	05:02:01	CCCGTGCGCCCTCCGCGGGGCCTGGCTGGCC	CDS	2725	86513	+	gene=UL8	30	Monomer
85663	85692	04:01:01	GGGCGCGCGCGGTCAAGCCGGCGCTCGTGG	CDS	2725	86513	+	gene=UL8	29	Monomer
85778	85803	06:03:01	GGCGGCCGCGGCCGAGGCCGGCCTGG	CDS	2725	86513	+	gene=UL8	25	Monomer
85783	85800	04:01:01	CCGCGGCCGAGGCCGGCC	CDS	2725	86513	+	gene=UL8	17	Monomer
85823	85846	04:01:01	GGACGGCTTCTGGGGCGTGCTCGG	CDS	2725	86513	+	gene=UL8	23	Monomer
85859	85875	04:01:01	GGCCGCGCCGGAGGCGG	CDS	2725	86513	+	gene=UL8	16	Monomer
85876	85892	05:02:01	CCGCCGCCGCCGCGGCC	CDS	2725	86513	+	gene=UL8	16	Monomer
85916	85950	06:03:01	GGCCGCCGCGGCGCGGCACCTGGCCGACGCGGGGG	CDS	2725	86513	+	gene=UL8	34	Monomer
85999	86021	05:02:01	CCCTGGCCTGGTCCTGCCACGCC	CDS	2725	86513	+	gene=UL8	22	Monomer
86026	86052	05:02:01	GGCTGCGGCGGCGCGAGGGCCCCGCGG	CDS	2725	86513	+	gene=UL8	26	Monomer
86087	86102	04:01:01	CCGCGCCGCCAAGGCC	CDS	2725	86513	+	gene=UL8	15	Monomer
86126	86154	04:01:01	GGCCGTCGAGGGCCGCGCGGACGCCGAGG	CDS	2725	86513	+	gene=UL8	28	Monomer
86149	86168	04:01:01	CCGAGGCCGCGCGCGCCGCC	CDS	2725	86513	+	gene=UL8	19	Monomer
86191	86213	04:01:01	CCTTCGCCTCGCGCCACGACCCC	CDS	2725	86513	+	gene=UL8	22	Monomer
86239	86252	04:01:01	CCCTCGCCCCCGCC	CDS	2725	86513	+	gene=UL8	13	Monomer
86351	86369	04:01:01	CCCCCCGCTGATCCTGCCC	CDS	2725	86513	+	gene=UL8	18	Monomer
86452	86470	04:01:01	CCGGCGACGCCCCGCCGCC	CDS	2725	86513	+	gene=UL8	18	Monomer
86741	86765	04:01:01	GGTACACGGCCTCGGCCATCTCGGG	CDS	2725	87479	-	gene=UL7	24	Monomer
86889	86905	04:01:01	GGGCGGGGCCCGGGGGG	CDS	2725	87479	-	gene=UL7	16	Monomer
86915	86939	04:01:01	GGCGCTGGGCGATGGGGTAGTGGGG	CDS	2725	87479	-	gene=UL7	24	Monomer
87062	87075	04:01:01	CCAGCCACCGGCCC	CDS	2725	87479	-	gene=UL7	13	Monomer
87098	87108	04:01:01	CCGCCTCCGCC	CDS	2725	87479	-	gene=UL7	10	Monomer
87160	87194	06:03:01	GGGTCCTCGGGGCGCACCAGGGCCAGGCGGTGCGG	CDS	2725	87479	-	gene=UL7	34	Monomer
87233	87252	04:01:01	CCTCGGCGGCCGTGACCACC	CDS	2725	87479	-	gene=UL7	19	Monomer
87269	87300	07:04:01	GGAAGGCCTCCCCGGCGAGGCAGCGGCGGCGG	CDS	2725	87479	-	gene=UL7	31	Monomer
87405	87436	05:02:01	CCCGGGCACCTCGCGCACCTCGCACACCAGCC	CDS	2725	87479	-	gene=UL7	31	Monomer
87405	87436	05:02:01	CCCGGGCACCTCGCGCACCTCGCACACCAGCC	CDS	2725	89301	-	gene=UL6	31	Monomer
87535	87553	04:01:01	GGTCAGGTAGGCCTCGAGG	CDS	2725	89301	-	gene=UL6	18	Monomer
87609	87634	05:02:01	GGCTGGTGATGAGGAAGCCGAGGTGG	CDS	2725	89301	-	gene=UL6	25	Monomer
87885	87907	05:02:01	GGCCGAGGTCCCGCGGCGGCTGG	CDS	2725	89301	-	gene=UL6	22	Monomer
87931	87973	08:05:02	CCCCCCGGCGGGGCCGGCGGCGCCGGTCCCGTCCGCGCCCGCC	CDS	2725	89301	-	gene=UL6	42	cluster
87937	87956	05:02:01	GGCGGGGCCGGCGGCGCCGG	CDS	2725	89301	-	gene=UL6	19	Monomer
88046	88060	04:01:01	CCCCCGTTGTCCGCC	CDS	2725	89301	-	gene=UL6	14	Monomer
88132	88145	04:01:01	GGAGGTGCGGAAGG	CDS	2725	89301	-	gene=UL6	13	Monomer
88166	88189	04:01:01	CCGGCGCCGTGGTGCCCGAAGCCC	CDS	2725	89301	-	gene=UL6	23	Monomer
88317	88344	06:03:01	CCGCGGCCGAGCCCGCCGGGTCCTCGCC	CDS	2725	89301	-	gene=UL6	27	Monomer
88356	88378	04:01:01	CCACGGCGCCGGCCGGGTGCCCC	CDS	2725	89301	-	gene=UL6	22	Monomer
88537	88567	04:01:01	CCAGAGCACCAGGCACTCCCCGCGCTCGCCC	CDS	2725	89301	-	gene=UL6	30	Monomer
88674	88696	05:02:01	CCACCTCGTCCAGGCCCTGGCCC	CDS	2725	89301	-	gene=UL6	22	Monomer
88759	88773	04:01:01	CCGCCGCTTCCCCCC	CDS	2725	89301	-	gene=UL6	14	Monomer
88782	88803	04:01:01	CCCGGCGCACCGGGACCACGCC	CDS	2725	89301	-	gene=UL6	21	Monomer
88938	88956	04:01:01	GGCGCTCGGCCACGGCGGG	CDS	2725	89301	-	gene=UL6	18	Monomer
88959	89001	07:04:01	CCTCGTCGCCGAAGCGCCGCGCCAGCGCCTCGGCGCCGAGGCC	CDS	2725	89301	-	gene=UL6	42	Monomer
89019	89041	05:02:01	CCATCCAGTCCCGGGCCACGTCC	CDS	2725	89301	-	gene=UL6	22	Monomer
89098	89111	04:01:01	GGCGGCCTCGGTGG	CDS	2725	89301	-	gene=UL6	13	Monomer
89185	89209	05:02:01	GGTGCGCGGCGTGGGGTGGATGAGG	CDS	2725	89301	-	gene=UL6	24	Monomer
89241	89259	05:02:01	CCTCCTCCGCGGCGCCGCC	CDS	2725	89301	-	gene=UL6	18	Monomer
89269	89302	11:08:02	CCCGTCCGCAGCCGCCGCCGTCGCAGCCGACATG	CDS	2725	89301	-	gene=UL6	33	Monomer
89301	89317	11:08:02	TGGCCGCCGCCGCCGCC	CDS	2725	91804	+	gene=UL5	16	Monomer
89327	89347	05:02:01	CCGCGCGCCACCAACGCCACC	CDS	2725	91804	+	gene=UL5	20	Monomer
89464	89495	06:03:01	GGCGGACAACCCGGTGGATATAGAGGCGCTGG	CDS	2725	91804	+	gene=UL5	31	Monomer
89866	89900	06:03:01	GGAGCGGCTCACGGGGCGCGCGGCGGAGCACCTGG	CDS	2725	91804	+	gene=UL5	34	Monomer
89962	89980	04:01:01	GGCCGGGCTGCTCGGGCGG	CDS	2725	91804	+	gene=UL5	18	Monomer
90516	90538	04:01:01	CCTTCGACCGGTACCGCGAGGCC	CDS	2725	91804	+	gene=UL5	22	Monomer
90579	90598	04:01:01	CCAACGCCGGCCGCATCACC	CDS	2725	91804	+	gene=UL5	19	Monomer
90706	90728	04:01:01	CCAGGTGGCCGTCACCACGCGCC	CDS	2725	91804	+	gene=UL5	22	Monomer
90759	90782	04:01:01	CCTTCGAGGCCTTCGCGGCCGTCC	CDS	2725	91804	+	gene=UL5	23	Monomer
90899	90941	07:04:01	GGGCTGGCGCCCGAGGCCGTCACGGCGGCCTACCGGCGCCTGG	CDS	2725	91804	+	gene=UL5	42	Monomer
90927	90946	05:02:01	CCTACCGGCGCCTGGCCGCC	CDS	2725	91804	+	gene=UL5	19	Monomer
91007	91027	05:02:01	CCCGCCGCCCCCGCGGGCCCC	CDS	2725	91804	+	gene=UL5	20	Monomer
91021	91043	05:02:01	GGGCCCCGGGGGCGCGCCGGCGG	CDS	2725	91804	+	gene=UL5	22	Monomer
91258	91296	06:03:01	GGTGCGCGGGTGCGAGGTGTTTATGGGGGGGCTGCGCGG	CDS	2725	91804	+	gene=UL5	38	Monomer
91516	91538	04:01:01	GGACGACCTGGAGCTGGACATGG	CDS	2725	91804	+	gene=UL5	22	Monomer
91908	91934	05:02:01	GGCGGCTGGGCGCAGTCGGGCTGTGGG	CDS	2725	92300	+	gene=UL4	26	Monomer
92034	92078	08:05:02	GGGCCGGTGCTCACGGTCCTGGCCGTGGACGGGGAGCCGGAGCGG	CDS	2725	92300	+	gene=UL4	44	cluster
92098	92122	05:02:01	GGACCTGGCCGGCGGCCCCCGAGGG	CDS	2725	92300	+	gene=UL4	24	Monomer
92101	92117	04:01:01	CCTGGCCGGCGGCCCCC	CDS	2725	92300	+	gene=UL4	16	Monomer
92181	92202	04:01:01	GGGCCCGCGGGCGGCCTGCTGG	CDS	2725	92300	+	gene=UL4	21	Monomer
92236	92255	04:01:01	CCATCACCGCGTACCGGCCC	CDS	2725	92300	+	gene=UL4	19	Monomer
92497	92508	04:01:01	GGAGGCGGGGGG	CDS	2725	93150	-	gene=UL3.5	11	Monomer
92598	92630	06:03:01	GGCGGGGTCTCGGCAGCTGGGGCGTCGGGGCGG	CDS	2725	93150	-	gene=UL3.5	32	Monomer
92661	92690	05:02:01	GGGGCCGGGGCAGCTGGACCGCCGGGGCGG	CDS	2725	93150	-	gene=UL3.5	29	Monomer
92679	92698	04:01:01	CCGCCGGGGCGGCCGTCGCC	CDS	2725	93150	-	gene=UL3.5	19	Monomer
92718	92735	05:02:01	GGCGGCGCGGGGGTGCGG	CDS	2725	93150	-	gene=UL3.5	17	Monomer
92753	92770	04:01:01	CCGCCCGCGGCCGTCGCC	CDS	2725	93150	-	gene=UL3.5	17	Monomer
92868	92921	12:09:03	GGTGGTGGTGGTGGGTAGGCTGGACGACGGTGGCGTAGACGGGGTCCGGCTCGG	CDS	2725	93150	-	gene=UL3.5	53	cluster
92949	92979	05:02:01	GGGCGGTGCCCAGGCCGCCGGCGCGCAGGGG	CDS	2725	93150	-	gene=UL3.5	30	Monomer
93037	93077	09:06:02	GGCGGAGACGCGGCGGGAGGCCGCGGCCAGGCGCCGGGCGG	CDS	2725	93150	-	gene=UL3.5	40	cluster
93057	93079	04:01:01	CCGCGGCCAGGCGCCGGGCGGCC	CDS	2725	93150	-	gene=UL3.5	22	Monomer
93088	93106	04:01:01	GGCCTGCAGGAACCGGTGG	CDS	2725	93150	-	gene=UL3.5	18	Monomer
93250	93280	04:01:01	GGGCGCGCGCGGGGCTCGCGTGGGCGTCGGG	CDS	2725	93860	-	gene=UL3	30	Monomer
93364	93389	04:01:01	CCGCGCCCGGGGGCGCCGCGCGGGCC	CDS	2725	93860	-	gene=UL3	25	Monomer
93411	93468	11:08:02	GGACGTCTTGGTGCAGGCGACGGGGAGGCCGGCCAGGGCCGCGGCCAGGTCCCGGCGG	CDS	2725	93860	-	gene=UL3	57	cluster
93439	93463	05:02:01	CCGGCCAGGGCCGCGGCCAGGTCCC	CDS	2725	93860	-	gene=UL3	24	Monomer
93476	93494	04:01:01	CCGTCAGCCGCCGGCGCCC	CDS	2725	93860	-	gene=UL3	18	Monomer
93559	93570	04:01:01	CCCGCCGCCGCC	CDS	2725	93860	-	gene=UL3	11	Monomer
93675	93691	04:01:01	CCCGAGCACCCCCTCCC	CDS	2725	93860	-	gene=UL3	16	Monomer
93733	93749	04:01:01	GGGCGCGGCCCGGAGGG	CDS	2725	93860	-	gene=UL3	16	Monomer
93755	93775	06:03:01	CCTCCTCCACGGCCCACCCCC	CDS	2725	93860	-	gene=UL3	20	Monomer
93810	93833	04:01:01	GGCCGGGGCGCCGGCGAGCGCGGG	CDS	2725	93860	-	gene=UL3	23	Monomer
93836	93861	14:11:03	CCATCATCCGCTCTCCTCCGTCCATC	CDS	2725	93860	-	gene=UL3	25	Monomer
93937	93961	05:02:01	GGGGGCCCGGCCCGTCTGGACGAGG	CDS	2725	94866	-	gene=UL2	24	Monomer
93986	94034	08:05:02	GGGCAGGTCCTGAAGGGCGTGCGGGCCAGCGGCGACGGATGGCTGAAGG	CDS	2725	94866	-	gene=UL2	48	cluster
94047	94070	05:02:01	GGCGGCGCGGGTCCGGCGCGCAGG	CDS	2725	94866	-	gene=UL2	23	Monomer
94239	94257	04:01:01	CCCAGGCCTCCAGGCAGCC	CDS	2725	94866	-	gene=UL2	18	Monomer
94243	94282	06:03:01	GGCCTCCAGGCAGCCGTGGGCGGGCGCGGGCAGCGTCGGG	CDS	2725	94866	-	gene=UL2	39	Monomer
94312	94332	05:02:01	GGCCAGGCTCGGGGGGATCGG	CDS	2725	94866	-	gene=UL2	20	Monomer
94356	94380	05:02:01	CCAGCCCGTGGGCCTGGCCCGGCCC	CDS	2725	94866	-	gene=UL2	24	Monomer
94365	94396	06:03:01	GGGCCTGGCCCGGCCCGTGGTACGGGTCCTGG	CDS	2725	94866	-	gene=UL2	31	Monomer
94407	94429	04:01:01	CCACCTTGACGTCCTCGGGCGCC	CDS	2725	94866	-	gene=UL2	22	Monomer
94480	94505	05:02:01	GGTCAGGCAGCGGCCGCGGTACTCGG	CDS	2725	94866	-	gene=UL2	25	Monomer
94762	94803	10:07:02	GGCGGTGGCGGCGTTAGAGGCAGAAGCGGCGGCGGCGGCAGG	CDS	2725	94866	-	gene=UL2	41	cluster
94822	94839	04:01:01	GGGCGGCAGGCCGCAGGG	CDS	2725	94866	-	gene=UL2	17	Monomer
94903	94931	06:03:01	CCACCTCTCCGAGCTCCTTCAGGGCCGCC	CDS	2725	95314	-	gene=UL1	28	Monomer
94952	94995	08:05:02	GGCCAGGGCCTGGATGGCGACAAAGGGGTTGACCAGGTAGGCGG	CDS	2725	95314	-	gene=UL1	43	cluster
95155	95175	04:01:01	CCCATTCCAGCTCCTCGCGCC	CDS	2725	95314	-	gene=UL1	20	Monomer
95244	95279	07:04:01	CCCGCGACGCCGGTGCCAGGAACCCCCAGCGCCGCC	CDS	2725	95314	-	gene=UL1	35	Monomer
96514	96530	04:01:01	GGTAGCGGAGCGGGGGG	CDS	2725	97584	-	gene=EP0	16	Monomer
96564	96604	09:06:02	GGGGGGCGGCGGTCTCGGGGGCAGAGGCAGAGGGCGACGGG	CDS	2725	97584	-	gene=EP0	40	cluster
96666	96699	07:04:01	CCGACCCCGGGCCGGCCCCGGCCCCCGAGGCACC	CDS	2725	97584	-	gene=EP0	33	Monomer
96674	96695	04:01:01	GGGCCGGCCCCGGCCCCCGAGG	CDS	2725	97584	-	gene=EP0	21	Monomer
96749	96774	06:03:01	CCCTGGGCCTGTCCGCCCGTCCGGCC	CDS	2725	97584	-	gene=EP0	25	Monomer
96839	96865	04:01:01	GGGGAGCGCCTGGGCGCCGGCCTCTGG	CDS	2725	97584	-	gene=EP0	26	Monomer
96885	96912	05:02:01	CCTCCGTCAGATCCTCCGTGTGCACCCC	CDS	2725	97584	-	gene=EP0	27	Monomer
97027	97054	05:02:01	CCTCTGCATCCGCCGCATCCACTGCGCC	CDS	2725	97584	-	gene=EP0	27	Monomer
97209	97232	04:01:01	CCGTCGAGACCTGCCCATAAAGCC	CDS	2725	97584	-	gene=EP0	23	Monomer
97383	97396	04:01:01	CCGTCGCCCCCTCC	CDS	2725	97584	-	gene=EP0	13	Monomer
97434	97457	06:03:01	GGTGGAGGATGGAGGTGACGCGGG	CDS	2725	97584	-	gene=EP0	23	Monomer
103176	103208	05:02:01	GGAGCAGCAGGTAGGGGTTGCCGGCGTCCTCGG	CDS	2725	107511	-	gene=IE180	32	Monomer
103196	103237	08:05:02	CCGGCGTCCTCGGCCTCCTCGTCGTCCGAGATGGCCTCCACC	CDS	2725	107511	-	gene=IE180	41	cluster
103243	103267	04:01:01	GGGCCCGAGCGGGCCGCGGGGCCGG	CDS	2725	107511	-	gene=IE180	24	Monomer
103246	103287	07:04:01	CCCGAGCGGGCCGCGGGGCCGGCCGTCGCCGCCGCGGACGCC	CDS	2725	107511	-	gene=IE180	41	Monomer
103423	103460	07:04:01	GGCCGGCGGGGCGCCCGCGGCGGCGACGGCGCCCGGGG	CDS	2725	107511	-	gene=IE180	37	Monomer
103472	103491	04:01:01	GGGGCGGCCTCGGCGTCGGG	CDS	2725	107511	-	gene=IE180	19	Monomer
103528	103580	10:07:02	GGCCGGCAGGCCCTCGGGGCCGCGGAGCTCGGCGAGGCCCCGGCGGCCGCAGG	CDS	2725	107511	-	gene=IE180	52	cluster
103698	103717	04:01:01	CCATGTCCTTGCAGCCGTCC	CDS	2725	107511	-	gene=IE180	19	Monomer
103737	103787	10:07:02	GGCGGTAGGCGCGCGGCGGCAGCGGGACCGGGGTCCGGGGCCCGGCGCGGG	CDS	2725	107511	-	gene=IE180	50	cluster
103815	103865	10:07:02	GGCGGCAGAGGCGCAGCGGCTCGGCCCCGGGGTGCAGGCGGGCGAAGGAGG	CDS	2725	107511	-	gene=IE180	50	cluster
103918	103944	04:01:01	GGCCGCGCGGAGCTCGCGGCACCCGGG	CDS	2725	107511	-	gene=IE180	26	Monomer
103954	103987	07:04:01	GGCGCACTGGGCGGCCGGGTCCAGGCGGACGCGG	CDS	2725	107511	-	gene=IE180	33	Monomer
104004	104035	07:04:01	CCCCCACGGCCGGGCCGTCCGCGGGCCAGTCC	CDS	2725	107511	-	gene=IE180	31	Monomer
104059	104081	05:02:01	CCGGCGCCGCGCCGCGCCGAGCC	CDS	2725	107511	-	gene=IE180	22	Monomer
104097	104128	05:02:01	CCACGGCGCCGGCGAAGCCGAGGTCCCGCGCC	CDS	2725	107511	-	gene=IE180	31	Monomer
104176	104195	04:01:01	CCCGGTCCAGTTCCCGGCCC	CDS	2725	107511	-	gene=IE180	19	Monomer
104220	104237	05:02:01	GGCGGTGGGCGAAGGCGG	CDS	2725	107511	-	gene=IE180	17	Monomer
104386	104423	08:05:02	GGCGGCGCGGCGGCGGAGCGGGGCGCCGCGGCGCGCGG	CDS	2725	107511	-	gene=IE180	37	cluster
104436	104453	04:01:01	GGGCGGCCGGGTCGAAGG	CDS	2725	107511	-	gene=IE180	17	Monomer
104653	104672	07:04:01	GGAGGAGGAGGAGGAGGAGG	CDS	2725	107511	-	gene=IE180	19	Monomer
104683	104703	04:01:01	GGGAGCGGGGTCCGGAGCGGG	CDS	2725	107511	-	gene=IE180	20	Monomer
104731	104746	04:01:01	CCGGGGCCCCCGGTCC	CDS	2725	107511	-	gene=IE180	15	Monomer
104787	104823	07:04:01	CCGCGCCGGAGAGCCCCTCGTCCTCCTCGCCGTCCCC	CDS	2725	107511	-	gene=IE180	36	Monomer
104824	104848	05:02:01	GGGGCGGCGGGCCCCGGGCGCGCGG	CDS	2725	107511	-	gene=IE180	24	Monomer
105020	105037	05:02:01	CCCGCCGCCGCCGGCGCC	CDS	2725	107511	-	gene=IE180	17	Monomer
105133	105154	04:01:01	CCGGGCCGCGGCCACGTTGGCC	CDS	2725	107511	-	gene=IE180	21	Monomer
105230	105254	04:01:01	GGCGCCACGGTGCGGGCGACGAGGG	CDS	2725	107511	-	gene=IE180	24	Monomer
105264	105297	07:04:01	CCGCGGCCTGCCGCCGCTCGGCCGGGCCGGCCCC	CDS	2725	107511	-	gene=IE180	33	Monomer
105283	105301	04:01:01	GGCCGGGCCGGCCCCGGGG	CDS	2725	107511	-	gene=IE180	18	Monomer
105538	105620	15:12:03	GGCGCGGGGGTCCGCGGCGCGGCCCGGGTAGGCCATGTCGGCGTAGGCCCGGCGGAGGCTCTGCAGGATGAAGGTCTTCTGGG	CDS	2725	107511	-	gene=IE180	82	cluster
105633	105650	04:01:01	GGCGGCTCATGGCCACGG	CDS	2725	107511	-	gene=IE180	17	Monomer
105680	105698	04:01:01	GGGTCCTGGGCGGCCATGG	CDS	2725	107511	-	gene=IE180	18	Monomer
105736	105790	08:05:02	GGTGATGAAGGAGCCGTGGCCGTGGGGCGCGTGGACCCGGCGCTGGCAGAACTGG	CDS	2725	107511	-	gene=IE180	54	cluster
105835	105854	04:01:01	GGACATGGCCTCGCCGGCGG	CDS	2725	107511	-	gene=IE180	19	Monomer
105895	105913	04:01:01	CCTCGAGTCCCCCATCTCC	CDS	2725	107511	-	gene=IE180	18	Monomer
105925	105970	09:06:02	GGGCACGGGCCCGGCCGCGGCGCGGTAGCGGGCCGCGGCCTGGCGG	CDS	2725	107511	-	gene=IE180	45	cluster
106023	106062	08:05:02	GGACGCGGCCGTCGGCCGGAGGGTCGGAGCCGGGCCAGGG	CDS	2725	107511	-	gene=IE180	39	cluster
106085	106112	06:03:01	GGCCCGTCGGTCGGCGGGGGCCCGTCGG	CDS	2725	107511	-	gene=IE180	27	Monomer
106125	106144	05:02:01	GGTGGTTGTTGGTGGAGCGG	CDS	2725	107511	-	gene=IE180	19	Monomer
106173	106195	04:01:01	CCGGGGCCGGGGCCGGGGAGGCC	CDS	2725	107511	-	gene=IE180	22	Monomer
106321	106379	14:11:03	GGAGGAGGACGAGGACGAGGAGGACGAGGAGGACGAGGAGGACGAGGACGAGGAGGAGG	CDS	2725	107511	-	gene=IE180	58	cluster
106482	106496	04:01:01	GGCCGCGGCGGAGGG	CDS	2725	107511	-	gene=IE180	14	Monomer
106507	106524	04:01:01	GGCGCGGCGCCGGCGGGG	CDS	2725	107511	-	gene=IE180	17	Monomer
106542	106579	07:04:01	CCCCGCCGTCCCCGGCGAGGCCGAGTCCGTCCTCGTCC	CDS	2725	107511	-	gene=IE180	37	Monomer
106719	106741	04:01:01	GGGGCTCGCGGTGCTGGTGATGG	CDS	2725	107511	-	gene=IE180	22	Monomer
106762	106772	04:01:01	GGCGGAGGGGG	CDS	2725	107511	-	gene=IE180	10	Monomer
106775	106803	07:04:01	CCGCCGCCGCCGGGCGCCGAGACCGGCCC	CDS	2725	107511	-	gene=IE180	28	Monomer
106799	106830	08:05:02	GGCCCGGCGGCGGGGGAGGCTGGGGAAGCGGG	CDS	2725	107511	-	gene=IE180	31	cluster
106831	106843	04:01:01	CCCCCGCCGTGCC	CDS	2725	107511	-	gene=IE180	12	Monomer
106865	106893	05:02:01	GGCTGTGCTGGTGGCGCCGGGGTCCGAGG	CDS	2725	107511	-	gene=IE180	28	Monomer
106881	106931	10:07:02	CCGGGGTCCGAGGCCGCGCCGCCGGCCCGGGCTCACCGACCGGGTCCCCCC	CDS	2725	107511	-	gene=IE180	50	cluster
107017	107047	06:03:01	CCCGGGGCCGCCGGGGGCCCCGGCCTCTGCC	CDS	2725	107511	-	gene=IE180	30	Monomer
107020	107039	04:01:01	GGGGCCGCCGGGGGCCCCGG	CDS	2725	107511	-	gene=IE180	19	Monomer
107074	107106	06:03:01	CCGGGGCCCGGAGCCGGCCCGGGACCGGGGCCC	CDS	2725	107511	-	gene=IE180	32	Monomer
107145	107175	05:02:01	CCCGACCGGGGGACCCGGCGGCCGGGGACCC	CDS	2725	107511	-	gene=IE180	30	Monomer
107152	107178	06:03:01	GGGGGACCCGGCGGCCGGGGACCCGGG	CDS	2725	107511	-	gene=IE180	26	Monomer
107253	107359	18:15:04	GGGCCGAAGGAGGACGGGGCGGCCTCGTGGCTCCGGCCGCGGCCGCGAGGACGGCGGCCTCGGCCTCGGCGGCGTCGTCGGAGAAGAGGCCGCCCGGGCCGAAGAGG	CDS	2725	107511	-	gene=IE180	106	cluster
107364	107415	08:05:02	CCTCGCCGGAGGAGCCGCGGCGCCGGGAGCCCTGGCTGCCGCCGTCGGGGCC	CDS	2725	107511	-	gene=IE180	51	cluster
107371	107398	05:02:01	GGAGGAGCCGCGGCGCCGGGAGCCCTGG	CDS	2725	107511	-	gene=IE180	27	Monomer
107437	107464	06:03:01	GGCCGCGGCGGCGGCCGCCAGGAGCTGG	CDS	2725	107511	-	gene=IE180	27	Monomer
115997	116018	04:01:01	GGACCGGGTCTGGGCCGACTGG	CDS	2725	117089	+	gene=US1	21	Monomer
116172	116186	04:01:01	CCCCCGCCCGACCCC	CDS	2725	117089	+	gene=US1	14	Monomer
116381	116399	04:01:01	CCAGCGCCCCTCGGCCCCC	CDS	2725	117089	+	gene=US1	18	Monomer
116489	116509	04:01:01	CCCGCGCGTCCTCTCCCCGCC	CDS	2725	117089	+	gene=US1	20	Monomer
116604	116688	15:12:03	GGCTCGGTGTGCGAGGACGACGGGGAGGACGAGGACGAAGAGGAAGACGGGGAGGAGGAAGACGAGGACGAGGAGGGGGAAGAGG	CDS	2725	117089	+	gene=US1	84	cluster
116699	116733	07:04:01	GGAGGAAGAGGAAGGGGACGAGGACGGGGAGACGG	CDS	2725	117089	+	gene=US1	34	Monomer
116744	116787	09:06:02	GGAGGACGACGAGGCCGAGGACGAGGAGGACGAGGAGGACGGGG	CDS	2725	117089	+	gene=US1	43	cluster
116921	116989	13:10:03	GGACGAGGACGATGGAGAGGACGAGGAGGACGAGGAAGGGGAGGACGGGGGGGAAGACGGCGAAGACGG	CDS	2725	117089	+	gene=US1	68	cluster
117012	117036	06:03:01	GGAGAGGGCGAGGAGGGCGGGAAGG	CDS	2725	117089	+	gene=US1	24	Monomer
117061	117085	05:02:01	CCCCGACGCGGCCCGCCGCCGCCCC	CDS	2725	117089	+	gene=US1	24	Monomer
118440	118464	05:02:01	GGGGGGCTGACGCGGCAGGCCGCGG	CDS	2725	119336	+	gene=US3	24	Monomer
118538	118582	09:06:02	GGCCCGCCGGCCGGGCGAGGCGGACACGGTGGTGCTGAAGGTGGG	CDS	2725	119336	+	gene=US3	44	cluster
118936	118961	05:02:01	CCGGGACCATCGAGACCAACGCCCCC	CDS	2725	119336	+	gene=US3	25	Monomer
119005	119019	04:01:01	GGGGCGCGGGGGTGG	CDS	2725	119336	+	gene=US3	14	Monomer
119093	119115	04:01:01	CCTGATCGACCTCATCCGCGCCC	CDS	2725	119336	+	gene=US3	22	Monomer
119171	119197	06:03:01	CCGGTACGCCGGGACCCACCGCCAGCC	CDS	2725	119336	+	gene=US3	26	Monomer
119280	119297	05:02:01	CCCGTCCGCCGCCCTTCC	CDS	2725	119336	+	gene=US3	17	Monomer
119416	119466	07:04:01	CCTCGCCCTCGGGCTCCTCGTGGTCCGCACCGTCGTGGCCAGAGAGGCCCC	CDS	2725	120892	+	gene=US4	50	Monomer
119602	119616	04:01:01	CCTCCTGGATCCGCC	CDS	2725	120892	+	gene=US4	14	Monomer
119725	119746	04:01:01	CCCCGGGGACGCCATGCCCTCC	CDS	2725	120892	+	gene=US4	21	Monomer
119895	119915	04:01:01	CCTACCTCGGCACCGTCTCCC	CDS	2725	120892	+	gene=US4	20	Monomer
119920	119936	04:01:01	GGTGGAGGCCAACCTGG	CDS	2725	120892	+	gene=US4	16	Monomer
120174	120187	04:01:01	CCCCCGAGGCCCCC	CDS	2725	120892	+	gene=US4	13	Monomer
120181	120215	07:04:01	GGCCCCCGAGGGCGAGGAGGTGACCGAGGAGGAGG	CDS	2725	120892	+	gene=US4	34	Monomer
120216	120236	04:01:01	CCGAGCTGACCTCCAGCGACC	CDS	2725	120892	+	gene=US4	20	Monomer
120269	120291	05:02:01	CCCGCCGCTCCCGCCGAGGGCCC	CDS	2725	120892	+	gene=US4	22	Monomer
120286	120329	09:06:02	GGGCCCGGCGACGGAGGAGGGGCGCGGGGCCGAGGAGGACGAGG	CDS	2725	120892	+	gene=US4	43	cluster
120401	120437	10:07:02	CCGCCTCCACCACCCCCGCGCCCCCACCCGCGCGGCC	CDS	2725	120892	+	gene=US4	36	cluster
120448	120467	04:01:01	CCATGACCACGGTCACCACC	CDS	2725	120892	+	gene=US4	19	Monomer
120499	120520	05:02:01	CCGACTGCCGCCGGAGCCGACC	CDS	2725	120892	+	gene=US4	21	Monomer
120549	120584	07:04:01	CCCCCACCGGCAGCCCCGCCCTGCTCCTGGGCTTCC	CDS	2725	120892	+	gene=US4	35	Monomer
120600	120625	05:02:01	CCTCGCGCCCCCTGCACCTGACGGCC	CDS	2725	120892	+	gene=US4	25	Monomer
120667	120695	06:03:01	CCGCCACATCCGCTCCCTCGGCGGCCTCC	CDS	2725	120892	+	gene=US4	28	Monomer
120711	120746	08:05:02	CCGAGACCACCAACACCACCACCACCCAGACGGGCC	CDS	2725	120892	+	gene=US4	35	cluster
120846	120867	04:01:01	GGGCCCGGGCCCGGAACGACGG	CDS	2725	120892	+	gene=US4	21	Monomer
121095	121113	04:01:01	GGCGGCGCTGGTCGCCCGG	CDS	2725	122277	+	gene=US6	18	Monomer
121323	121341	05:02:01	GGCGGTGGCCCACCGGCGG	CDS	2725	122277	+	gene=US6	18	Monomer
121331	121372	07:04:01	CCCACCGGCGGCCCACGTACCGCGCCCACGTGGCCTGGTACC	CDS	2725	122277	+	gene=US6	41	Monomer
121452	121469	04:01:01	CCGGCGCCGCACCACGCC	CDS	2725	122277	+	gene=US6	17	Monomer
121533	121548	04:01:01	GGTGGCTCCGGGGCGG	CDS	2725	122277	+	gene=US6	15	Monomer
121560	121581	04:01:01	CCAGTACCGGCGCCTGGTGTCC	CDS	2725	122277	+	gene=US6	21	Monomer
121641	121666	04:01:01	CCCGTTCGCCCGCGTGGACCAGCACC	CDS	2725	122277	+	gene=US6	25	Monomer
121734	121765	06:03:01	CCTGACGCCGTTCTACCAGCAGCCCCCGCACC	CDS	2725	122277	+	gene=US6	31	Monomer
121800	121860	10:07:02	CCGGACGCTCCCGCGGGCCTACGCCGCCGCCACGCCGTACGCCATCGACCCCGCGCGGCCC	CDS	2725	122277	+	gene=US6	60	cluster
122065	122108	09:06:02	CCGCAGCCCGCGGAGCCGTTCCAGCCGCGGACCCCCGCCGCGCC	CDS	2725	122277	+	gene=US6	43	cluster
122428	122450	04:01:01	CCGGCAGCGCCGTCCTCGTGCCC	CDS	2725	123398	+	gene=US7	22	Monomer
122594	122625	06:03:01	CCTCTGCCCCCGCGTGCACCACGAGGCCTTCC	CDS	2725	123398	+	gene=US7	31	Monomer
122675	122690	04:01:01	GGTGGAGGCGCGCCGG	CDS	2725	123398	+	gene=US7	15	Monomer
122807	122831	06:03:01	CCCCCACCACCCCACGCCGTCGTCC	CDS	2725	123398	+	gene=US7	24	Monomer
123002	123030	07:04:01	GGAGGAGGACGAGGAGGGGGCGACGACGG	CDS	2725	123398	+	gene=US7	28	Monomer
123104	123125	05:02:01	CCTGCTCGCCGCCGCCAACGCC	CDS	2725	123398	+	gene=US7	21	Monomer
123128	123149	04:01:01	GGCGGGCGCCCGGGGCCCCGGG	CDS	2725	123398	+	gene=US7	21	Monomer
123261	123276	04:01:01	GGGCGCGGCCCGGCGG	CDS	2725	123398	+	gene=US7	15	Monomer
123642	123657	04:01:01	CCTCTCCACCGAGGCC	CDS	2725	125235	+	gene=US8	15	Monomer
123734	123757	04:01:01	GGGAGGCACCCCCGGCCCATCTGG	CDS	2725	125235	+	gene=US8	23	Monomer
123799	123828	06:03:01	GGCGACGGCGCCGTGGTGGCCGGGATCTGG	CDS	2725	125235	+	gene=US8	29	Monomer
123887	123904	05:02:01	CCGCCTGCCACCCGGACC	CDS	2725	125235	+	gene=US8	17	Monomer
123915	123938	04:01:01	CCGCGCCTGCGTCCCCGAGGCCCC	CDS	2725	125235	+	gene=US8	23	Monomer
123933	123953	04:01:01	GGCCCCGGAGCGGGGCATCGG	CDS	2725	125235	+	gene=US8	20	Monomer
123960	123985	05:02:01	CCTGCCGCCCGAGGTGCCGCGGCTCC	CDS	2725	125235	+	gene=US8	25	Monomer
124024	124053	06:03:01	CCGCACCTGACCGTCCGGCGGGCCACGCCC	CDS	2725	125235	+	gene=US8	29	Monomer
124113	124128	04:01:01	GGCGGTGGGCGACCGG	CDS	2725	125235	+	gene=US8	15	Monomer
124356	124394	06:03:01	CCACCCGCGCGCGCCCGAGTGCCTGCGCCCGGTGGACCC	CDS	2725	125235	+	gene=US8	38	Monomer
124487	124506	04:01:01	CCGCCTGCCCCTTCGACGCC	CDS	2725	125235	+	gene=US8	19	Monomer
124571	124593	04:01:01	CCCACAACGGCCACGTCGCCACC	CDS	2725	125235	+	gene=US8	22	Monomer
124635	124673	06:03:01	GGTCATCAAGGAGCTGACGGCCCCGGCCCGGGCCCCGGG	CDS	2725	125235	+	gene=US8	38	Monomer
124682	124697	04:01:01	GGGGCCCCGGCGGCGG	CDS	2725	125235	+	gene=US8	15	Monomer
124732	124768	06:03:01	CCGGCGCCGCCCGCGCGCCCGTGGAACCCGTACGGCC	CDS	2725	125235	+	gene=US8	36	Monomer
124862	124898	07:04:01	CCCGCCGCCGGGCGGCCTCGCGGCCGTTCCGGGTGCC	CDS	2725	125235	+	gene=US8	36	Monomer
124871	124894	04:01:01	GGGCGGCCTCGCGGCCGTTCCGGG	CDS	2725	125235	+	gene=US8	23	Monomer
125000	125022	06:03:01	CCCGCCGGCGGCCCTCCTCCCCC	CDS	2725	125235	+	gene=US8	22	Monomer
125023	125046	04:01:01	GGCGGGGACAGCGGCTACGAGGGG	CDS	2725	125235	+	gene=US8	23	Monomer
125201	125212	04:01:01	CCGCCAGCCGCC	CDS	2725	125235	+	gene=US8	11	Monomer
125307	125324	04:01:01	CCCCAGCGCCCCCGTCCC	CDS	2725	125589	+	gene=US9	17	Monomer
125463	125487	05:02:01	GGGACGCCGGCAGGCGGCGCGCCGG	CDS	2725	125589	+	gene=US9	24	Monomer
125484	125503	04:01:01	CCGGAGACGCCGCCGCTGCC	CDS	2725	125589	+	gene=US9	19	Monomer
125876	125904	05:02:01	GGGCGAGGCGCACCCGGACCTGTGGAAGG	CDS	2725	126581	+	gene=US2	28	Monomer
126019	126044	04:01:01	CCCTGCTGCCGCGCGCCACGCGCCCC	CDS	2725	126581	+	gene=US2	25	Monomer
126172	126188	04:01:01	GGCTGGACACGGAGTGG	CDS	2725	126581	+	gene=US2	16	Monomer
126224	126240	04:01:01	GGGGGCCCGGGGCACGG	CDS	2725	126581	+	gene=US2	16	Monomer
126358	126378	05:02:01	GGCGGCGGCCCGGGCTGACGG	CDS	2725	126581	+	gene=US2	20	Monomer
126406	126428	05:02:01	CCGGGATCCCGGCCACCCGCGCC	CDS	2725	126581	+	gene=US2	22	Monomer
126443	126467	05:02:01	CCACAACCGCTCCTGGCGCCACGCC	CDS	2725	126581	+	gene=US2	24	Monomer
126468	126483	04:01:01	GGCGAGTGGACGGAGG	CDS	2725	126581	+	gene=US2	15	Monomer
126523	126547	05:02:01	GGCGCCGGGGCGGGCGCGGCAACGG	CDS	2725	126581	+	gene=US2	24	Monomer
127517	127541	05:02:01	GGGGCGGCGGCGGGCCGCGTCGGGG	CDS	2725	128607	-	gene=US1	24	Monomer
127566	127590	06:03:01	CCTTCCCGCCCTCCTCGCCCTCTCC	CDS	2725	128607	-	gene=US1	24	Monomer
127613	127681	13:10:03	CCGTCTTCGCCGTCTTCCCCCCCGTCCTCCCCTTCCTCGTCCTCCTCGTCCTCTCCATCGTCCTCGTCC	CDS	2725	128607	-	gene=US1	68	cluster
127815	127858	09:06:02	CCCCGTCCTCCTCGTCCTCCTCGTCCTCGGCCTCGTCGTCCTCC	CDS	2725	128607	-	gene=US1	43	cluster
127869	127903	07:04:01	CCGTCTCCCCGTCCTCGTCCCCTTCCTCTTCCTCC	CDS	2725	128607	-	gene=US1	34	Monomer
127914	127998	15:12:03	CCTCTTCCCCCTCCTCGTCCTCGTCTTCCTCCTCCCCGTCTTCCTCTTCGTCCTCGTCCTCCCCGTCGTCCTCGCACACCGAGCC	CDS	2725	128607	-	gene=US1	84	cluster
128093	128113	04:01:01	GGCGGGGAGAGGACGCGCGGG	CDS	2725	128607	-	gene=US1	20	Monomer
128203	128221	04:01:01	GGGGGCCGAGGGGCGCTGG	CDS	2725	128607	-	gene=US1	18	Monomer
128416	128430	04:01:01	GGGGTCGGGCGGGGG	CDS	2725	128607	-	gene=US1	14	Monomer
128584	128605	04:01:01	CCAGTCGGCCCAGACCCGGTCC	CDS	2725	128607	-	gene=US1	21	Monomer
137138	137165	06:03:01	CCAGCTCCTGGCGGCCGCCGCCGCGGCC	CDS	2725	141431	+	gene=IE180	27	Monomer
137187	137238	08:05:02	GGCCCCGACGGCGGCAGCCAGGGCTCCCGGCGCCGCGGCTCCTCCGGCGAGG	CDS	2725	141431	+	gene=IE180	51	cluster
137204	137231	05:02:01	CCAGGGCTCCCGGCGCCGCGGCTCCTCC	CDS	2725	141431	+	gene=IE180	27	Monomer
137243	137349	18:15:04	CCTCTTCGGCCCGGGCGGCCTCTTCTCCGACGACGCCGCCGAGGCCGAGGCCGCCGTCCTCGCGGCCGCGGCCGGAGCCACGAGGCCGCCCCGTCCTCCTTCGGCCC	CDS	2725	141431	+	gene=IE180	106	cluster
137424	137450	06:03:01	CCCGGGTCCCCGGCCGCCGGGTCCCCC	CDS	2725	141431	+	gene=IE180	26	Monomer
137427	137457	05:02:01	GGGTCCCCGGCCGCCGGGTCCCCCGGTCGGG	CDS	2725	141431	+	gene=IE180	30	Monomer
137496	137528	06:03:01	GGGCCCCGGTCCCGGGCCGGCTCCGGGCCCCGG	CDS	2725	141431	+	gene=IE180	32	Monomer
137555	137585	06:03:01	GGCAGAGGCCGGGGCCCCCGGCGGCCCCGGG	CDS	2725	141431	+	gene=IE180	30	Monomer
137563	137582	04:01:01	CCGGGGCCCCCGGCGGCCCC	CDS	2725	141431	+	gene=IE180	19	Monomer
137671	137721	10:07:02	GGGGGGACCCGGTCGGTGAGCCCGGGCCGGCGGCGCGGCCTCGGACCCCGG	CDS	2725	141431	+	gene=IE180	50	cluster
137709	137737	05:02:01	CCTCGGACCCCGGCGCCACCAGCACAGCC	CDS	2725	141431	+	gene=IE180	28	Monomer
137759	137771	04:01:01	GGCACGGCGGGGG	CDS	2725	141431	+	gene=IE180	12	Monomer
137772	137803	08:05:02	CCCGCTTCCCCAGCCTCCCCCGCCGCCGGGCC	CDS	2725	141431	+	gene=IE180	31	cluster
137799	137827	07:04:01	GGGCCGGTCTCGGCGCCCGGCGGCGGCGG	CDS	2725	141431	+	gene=IE180	28	Monomer
137830	137840	04:01:01	CCCCCTCCGCC	CDS	2725	141431	+	gene=IE180	10	Monomer
137861	137883	04:01:01	CCATCACCAGCACCGCGAGCCCC	CDS	2725	141431	+	gene=IE180	22	Monomer
138023	138060	07:04:01	GGACGAGGACGGACTCGGCCTCGCCGGGGACGGCGGGG	CDS	2725	141431	+	gene=IE180	37	Monomer
138078	138095	04:01:01	CCCCGCCGGCGCCGCGCC	CDS	2725	141431	+	gene=IE180	17	Monomer
138106	138120	04:01:01	CCCTCCGCCGCGGCC	CDS	2725	141431	+	gene=IE180	14	Monomer
138223	138281	14:11:03	CCTCCTCCTCGTCCTCGTCCTCCTCGTCCTCCTCGTCCTCCTCGTCCTCGTCCTCCTCC	CDS	2725	141431	+	gene=IE180	58	cluster
138407	138429	04:01:01	GGCCTCCCCGGCCCCGGCCCCGG	CDS	2725	141431	+	gene=IE180	22	Monomer
138458	138477	05:02:01	CCGCTCCACCAACAACCACC	CDS	2725	141431	+	gene=IE180	19	Monomer
138490	138517	06:03:01	CCGACGGGCCCCCGCCGACCGACGGGCC	CDS	2725	141431	+	gene=IE180	27	Monomer
138540	138579	08:05:02	CCCTGGCCCGGCTCCGACCCTCCGGCCGACGGCCGCGTCC	CDS	2725	141431	+	gene=IE180	39	cluster
138632	138677	09:06:02	CCGCCAGGCCGCGGCCCGCTACCGCGCCGCGGCCGGGCCCGTGCCC	CDS	2725	141431	+	gene=IE180	45	cluster
138689	138707	04:01:01	GGAGATGGGGGACTCGAGG	CDS	2725	141431	+	gene=IE180	18	Monomer
138748	138767	04:01:01	CCGCCGGCGAGGCCATGTCC	CDS	2725	141431	+	gene=IE180	19	Monomer
138812	138866	08:05:02	CCAGTTCTGCCAGCGCCGGGTCCACGCGCCCCACGGCCACGGCTCCTTCATCACC	CDS	2725	141431	+	gene=IE180	54	cluster
138904	138922	04:01:01	CCATGGCCGCCCAGGACCC	CDS	2725	141431	+	gene=IE180	18	Monomer
138952	138969	04:01:01	CCGTGGCCATGAGCCGCC	CDS	2725	141431	+	gene=IE180	17	Monomer
138982	139064	15:12:03	CCCAGAAGACCTTCATCCTGCAGAGCCTCCGCCGGGCCTACGCCGACATGGCCTACCCGGGCCGCGCCGCGGACCCCCGCGCC	CDS	2725	141431	+	gene=IE180	82	cluster
139301	139319	04:01:01	CCCCGGGGCCGGCCCGGCC	CDS	2725	141431	+	gene=IE180	18	Monomer
139305	139338	07:04:01	GGGGCCGGCCCGGCCGAGCGGCGGCAGGCCGCGG	CDS	2725	141431	+	gene=IE180	33	Monomer
139348	139372	04:01:01	CCCTCGTCGCCCGCACCGTGGCGCC	CDS	2725	141431	+	gene=IE180	24	Monomer
139448	139469	04:01:01	GGCCAACGTGGCCGCGGCCCGG	CDS	2725	141431	+	gene=IE180	21	Monomer
139565	139582	05:02:01	GGCGCCGGCGGCGGCGGG	CDS	2725	141431	+	gene=IE180	17	Monomer
139754	139778	05:02:01	CCGCGCGCCCGGGGCCCGCCGCCCC	CDS	2725	141431	+	gene=IE180	24	Monomer
139779	139815	07:04:01	GGGGACGGCGAGGAGGACGAGGGGCTCTCCGGCGCGG	CDS	2725	141431	+	gene=IE180	36	Monomer
139856	139871	04:01:01	GGACCGGGGGCCCCGG	CDS	2725	141431	+	gene=IE180	15	Monomer
139899	139919	04:01:01	CCCGCTCCGGACCCCGCTCCC	CDS	2725	141431	+	gene=IE180	20	Monomer
139930	139949	07:04:01	CCTCCTCCTCCTCCTCCTCC	CDS	2725	141431	+	gene=IE180	19	Monomer
140149	140166	04:01:01	CCTTCGACCCGGCCGCCC	CDS	2725	141431	+	gene=IE180	17	Monomer
140179	140216	08:05:02	CCGCGCGCCGCGGCGCCCCGCTCCGCCGCCGCGCCGCC	CDS	2725	141431	+	gene=IE180	37	cluster
140365	140382	05:02:01	CCGCCTTCGCCCACCGCC	CDS	2725	141431	+	gene=IE180	17	Monomer
140407	140426	04:01:01	GGGCCGGGAACTGGACCGGG	CDS	2725	141431	+	gene=IE180	19	Monomer
140474	140505	05:02:01	GGCGCGGGACCTCGGCTTCGCCGGCGCCGTGG	CDS	2725	141431	+	gene=IE180	31	Monomer
140521	140543	05:02:01	GGCTCGGCGCGGCGCGGCGCCGG	CDS	2725	141431	+	gene=IE180	22	Monomer
140567	140598	07:04:01	GGACTGGCCCGCGGACGGCCCGGCCGTGGGGG	CDS	2725	141431	+	gene=IE180	31	Monomer
140615	140648	07:04:01	CCGCGTCCGCCTGGACCCGGCCGCCCAGTGCGCC	CDS	2725	141431	+	gene=IE180	33	Monomer
140658	140684	04:01:01	CCCGGGTGCCGCGAGCTCCGCGCGGCC	CDS	2725	141431	+	gene=IE180	26	Monomer
140737	140787	10:07:02	CCTCCTTCGCCCGCCTGCACCCCGGGGCCGAGCCGCTGCGCCTCTGCCGCC	CDS	2725	141431	+	gene=IE180	50	cluster
140885	140904	04:01:01	GGACGGCTGCAAGGACATGG	CDS	2725	141431	+	gene=IE180	19	Monomer
141022	141074	10:07:02	CCTGCGGCCGCCGGGGCCTCGCCGAGCTCCGCGGCCCCGAGGGCCTGCCGGCC	CDS	2725	141431	+	gene=IE180	52	cluster
141111	141130	04:01:01	CCCGACGCCGAGGCCGCCCC	CDS	2725	141431	+	gene=IE180	19	Monomer
141142	141179	07:04:01	CCCCGGGCGCCGTCGCCGCCGCGGGCGCCCCGCCGGCC	CDS	2725	141431	+	gene=IE180	37	Monomer
141315	141356	07:04:01	GGCGTCCGCGGCGGCGACGGCCGGCCCCGCGGCCCGCTCGGG	CDS	2725	141431	+	gene=IE180	41	Monomer
141335	141359	04:01:01	CCGGCCCCGCGGCCCGCTCGGGCCC	CDS	2725	141431	+	gene=IE180	24	Monomer
141365	141406	08:05:02	GGTGGAGGCCATCTCGGACGACGAGGAGGCCGAGGACGCCGG	CDS	2725	141431	+	gene=IE180	41	cluster
141394	141426	05:02:01	CCGAGGACGCCGGCAACCCCTACCTGCTGCTCC	CDS	2725	141431	+	gene=IE180	32	Monomer
100024	100037	05:02:01	CCACCACCGCCCCC	LLT	2725	109118	+	gene=LLT	13	Monomer
100195	100227	07:04:01	GGCAGCGCCGGAACCGGGTGCAGGCGGTGGGGG	LLT	2725	109118	+	gene=LLT	32	Monomer
100319	100370	12:09:03	GGGGGGGAGCGGACACGCGGCGGTGGCGATGGTGGCGACGGCGGTGGCTGGG	LLT	2725	109118	+	gene=LLT	51	cluster
100397	100419	06:03:01	CCAAGCGCCCGCCGCCCTCCCCC	LLT	2725	109118	+	gene=LLT	22	Monomer
100455	100498	08:05:02	GGATGGCGAGGATGTGGGGGGAGAGGTCTCCCGGCGTTAGTGGG	LLT	2725	109118	+	gene=LLT	43	cluster
100513	100547	07:04:01	CCTCTAACCCCCTCTCCCTCGCGGCCCCCTCGACC	LLT	2725	109118	+	gene=LLT	34	Monomer
100612	100626	04:01:01	CCCGCCACCCCGCCC	LLT	2725	109118	+	gene=LLT	14	Monomer
100778	100803	08:05:02	GGGGGGAGGAGAGGGGGAGGAGGAGG	LLT	2725	109118	+	gene=LLT	25	cluster
100925	101001	16:13:04	GGCGCCCGGGGAGTTGGGGGAGGAGGAGACGGCGCGCGAGGAGCTGGGGGAGGAGGAGGAGACGGCGCGCGAGGAGG	LLT	2725	109118	+	gene=LLT	76	cluster
101049	101077	06:03:01	CCATTTCCCCTCCCCTCCGCTCCACTCCC	LLT	2725	109118	+	gene=LLT	28	Monomer
101108	101121	04:01:01	CCGATCCGACCCCC	LLT	2725	109118	+	gene=LLT	13	Monomer
101141	101164	05:02:01	CCCACCCCCCGCTCCCCGGGGGCC	LLT	2725	109118	+	gene=LLT	23	Monomer
101537	101559	06:03:01	CCGGGCTCCTCCCCCCCCCCCCC	LLT	2725	109118	+	gene=LLT	22	Monomer
101694	101714	05:02:01	CCGGCCCCTTCCGCTTCCCCC	LLT	2725	109118	+	gene=LLT	20	Monomer
101757	101777	05:02:01	CCGGCCCCTTCCGCTTCCCCC	LLT	2725	109118	+	gene=LLT	20	Monomer
101790	101823	06:03:01	GGCTTCCGGGGCGCGGCCGGGGCGGGCTCCGCGG	LLT	2725	109118	+	gene=LLT	33	Monomer
101838	101870	06:03:01	CCGAGCCTGCCCCTTCCGTCGCACCGGGGGTCC	LLT	2725	109118	+	gene=LLT	32	Monomer
101863	101881	05:02:01	GGGGGTCCGCGGGCGGGGG	LLT	2725	109118	+	gene=LLT	18	Monomer
101885	101923	06:03:01	CCGCTCCGCGGCGCCCGCCCCATTGGCTCCCCTCGCGCC	LLT	2725	109118	+	gene=LLT	38	Monomer
101952	101999	10:07:02	GGCCAATCGGTGGCAGCGGGGGAGGCTGGGAGTGGGGACGGAAGACGG	LLT	2725	109118	+	gene=LLT	47	cluster
102366	102386	04:01:01	CCCCCAACATCCCCAAGACCC	LLT	2725	109118	+	gene=LLT	20	Monomer
102397	102412	04:01:01	CCCACCAAGACCCTCC	LLT	2725	109118	+	gene=LLT	15	Monomer
102439	102455	04:01:01	CCCACCAGGGACCCCCC	LLT	2725	109118	+	gene=LLT	16	Monomer
102467	102488	06:03:01	CCCACCACCACCAAGACCCTCC	LLT	2725	109118	+	gene=LLT	21	Monomer
102499	102539	09:06:02	CCCCCATCCACTTCTTCCCATCACCACCACCAAGACCCTCC	LLT	2725	109118	+	gene=LLT	40	cluster
102550	102579	08:05:02	CCCCCGTCACCCCCACCAAGACCCTCCACC	LLT	2725	109118	+	gene=LLT	29	cluster
102817	102912	1 day, 2:23:06	CCTCCGCCGCCGAGCCCTCCGCCGCGGCCGCCGCCGCCGCTTCCACCACCGCCGCCACCTCCGCCGCCGCCGCAGCCACCTCCGGCCGGGGGATCC	LLT	2725	109118	+	gene=LLT	95	cluster
102978	103008	07:04:01	CCGCCGGGCCGAGGGGACCGAGGCCGCCGCC	LLT	2725	109118	+	gene=LLT	30	Monomer
103090	103127	08:05:02	GGAGGAGAAGGGCCTCGAGGAGCCGGTGGAGGGGCCGG	LLT	2725	109118	+	gene=LLT	37	cluster
103147	103162	04:01:01	GGCCGGGCCGAGGGGG	LLT	2725	109118	+	gene=LLT	15	Monomer
103176	103208	05:02:01	GGAGCAGCAGGTAGGGGTTGCCGGCGTCCTCGG	LLT	2725	109118	+	gene=LLT	32	Monomer
103196	103237	08:05:02	CCGGCGTCCTCGGCCTCCTCGTCGTCCGAGATGGCCTCCACC	LLT	2725	109118	+	gene=LLT	41	cluster
103243	103267	04:01:01	GGGCCCGAGCGGGCCGCGGGGCCGG	LLT	2725	109118	+	gene=LLT	24	Monomer
103246	103287	07:04:01	CCCGAGCGGGCCGCGGGGCCGGCCGTCGCCGCCGCGGACGCC	LLT	2725	109118	+	gene=LLT	41	Monomer
103423	103460	07:04:01	GGCCGGCGGGGCGCCCGCGGCGGCGACGGCGCCCGGGG	LLT	2725	109118	+	gene=LLT	37	Monomer
103472	103491	04:01:01	GGGGCGGCCTCGGCGTCGGG	LLT	2725	109118	+	gene=LLT	19	Monomer
103528	103580	10:07:02	GGCCGGCAGGCCCTCGGGGCCGCGGAGCTCGGCGAGGCCCCGGCGGCCGCAGG	LLT	2725	109118	+	gene=LLT	52	cluster
103698	103717	04:01:01	CCATGTCCTTGCAGCCGTCC	LLT	2725	109118	+	gene=LLT	19	Monomer
103737	103787	10:07:02	GGCGGTAGGCGCGCGGCGGCAGCGGGACCGGGGTCCGGGGCCCGGCGCGGG	LLT	2725	109118	+	gene=LLT	50	cluster
103815	103865	10:07:02	GGCGGCAGAGGCGCAGCGGCTCGGCCCCGGGGTGCAGGCGGGCGAAGGAGG	LLT	2725	109118	+	gene=LLT	50	cluster
103918	103944	04:01:01	GGCCGCGCGGAGCTCGCGGCACCCGGG	LLT	2725	109118	+	gene=LLT	26	Monomer
103954	103987	07:04:01	GGCGCACTGGGCGGCCGGGTCCAGGCGGACGCGG	LLT	2725	109118	+	gene=LLT	33	Monomer
104004	104035	07:04:01	CCCCCACGGCCGGGCCGTCCGCGGGCCAGTCC	LLT	2725	109118	+	gene=LLT	31	Monomer
104059	104081	05:02:01	CCGGCGCCGCGCCGCGCCGAGCC	LLT	2725	109118	+	gene=LLT	22	Monomer
104097	104128	05:02:01	CCACGGCGCCGGCGAAGCCGAGGTCCCGCGCC	LLT	2725	109118	+	gene=LLT	31	Monomer
104176	104195	04:01:01	CCCGGTCCAGTTCCCGGCCC	LLT	2725	109118	+	gene=LLT	19	Monomer
104220	104237	05:02:01	GGCGGTGGGCGAAGGCGG	LLT	2725	109118	+	gene=LLT	17	Monomer
104386	104423	08:05:02	GGCGGCGCGGCGGCGGAGCGGGGCGCCGCGGCGCGCGG	LLT	2725	109118	+	gene=LLT	37	cluster
104436	104453	04:01:01	GGGCGGCCGGGTCGAAGG	LLT	2725	109118	+	gene=LLT	17	Monomer
104653	104672	07:04:01	GGAGGAGGAGGAGGAGGAGG	LLT	2725	109118	+	gene=LLT	19	Monomer
104683	104703	04:01:01	GGGAGCGGGGTCCGGAGCGGG	LLT	2725	109118	+	gene=LLT	20	Monomer
104731	104746	04:01:01	CCGGGGCCCCCGGTCC	LLT	2725	109118	+	gene=LLT	15	Monomer
104787	104823	07:04:01	CCGCGCCGGAGAGCCCCTCGTCCTCCTCGCCGTCCCC	LLT	2725	109118	+	gene=LLT	36	Monomer
104824	104848	05:02:01	GGGGCGGCGGGCCCCGGGCGCGCGG	LLT	2725	109118	+	gene=LLT	24	Monomer
105020	105037	05:02:01	CCCGCCGCCGCCGGCGCC	LLT	2725	109118	+	gene=LLT	17	Monomer
105133	105154	04:01:01	CCGGGCCGCGGCCACGTTGGCC	LLT	2725	109118	+	gene=LLT	21	Monomer
105230	105254	04:01:01	GGCGCCACGGTGCGGGCGACGAGGG	LLT	2725	109118	+	gene=LLT	24	Monomer
105264	105297	07:04:01	CCGCGGCCTGCCGCCGCTCGGCCGGGCCGGCCCC	LLT	2725	109118	+	gene=LLT	33	Monomer
105283	105301	04:01:01	GGCCGGGCCGGCCCCGGGG	LLT	2725	109118	+	gene=LLT	18	Monomer
105538	105620	15:12:03	GGCGCGGGGGTCCGCGGCGCGGCCCGGGTAGGCCATGTCGGCGTAGGCCCGGCGGAGGCTCTGCAGGATGAAGGTCTTCTGGG	LLT	2725	109118	+	gene=LLT	82	cluster
105633	105650	04:01:01	GGCGGCTCATGGCCACGG	LLT	2725	109118	+	gene=LLT	17	Monomer
105680	105698	04:01:01	GGGTCCTGGGCGGCCATGG	LLT	2725	109118	+	gene=LLT	18	Monomer
105736	105790	08:05:02	GGTGATGAAGGAGCCGTGGCCGTGGGGCGCGTGGACCCGGCGCTGGCAGAACTGG	LLT	2725	109118	+	gene=LLT	54	cluster
105835	105854	04:01:01	GGACATGGCCTCGCCGGCGG	LLT	2725	109118	+	gene=LLT	19	Monomer
105895	105913	04:01:01	CCTCGAGTCCCCCATCTCC	LLT	2725	109118	+	gene=LLT	18	Monomer
105925	105970	09:06:02	GGGCACGGGCCCGGCCGCGGCGCGGTAGCGGGCCGCGGCCTGGCGG	LLT	2725	109118	+	gene=LLT	45	cluster
106023	106062	08:05:02	GGACGCGGCCGTCGGCCGGAGGGTCGGAGCCGGGCCAGGG	LLT	2725	109118	+	gene=LLT	39	cluster
106085	106112	06:03:01	GGCCCGTCGGTCGGCGGGGGCCCGTCGG	LLT	2725	109118	+	gene=LLT	27	Monomer
106125	106144	05:02:01	GGTGGTTGTTGGTGGAGCGG	LLT	2725	109118	+	gene=LLT	19	Monomer
106173	106195	04:01:01	CCGGGGCCGGGGCCGGGGAGGCC	LLT	2725	109118	+	gene=LLT	22	Monomer
106321	106379	14:11:03	GGAGGAGGACGAGGACGAGGAGGACGAGGAGGACGAGGAGGACGAGGACGAGGAGGAGG	LLT	2725	109118	+	gene=LLT	58	cluster
106482	106496	04:01:01	GGCCGCGGCGGAGGG	LLT	2725	109118	+	gene=LLT	14	Monomer
106507	106524	04:01:01	GGCGCGGCGCCGGCGGGG	LLT	2725	109118	+	gene=LLT	17	Monomer
106542	106579	07:04:01	CCCCGCCGTCCCCGGCGAGGCCGAGTCCGTCCTCGTCC	LLT	2725	109118	+	gene=LLT	37	Monomer
106719	106741	04:01:01	GGGGCTCGCGGTGCTGGTGATGG	LLT	2725	109118	+	gene=LLT	22	Monomer
106762	106772	04:01:01	GGCGGAGGGGG	LLT	2725	109118	+	gene=LLT	10	Monomer
106775	106803	07:04:01	CCGCCGCCGCCGGGCGCCGAGACCGGCCC	LLT	2725	109118	+	gene=LLT	28	Monomer
106799	106830	08:05:02	GGCCCGGCGGCGGGGGAGGCTGGGGAAGCGGG	LLT	2725	109118	+	gene=LLT	31	cluster
106831	106843	04:01:01	CCCCCGCCGTGCC	LLT	2725	109118	+	gene=LLT	12	Monomer
106865	106893	05:02:01	GGCTGTGCTGGTGGCGCCGGGGTCCGAGG	LLT	2725	109118	+	gene=LLT	28	Monomer
106881	106931	10:07:02	CCGGGGTCCGAGGCCGCGCCGCCGGCCCGGGCTCACCGACCGGGTCCCCCC	LLT	2725	109118	+	gene=LLT	50	cluster
107017	107047	06:03:01	CCCGGGGCCGCCGGGGGCCCCGGCCTCTGCC	LLT	2725	109118	+	gene=LLT	30	Monomer
107020	107039	04:01:01	GGGGCCGCCGGGGGCCCCGG	LLT	2725	109118	+	gene=LLT	19	Monomer
107074	107106	06:03:01	CCGGGGCCCGGAGCCGGCCCGGGACCGGGGCCC	LLT	2725	109118	+	gene=LLT	32	Monomer
107145	107175	05:02:01	CCCGACCGGGGGACCCGGCGGCCGGGGACCC	LLT	2725	109118	+	gene=LLT	30	Monomer
107152	107178	06:03:01	GGGGGACCCGGCGGCCGGGGACCCGGG	LLT	2725	109118	+	gene=LLT	26	Monomer
107253	107359	18:15:04	GGGCCGAAGGAGGACGGGGCGGCCTCGTGGCTCCGGCCGCGGCCGCGAGGACGGCGGCCTCGGCCTCGGCGGCGTCGTCGGAGAAGAGGCCGCCCGGGCCGAAGAGG	LLT	2725	109118	+	gene=LLT	106	cluster
107364	107415	08:05:02	CCTCGCCGGAGGAGCCGCGGCGCCGGGAGCCCTGGCTGCCGCCGTCGGGGCC	LLT	2725	109118	+	gene=LLT	51	cluster
107371	107398	05:02:01	GGAGGAGCCGCGGCGCCGGGAGCCCTGG	LLT	2725	109118	+	gene=LLT	27	Monomer
107437	107464	06:03:01	GGCCGCGGCGGCGGCCGCCAGGAGCTGG	LLT	2725	109118	+	gene=LLT	27	Monomer
107560	107604	11:08:02	GGAGAGCGGGCGGCGGAGAAGAAGGAGGAAGGCGGCCGGAGGAGG	LLT	2725	109118	+	gene=LLT	44	cluster
107708	107724	04:01:01	GGAGCGGAGACGGTCGG	LLT	2725	109118	+	gene=LLT	16	Monomer
107939	107958	04:01:01	GGCGGCCGCCGGCCAATGGG	LLT	2725	109118	+	gene=LLT	19	Monomer
107997	108025	05:02:01	CCCGGCCCCCGCGGCGGCCATCTTGCCCC	LLT	2725	109118	+	gene=LLT	28	Monomer
108082	108118	05:02:01	CCGGCCCCGAGGGCGCCATCTTGGCCCCTCGACGGCC	LLT	2725	109118	+	gene=LLT	36	Monomer
108164	108181	04:01:01	CCGGCCCCCGCGGCGGCC	LLT	2725	109118	+	gene=LLT	17	Monomer
108166	108216	08:05:02	GGCCCCCGCGGCGGCCATCTCGGCTCGCCCGGGCCAATGGGCGCGCGGAGG	LLT	2725	109118	+	gene=LLT	50	cluster
108415	108445	05:02:01	CCCCACGTGGCCGCCCTCGGCCAATGGGGCC	LLT	2725	109118	+	gene=LLT	30	Monomer
108693	108707	05:02:01	CCGCCTCCCCCTGCC	LLT	2725	109118	+	gene=LLT	14	Monomer
108858	108895	07:04:01	CCGCCGTCGGACCGGGGACCGGCGACCGGACCCGAACC	LLT	2725	109118	+	gene=LLT	37	Monomer
108866	108886	04:01:01	GGACCGGGGACCGGCGACCGG	LLT	2725	109118	+	gene=LLT	20	Monomer
108952	108973	05:02:01	GGACCCGGAAGGAAGGAGCCGG	LLT	2725	109118	+	gene=LLT	21	Monomer
96087	96110	05:02:01	CCCCGGTCCGCGCTCCGCCCACCC	LLT	2725	109118	+	gene=LLT	23	Monomer
96413	96432	06:03:01	GGGGGCAGGAGCGGCGGCGG	LLT	2725	109118	+	gene=LLT	19	Monomer
96514	96530	04:01:01	GGTAGCGGAGCGGGGGG	LLT	2725	109118	+	gene=LLT	16	Monomer
96564	96604	09:06:02	GGGGGGCGGCGGTCTCGGGGGCAGAGGCAGAGGGCGACGGG	LLT	2725	109118	+	gene=LLT	40	cluster
96666	96699	07:04:01	CCGACCCCGGGCCGGCCCCGGCCCCCGAGGCACC	LLT	2725	109118	+	gene=LLT	33	Monomer
96674	96695	04:01:01	GGGCCGGCCCCGGCCCCCGAGG	LLT	2725	109118	+	gene=LLT	21	Monomer
96749	96774	06:03:01	CCCTGGGCCTGTCCGCCCGTCCGGCC	LLT	2725	109118	+	gene=LLT	25	Monomer
96839	96865	04:01:01	GGGGAGCGCCTGGGCGCCGGCCTCTGG	LLT	2725	109118	+	gene=LLT	26	Monomer
96885	96912	05:02:01	CCTCCGTCAGATCCTCCGTGTGCACCCC	LLT	2725	109118	+	gene=LLT	27	Monomer
97027	97054	05:02:01	CCTCTGCATCCGCCGCATCCACTGCGCC	LLT	2725	109118	+	gene=LLT	27	Monomer
97209	97232	04:01:01	CCGTCGAGACCTGCCCATAAAGCC	LLT	2725	109118	+	gene=LLT	23	Monomer
97383	97396	04:01:01	CCGTCGCCCCCTCC	LLT	2725	109118	+	gene=LLT	13	Monomer
97434	97457	06:03:01	GGTGGAGGATGGAGGTGACGCGGG	LLT	2725	109118	+	gene=LLT	23	Monomer
97605	97639	07:04:01	GGCGCTGCGGCGGTGGCGAGGGGCTTCTGGGGCGG	LLT	2725	109118	+	gene=LLT	34	Monomer
97660	97682	05:02:01	GGCGCTGGAAGCCTCGGCGGTGG	LLT	2725	109118	+	gene=LLT	22	Monomer
97687	97711	04:01:01	CCGTCTCCGAGAGACCGTGCAGCCC	LLT	2725	109118	+	gene=LLT	24	Monomer
97810	97833	06:03:01	CCCCCCGCCCCCTCGGGCCGTCCC	LLT	2725	109118	+	gene=LLT	23	Monomer
97824	97849	04:01:01	GGGCCGTCCCGGGACGATGGCCCGGG	LLT	2725	109118	+	gene=LLT	25	Monomer
97880	97901	04:01:01	GGTGGGTCGACGGCTCCTGGGG	LLT	2725	109118	+	gene=LLT	21	Monomer
97922	97955	06:03:01	CCCCCGCTCTCACCCCTGGGTCCGTCGCCGCCCC	LLT	2725	109118	+	gene=LLT	33	Monomer
97971	97988	04:01:01	CCCGCGAACCCCCGGCCC	LLT	2725	109118	+	gene=LLT	17	Monomer
97997	98016	06:03:01	CCGGCACCACCACCACCACC	LLT	2725	109118	+	gene=LLT	19	Monomer
98233	98295	15:12:03	CCACCCCGTCCGTCCATCCAGCCGTCCATCCAACCCCCTTCTCCTTTTTCCGCCTCCCGTCCC	LLT	2725	109118	+	gene=LLT	62	cluster
98506	98527	05:02:01	CCACACACCACCGCACACCGCC	LLT	2725	109118	+	gene=LLT	21	Monomer
98722	98733	04:01:01	CCGCCGGCCGCC	LLT	2725	109118	+	gene=LLT	11	Monomer
98859	98872	05:02:01	CCACCACCACCACC	LLT	2725	109118	+	gene=LLT	13	Monomer
99000	99021	05:02:01	CCCCTCCCTCCTCGGCGCCCCC	LLT	2725	109118	+	gene=LLT	21	Monomer
99173	99219	11:08:02	CCGCCATCATCACCACCAACCACCATCACCATCTCCCGCCGCCGCCC	LLT	2725	109118	+	gene=LLT	46	cluster
99333	99366	08:05:02	CCAAACCGCACCACCGTCCCCCTGTCCCTCATCC	LLT	2725	109118	+	gene=LLT	33	cluster
99465	99484	05:02:01	CCCCCGGCCCCTCTCCCTCC	LLT	2725	109118	+	gene=LLT	19	Monomer
99493	99520	07:04:01	CCCCCCTCCCCTACCCCCTCTCCGCGCC	LLT	2725	109118	+	gene=LLT	27	Monomer
99533	99547	04:01:01	GGGGGCGAGGCAGGG	LLT	2725	109118	+	gene=LLT	14	Monomer
99554	99567	04:01:01	CCGACCCGCCTACC	LLT	2725	109118	+	gene=LLT	13	Monomer
99703	99737	05:02:01	CCTCTCCCCGTCGCGCCGGCGGGCCCCTCGTCGCC	LLT	2725	109118	+	gene=LLT	34	Monomer
99797	99819	04:01:01	GGAACGGGCCGCAGAGGATCGGG	LLT	2725	109118	+	gene=LLT	22	Monomer
99851	99882	06:03:01	CCTCGTGTCCCCTGTTCCCCATCCTTCCACCC	LLT	2725	109118	+	gene=LLT	31	Monomer
99899	99942	10:07:02	GGTGGTGGGGATGAGTGGATGGATGGAGGCGAGGGACGCGGTGG	LLT	2725	109118	+	gene=LLT	43	cluster
46	63	04:01:01	CCCGCCCCCGCGTTTTCC	repeat_region	2725	84	+	Note=inverted_copy_at_442..523	17	Monomer
463	480	04:01:01	GGAAAACGCGGGGGCGGG	repeat_region	2725	523	+	Note=inverted_copy_at_3..84	17	Monomer
584	605	05:02:01	GGGGGCCCGGGGGAGAGCTGGG	repeat_region	2725	656	+	Note=3_copies_of_an_imperfect_41-44_bp_repeat	21	Monomer
101142	101164	05:02:01	CCACCCCCCGCTCCCCGGGGGCC	repeat_region	2725	117942	+	Note=IRS%3B_inverted_repeat_flanking_US	22	Monomer
101537	101559	06:03:01	CCGGGCTCCTCCCCCCCCCCCCC	repeat_region	2725	117942	+	Note=IRS%3B_inverted_repeat_flanking_US	22	Monomer
101694	101714	05:02:01	CCGGCCCCTTCCGCTTCCCCC	repeat_region	2725	117942	+	Note=IRS%3B_inverted_repeat_flanking_US	20	Monomer
101757	101777	05:02:01	CCGGCCCCTTCCGCTTCCCCC	repeat_region	2725	117942	+	Note=IRS%3B_inverted_repeat_flanking_US	20	Monomer
101790	101823	06:03:01	GGCTTCCGGGGCGCGGCCGGGGCGGGCTCCGCGG	repeat_region	2725	117942	+	Note=IRS%3B_inverted_repeat_flanking_US	33	Monomer
101838	101870	06:03:01	CCGAGCCTGCCCCTTCCGTCGCACCGGGGGTCC	repeat_region	2725	117942	+	Note=IRS%3B_inverted_repeat_flanking_US	32	Monomer
101863	101881	05:02:01	GGGGGTCCGCGGGCGGGGG	repeat_region	2725	117942	+	Note=IRS%3B_inverted_repeat_flanking_US	18	Monomer
101885	101923	06:03:01	CCGCTCCGCGGCGCCCGCCCCATTGGCTCCCCTCGCGCC	repeat_region	2725	117942	+	Note=IRS%3B_inverted_repeat_flanking_US	38	Monomer
101952	101999	10:07:02	GGCCAATCGGTGGCAGCGGGGGAGGCTGGGAGTGGGGACGGAAGACGG	repeat_region	2725	117942	+	Note=IRS%3B_inverted_repeat_flanking_US	47	cluster
102366	102386	04:01:01	CCCCCAACATCCCCAAGACCC	repeat_region	2725	117942	+	Note=IRS%3B_inverted_repeat_flanking_US	20	Monomer
102397	102412	04:01:01	CCCACCAAGACCCTCC	repeat_region	2725	117942	+	Note=IRS%3B_inverted_repeat_flanking_US	15	Monomer
102439	102455	04:01:01	CCCACCAGGGACCCCCC	repeat_region	2725	117942	+	Note=IRS%3B_inverted_repeat_flanking_US	16	Monomer
102467	102488	06:03:01	CCCACCACCACCAAGACCCTCC	repeat_region	2725	117942	+	Note=IRS%3B_inverted_repeat_flanking_US	21	Monomer
102499	102539	09:06:02	CCCCCATCCACTTCTTCCCATCACCACCACCAAGACCCTCC	repeat_region	2725	117942	+	Note=IRS%3B_inverted_repeat_flanking_US	40	cluster
102550	102579	08:05:02	CCCCCGTCACCCCCACCAAGACCCTCCACC	repeat_region	2725	117942	+	Note=IRS%3B_inverted_repeat_flanking_US	29	cluster
102817	102912	1 day, 2:23:06	CCTCCGCCGCCGAGCCCTCCGCCGCGGCCGCCGCCGCCGCTTCCACCACCGCCGCCACCTCCGCCGCCGCCGCAGCCACCTCCGGCCGGGGGATCC	repeat_region	2725	117942	+	Note=IRS%3B_inverted_repeat_flanking_US	95	cluster
102978	103008	07:04:01	CCGCCGGGCCGAGGGGACCGAGGCCGCCGCC	repeat_region	2725	117942	+	Note=IRS%3B_inverted_repeat_flanking_US	30	Monomer
103090	103127	08:05:02	GGAGGAGAAGGGCCTCGAGGAGCCGGTGGAGGGGCCGG	repeat_region	2725	117942	+	Note=IRS%3B_inverted_repeat_flanking_US	37	cluster
103147	103162	04:01:01	GGCCGGGCCGAGGGGG	repeat_region	2725	117942	+	Note=IRS%3B_inverted_repeat_flanking_US	15	Monomer
103176	103208	05:02:01	GGAGCAGCAGGTAGGGGTTGCCGGCGTCCTCGG	repeat_region	2725	117942	+	Note=IRS%3B_inverted_repeat_flanking_US	32	Monomer
103196	103237	08:05:02	CCGGCGTCCTCGGCCTCCTCGTCGTCCGAGATGGCCTCCACC	repeat_region	2725	117942	+	Note=IRS%3B_inverted_repeat_flanking_US	41	cluster
103243	103267	04:01:01	GGGCCCGAGCGGGCCGCGGGGCCGG	repeat_region	2725	117942	+	Note=IRS%3B_inverted_repeat_flanking_US	24	Monomer
103246	103287	07:04:01	CCCGAGCGGGCCGCGGGGCCGGCCGTCGCCGCCGCGGACGCC	repeat_region	2725	117942	+	Note=IRS%3B_inverted_repeat_flanking_US	41	Monomer
103423	103460	07:04:01	GGCCGGCGGGGCGCCCGCGGCGGCGACGGCGCCCGGGG	repeat_region	2725	117942	+	Note=IRS%3B_inverted_repeat_flanking_US	37	Monomer
103472	103491	04:01:01	GGGGCGGCCTCGGCGTCGGG	repeat_region	2725	117942	+	Note=IRS%3B_inverted_repeat_flanking_US	19	Monomer
103528	103580	10:07:02	GGCCGGCAGGCCCTCGGGGCCGCGGAGCTCGGCGAGGCCCCGGCGGCCGCAGG	repeat_region	2725	117942	+	Note=IRS%3B_inverted_repeat_flanking_US	52	cluster
103698	103717	04:01:01	CCATGTCCTTGCAGCCGTCC	repeat_region	2725	117942	+	Note=IRS%3B_inverted_repeat_flanking_US	19	Monomer
103737	103787	10:07:02	GGCGGTAGGCGCGCGGCGGCAGCGGGACCGGGGTCCGGGGCCCGGCGCGGG	repeat_region	2725	117942	+	Note=IRS%3B_inverted_repeat_flanking_US	50	cluster
103815	103865	10:07:02	GGCGGCAGAGGCGCAGCGGCTCGGCCCCGGGGTGCAGGCGGGCGAAGGAGG	repeat_region	2725	117942	+	Note=IRS%3B_inverted_repeat_flanking_US	50	cluster
103918	103944	04:01:01	GGCCGCGCGGAGCTCGCGGCACCCGGG	repeat_region	2725	117942	+	Note=IRS%3B_inverted_repeat_flanking_US	26	Monomer
103954	103987	07:04:01	GGCGCACTGGGCGGCCGGGTCCAGGCGGACGCGG	repeat_region	2725	117942	+	Note=IRS%3B_inverted_repeat_flanking_US	33	Monomer
104004	104035	07:04:01	CCCCCACGGCCGGGCCGTCCGCGGGCCAGTCC	repeat_region	2725	117942	+	Note=IRS%3B_inverted_repeat_flanking_US	31	Monomer
104059	104081	05:02:01	CCGGCGCCGCGCCGCGCCGAGCC	repeat_region	2725	117942	+	Note=IRS%3B_inverted_repeat_flanking_US	22	Monomer
104097	104128	05:02:01	CCACGGCGCCGGCGAAGCCGAGGTCCCGCGCC	repeat_region	2725	117942	+	Note=IRS%3B_inverted_repeat_flanking_US	31	Monomer
104176	104195	04:01:01	CCCGGTCCAGTTCCCGGCCC	repeat_region	2725	117942	+	Note=IRS%3B_inverted_repeat_flanking_US	19	Monomer
104220	104237	05:02:01	GGCGGTGGGCGAAGGCGG	repeat_region	2725	117942	+	Note=IRS%3B_inverted_repeat_flanking_US	17	Monomer
104386	104423	08:05:02	GGCGGCGCGGCGGCGGAGCGGGGCGCCGCGGCGCGCGG	repeat_region	2725	117942	+	Note=IRS%3B_inverted_repeat_flanking_US	37	cluster
104436	104453	04:01:01	GGGCGGCCGGGTCGAAGG	repeat_region	2725	117942	+	Note=IRS%3B_inverted_repeat_flanking_US	17	Monomer
104653	104672	07:04:01	GGAGGAGGAGGAGGAGGAGG	repeat_region	2725	117942	+	Note=IRS%3B_inverted_repeat_flanking_US	19	Monomer
104683	104703	04:01:01	GGGAGCGGGGTCCGGAGCGGG	repeat_region	2725	117942	+	Note=IRS%3B_inverted_repeat_flanking_US	20	Monomer
104731	104746	04:01:01	CCGGGGCCCCCGGTCC	repeat_region	2725	117942	+	Note=IRS%3B_inverted_repeat_flanking_US	15	Monomer
104787	104823	07:04:01	CCGCGCCGGAGAGCCCCTCGTCCTCCTCGCCGTCCCC	repeat_region	2725	117942	+	Note=IRS%3B_inverted_repeat_flanking_US	36	Monomer
104824	104848	05:02:01	GGGGCGGCGGGCCCCGGGCGCGCGG	repeat_region	2725	117942	+	Note=IRS%3B_inverted_repeat_flanking_US	24	Monomer
105020	105037	05:02:01	CCCGCCGCCGCCGGCGCC	repeat_region	2725	117942	+	Note=IRS%3B_inverted_repeat_flanking_US	17	Monomer
105133	105154	04:01:01	CCGGGCCGCGGCCACGTTGGCC	repeat_region	2725	117942	+	Note=IRS%3B_inverted_repeat_flanking_US	21	Monomer
105230	105254	04:01:01	GGCGCCACGGTGCGGGCGACGAGGG	repeat_region	2725	117942	+	Note=IRS%3B_inverted_repeat_flanking_US	24	Monomer
105264	105297	07:04:01	CCGCGGCCTGCCGCCGCTCGGCCGGGCCGGCCCC	repeat_region	2725	117942	+	Note=IRS%3B_inverted_repeat_flanking_US	33	Monomer
105283	105301	04:01:01	GGCCGGGCCGGCCCCGGGG	repeat_region	2725	117942	+	Note=IRS%3B_inverted_repeat_flanking_US	18	Monomer
105538	105620	15:12:03	GGCGCGGGGGTCCGCGGCGCGGCCCGGGTAGGCCATGTCGGCGTAGGCCCGGCGGAGGCTCTGCAGGATGAAGGTCTTCTGGG	repeat_region	2725	117942	+	Note=IRS%3B_inverted_repeat_flanking_US	82	cluster
105633	105650	04:01:01	GGCGGCTCATGGCCACGG	repeat_region	2725	117942	+	Note=IRS%3B_inverted_repeat_flanking_US	17	Monomer
105680	105698	04:01:01	GGGTCCTGGGCGGCCATGG	repeat_region	2725	117942	+	Note=IRS%3B_inverted_repeat_flanking_US	18	Monomer
105736	105790	08:05:02	GGTGATGAAGGAGCCGTGGCCGTGGGGCGCGTGGACCCGGCGCTGGCAGAACTGG	repeat_region	2725	117942	+	Note=IRS%3B_inverted_repeat_flanking_US	54	cluster
105835	105854	04:01:01	GGACATGGCCTCGCCGGCGG	repeat_region	2725	117942	+	Note=IRS%3B_inverted_repeat_flanking_US	19	Monomer
105895	105913	04:01:01	CCTCGAGTCCCCCATCTCC	repeat_region	2725	117942	+	Note=IRS%3B_inverted_repeat_flanking_US	18	Monomer
105925	105970	09:06:02	GGGCACGGGCCCGGCCGCGGCGCGGTAGCGGGCCGCGGCCTGGCGG	repeat_region	2725	117942	+	Note=IRS%3B_inverted_repeat_flanking_US	45	cluster
106023	106062	08:05:02	GGACGCGGCCGTCGGCCGGAGGGTCGGAGCCGGGCCAGGG	repeat_region	2725	117942	+	Note=IRS%3B_inverted_repeat_flanking_US	39	cluster
106085	106112	06:03:01	GGCCCGTCGGTCGGCGGGGGCCCGTCGG	repeat_region	2725	117942	+	Note=IRS%3B_inverted_repeat_flanking_US	27	Monomer
106125	106144	05:02:01	GGTGGTTGTTGGTGGAGCGG	repeat_region	2725	117942	+	Note=IRS%3B_inverted_repeat_flanking_US	19	Monomer
106173	106195	04:01:01	CCGGGGCCGGGGCCGGGGAGGCC	repeat_region	2725	117942	+	Note=IRS%3B_inverted_repeat_flanking_US	22	Monomer
106321	106379	14:11:03	GGAGGAGGACGAGGACGAGGAGGACGAGGAGGACGAGGAGGACGAGGACGAGGAGGAGG	repeat_region	2725	117942	+	Note=IRS%3B_inverted_repeat_flanking_US	58	cluster
106482	106496	04:01:01	GGCCGCGGCGGAGGG	repeat_region	2725	117942	+	Note=IRS%3B_inverted_repeat_flanking_US	14	Monomer
106507	106524	04:01:01	GGCGCGGCGCCGGCGGGG	repeat_region	2725	117942	+	Note=IRS%3B_inverted_repeat_flanking_US	17	Monomer
106542	106579	07:04:01	CCCCGCCGTCCCCGGCGAGGCCGAGTCCGTCCTCGTCC	repeat_region	2725	117942	+	Note=IRS%3B_inverted_repeat_flanking_US	37	Monomer
106719	106741	04:01:01	GGGGCTCGCGGTGCTGGTGATGG	repeat_region	2725	117942	+	Note=IRS%3B_inverted_repeat_flanking_US	22	Monomer
106762	106772	04:01:01	GGCGGAGGGGG	repeat_region	2725	117942	+	Note=IRS%3B_inverted_repeat_flanking_US	10	Monomer
106775	106803	07:04:01	CCGCCGCCGCCGGGCGCCGAGACCGGCCC	repeat_region	2725	117942	+	Note=IRS%3B_inverted_repeat_flanking_US	28	Monomer
106799	106830	08:05:02	GGCCCGGCGGCGGGGGAGGCTGGGGAAGCGGG	repeat_region	2725	117942	+	Note=IRS%3B_inverted_repeat_flanking_US	31	cluster
106831	106843	04:01:01	CCCCCGCCGTGCC	repeat_region	2725	117942	+	Note=IRS%3B_inverted_repeat_flanking_US	12	Monomer
106865	106893	05:02:01	GGCTGTGCTGGTGGCGCCGGGGTCCGAGG	repeat_region	2725	117942	+	Note=IRS%3B_inverted_repeat_flanking_US	28	Monomer
106881	106931	10:07:02	CCGGGGTCCGAGGCCGCGCCGCCGGCCCGGGCTCACCGACCGGGTCCCCCC	repeat_region	2725	117942	+	Note=IRS%3B_inverted_repeat_flanking_US	50	cluster
107017	107047	06:03:01	CCCGGGGCCGCCGGGGGCCCCGGCCTCTGCC	repeat_region	2725	117942	+	Note=IRS%3B_inverted_repeat_flanking_US	30	Monomer
107020	107039	04:01:01	GGGGCCGCCGGGGGCCCCGG	repeat_region	2725	117942	+	Note=IRS%3B_inverted_repeat_flanking_US	19	Monomer
107074	107106	06:03:01	CCGGGGCCCGGAGCCGGCCCGGGACCGGGGCCC	repeat_region	2725	117942	+	Note=IRS%3B_inverted_repeat_flanking_US	32	Monomer
107145	107175	05:02:01	CCCGACCGGGGGACCCGGCGGCCGGGGACCC	repeat_region	2725	117942	+	Note=IRS%3B_inverted_repeat_flanking_US	30	Monomer
107152	107178	06:03:01	GGGGGACCCGGCGGCCGGGGACCCGGG	repeat_region	2725	117942	+	Note=IRS%3B_inverted_repeat_flanking_US	26	Monomer
107253	107359	18:15:04	GGGCCGAAGGAGGACGGGGCGGCCTCGTGGCTCCGGCCGCGGCCGCGAGGACGGCGGCCTCGGCCTCGGCGGCGTCGTCGGAGAAGAGGCCGCCCGGGCCGAAGAGG	repeat_region	2725	117942	+	Note=IRS%3B_inverted_repeat_flanking_US	106	cluster
107364	107415	08:05:02	CCTCGCCGGAGGAGCCGCGGCGCCGGGAGCCCTGGCTGCCGCCGTCGGGGCC	repeat_region	2725	117942	+	Note=IRS%3B_inverted_repeat_flanking_US	51	cluster
107371	107398	05:02:01	GGAGGAGCCGCGGCGCCGGGAGCCCTGG	repeat_region	2725	117942	+	Note=IRS%3B_inverted_repeat_flanking_US	27	Monomer
107437	107464	06:03:01	GGCCGCGGCGGCGGCCGCCAGGAGCTGG	repeat_region	2725	117942	+	Note=IRS%3B_inverted_repeat_flanking_US	27	Monomer
107560	107604	11:08:02	GGAGAGCGGGCGGCGGAGAAGAAGGAGGAAGGCGGCCGGAGGAGG	repeat_region	2725	117942	+	Note=IRS%3B_inverted_repeat_flanking_US	44	cluster
107708	107724	04:01:01	GGAGCGGAGACGGTCGG	repeat_region	2725	117942	+	Note=IRS%3B_inverted_repeat_flanking_US	16	Monomer
107939	107958	04:01:01	GGCGGCCGCCGGCCAATGGG	repeat_region	2725	117942	+	Note=IRS%3B_inverted_repeat_flanking_US	19	Monomer
107997	108025	05:02:01	CCCGGCCCCCGCGGCGGCCATCTTGCCCC	repeat_region	2725	117942	+	Note=IRS%3B_inverted_repeat_flanking_US	28	Monomer
108082	108118	05:02:01	CCGGCCCCGAGGGCGCCATCTTGGCCCCTCGACGGCC	repeat_region	2725	117942	+	Note=IRS%3B_inverted_repeat_flanking_US	36	Monomer
108164	108181	04:01:01	CCGGCCCCCGCGGCGGCC	repeat_region	2725	117942	+	Note=IRS%3B_inverted_repeat_flanking_US	17	Monomer
108166	108216	08:05:02	GGCCCCCGCGGCGGCCATCTCGGCTCGCCCGGGCCAATGGGCGCGCGGAGG	repeat_region	2725	117942	+	Note=IRS%3B_inverted_repeat_flanking_US	50	cluster
108415	108445	05:02:01	CCCCACGTGGCCGCCCTCGGCCAATGGGGCC	repeat_region	2725	117942	+	Note=IRS%3B_inverted_repeat_flanking_US	30	Monomer
108693	108707	05:02:01	CCGCCTCCCCCTGCC	repeat_region	2725	117942	+	Note=IRS%3B_inverted_repeat_flanking_US	14	Monomer
108858	108895	07:04:01	CCGCCGTCGGACCGGGGACCGGCGACCGGACCCGAACC	repeat_region	2725	117942	+	Note=IRS%3B_inverted_repeat_flanking_US	37	Monomer
108866	108886	04:01:01	GGACCGGGGACCGGCGACCGG	repeat_region	2725	117942	+	Note=IRS%3B_inverted_repeat_flanking_US	20	Monomer
108952	108973	05:02:01	GGACCCGGAAGGAAGGAGCCGG	repeat_region	2725	117942	+	Note=IRS%3B_inverted_repeat_flanking_US	21	Monomer
109327	109360	06:03:01	GGACCTCGGGCCGGGACCCCGGGGGCGCTCCGGG	repeat_region	2725	117942	+	Note=IRS%3B_inverted_repeat_flanking_US	33	Monomer
109388	109416	06:03:01	GGCGGGGAGGGCCGGGCCGGCGCGCCGGG	repeat_region	2725	117942	+	Note=IRS%3B_inverted_repeat_flanking_US	28	Monomer
109399	109426	05:02:01	CCGGGCCGGCGCGCCGGGACGCCCCTCC	repeat_region	2725	117942	+	Note=IRS%3B_inverted_repeat_flanking_US	27	Monomer
109454	109475	05:02:01	CCGCGTCCCGCCCCGAGCCCCC	repeat_region	2725	117942	+	Note=IRS%3B_inverted_repeat_flanking_US	21	Monomer
109505	109522	04:01:01	GGACGCGGAGGCGCGAGG	repeat_region	2725	117942	+	Note=IRS%3B_inverted_repeat_flanking_US	17	Monomer
109523	109533	04:01:01	CCCCCGCCCCC	repeat_region	2725	117942	+	Note=IRS%3B_inverted_repeat_flanking_US	10	Monomer
109758	109780	05:02:01	GGGGGCCGGTGCGGGTGTGAGGG	repeat_region	2725	117942	+	Note=IRS%3B_inverted_repeat_flanking_US	22	Monomer
109857	109886	06:03:01	CCGTCTCCGTCTCCGCCGTCGCCTCGGTCC	repeat_region	2725	117942	+	Note=IRS%3B_inverted_repeat_flanking_US	29	Monomer
109882	109905	05:02:01	GGTCCGAGGAGGGGGGTGCCCGGG	repeat_region	2725	117942	+	Note=IRS%3B_inverted_repeat_flanking_US	23	Monomer
109915	109961	10:07:02	CCTTTCCCCCAGTTCGCCTCCTCCTTCTCCTCCTCTCTCGCCTCTCC	repeat_region	2725	117942	+	Note=IRS%3B_inverted_repeat_flanking_US	46	cluster
110128	110147	04:01:01	GGGGAAGGGTCGGGCGATGG	repeat_region	2725	117942	+	Note=IRS%3B_inverted_repeat_flanking_US	19	Monomer
110213	110227	04:01:01	GGGGGCGCCGGCCGG	repeat_region	2725	117942	+	Note=IRS%3B_inverted_repeat_flanking_US	14	Monomer
110471	110507	07:04:01	GGCACCACAGGCGGGAGCGGGGTCGCTCGGGGGAAGG	repeat_region	2725	117942	+	Note=IRS%3B_inverted_repeat_flanking_US	36	Monomer
110524	110538	04:01:01	GGCGACAGGAGGGGG	repeat_region	2725	117942	+	Note=IRS%3B_inverted_repeat_flanking_US	14	Monomer
110557	110584	06:03:01	CCTTCTTCCCCATCCCCGCCGGCCCCCC	repeat_region	2725	117942	+	Note=IRS%3B_inverted_repeat_flanking_US	27	Monomer
110618	110644	05:02:01	CCGCGTCCGCTTCGGCCCCCCGCGGCC	repeat_region	2725	117942	+	Note=IRS%3B_inverted_repeat_flanking_US	26	Monomer
110960	110982	04:01:01	GGAGTGGGAGTAGTAGGAGTAGG	repeat_region	2725	117942	+	Note=IRS%3B_inverted_repeat_flanking_US	22	Monomer
111070	111106	06:03:01	GGCGCCTCGGGCCTCGGAGATGGGGACGCGGAGAAGG	repeat_region	2725	117942	+	Note=IRS%3B_inverted_repeat_flanking_US	36	Monomer
111118	111147	08:05:02	GGCGGAGGAGGAGGAAGAAGGAGAGGAAGG	repeat_region	2725	117942	+	Note=IRS%3B_inverted_repeat_flanking_US	29	cluster
111166	111215	11:08:02	GGCGGCGGCGGTCGCCGCGGCCAGGAGGAAAAACGGGGGAGCGGGAGCGG	repeat_region	2725	117942	+	Note=IRS%3B_inverted_repeat_flanking_US	49	cluster
111227	111267	11:08:02	GGGAAGGAAAGGCGGGCGGAGGAAGGCGGGTGCGGAGGAGG	repeat_region	2725	117942	+	Note=IRS%3B_inverted_repeat_flanking_US	40	cluster
111294	111311	05:02:01	CCCCCCGTCCCCCTCTCC	repeat_region	2725	117942	+	Note=IRS%3B_inverted_repeat_flanking_US	17	Monomer
111347	111404	12:09:03	GGTCGCGGCGCGGGCGGCGGCTGCAGAGGCGGCTGCGGACGCGGAGGGGGGCGAGGGG	repeat_region	2725	117942	+	Note=IRS%3B_inverted_repeat_flanking_US	57	cluster
111423	111439	04:01:01	CCTCCTCGCCGGCTCCC	repeat_region	2725	117942	+	Note=IRS%3B_inverted_repeat_flanking_US	16	Monomer
111433	111449	04:01:01	GGCTCCCAGGCGGCGGG	repeat_region	2725	117942	+	Note=IRS%3B_inverted_repeat_flanking_US	16	Monomer
111689	111718	06:03:01	CCTCTCCACGCCCCGTTCCGCCCGGCGCCC	repeat_region	2725	117942	+	Note=IRS%3B_inverted_repeat_flanking_US	29	Monomer
111722	111745	06:03:01	GGCGCGGCCGGCTCGGCGGCCCGG	repeat_region	2725	117942	+	Note=IRS%3B_inverted_repeat_flanking_US	23	Monomer
111814	111831	05:02:01	GGCGGCGGGGGAGCGCGG	repeat_region	2725	117942	+	Note=IRS%3B_inverted_repeat_flanking_US	17	Monomer
111906	111934	06:03:01	CCTCCCTCTCCGTCTCCCTCGCCTTCTCC	repeat_region	2725	117942	+	Note=IRS%3B_inverted_repeat_flanking_US	28	Monomer
112152	112175	04:01:01	CCGGGGGCCCCGGCTCGCCCGCCC	repeat_region	2725	117942	+	Note=IRS%3B_inverted_repeat_flanking_US	23	Monomer
112185	112211	06:03:01	CCGGGCCGGCCGGCCGGGGGCCCGGCC	repeat_region	2725	117942	+	Note=IRS%3B_inverted_repeat_flanking_US	26	Monomer
112187	112221	08:05:02	GGGCCGGCCGGCCGGGGGCCCGGCCTGGACGCGGG	repeat_region	2725	117942	+	Note=IRS%3B_inverted_repeat_flanking_US	34	cluster
112387	112407	04:01:01	GGGCCGCGAGGGCCGCGGCGG	repeat_region	2725	117942	+	Note=IRS%3B_inverted_repeat_flanking_US	20	Monomer
112519	112591	17:14:04	CCGCGCGCTCCGCTCGCCGCCTCTTCCCCCCTCCTCCGCCGCCGCCGCCAGTCCTCCTCGCTCCTCTCCGCCC	repeat_region	2725	117942	+	Note=IRS%3B_inverted_repeat_flanking_US	72	cluster
112600	112625	06:03:01	CCTCCCGCCCGCGTGCCCCCGGGGCC	repeat_region	2725	117942	+	Note=IRS%3B_inverted_repeat_flanking_US	25	Monomer
112662	112675	04:01:01	CCCCCGCCCCGCCC	repeat_region	2725	117942	+	Note=IRS%3B_inverted_repeat_flanking_US	13	Monomer
112741	112756	04:01:01	GGGGGAGGCTTCCCGG	repeat_region	2725	117942	+	Note=IRS%3B_inverted_repeat_flanking_US	15	Monomer
112991	113019	07:04:01	CCCTCCGTCCTCCCCTCCTTCCTCTCCCC	repeat_region	2725	117942	+	Note=IRS%3B_inverted_repeat_flanking_US	28	Monomer
113075	113096	06:03:01	CCCTCGCGCCGCCGCCGCCTCC	repeat_region	2725	117942	+	Note=IRS%3B_inverted_repeat_flanking_US	21	Monomer
113136	113150	04:01:01	CCCTCCCCCCGCGCC	repeat_region	2725	117942	+	Note=IRS%3B_inverted_repeat_flanking_US	14	Monomer
113176	113198	04:01:01	CCCGCCGGCGCAACCCCGGGCCC	repeat_region	2725	117942	+	Note=IRS%3B_inverted_repeat_flanking_US	22	Monomer
113429	113463	06:03:01	CCAGGCCGCGGGCCCATTCACCATCGCCGCGGTCC	repeat_region	2725	117942	+	Note=IRS%3B_inverted_repeat_flanking_US	34	Monomer
113470	113514	10:07:02	GGCCAGGAGAGATGGATGGATGGATTGGGGGAAGGAGGGGCGGGG	repeat_region	2725	117942	+	Note=IRS%3B_inverted_repeat_flanking_US	44	cluster
113524	113542	04:01:01	GGGAGAAGGTTGGCGAAGG	repeat_region	2725	117942	+	Note=IRS%3B_inverted_repeat_flanking_US	18	Monomer
113913	113929	04:01:01	GGAGGGCTGGCTCGAGG	repeat_region	2725	117942	+	Note=IRS%3B_inverted_repeat_flanking_US	16	Monomer
114180	114200	04:01:01	GGGGCGCGGCCGACCCGGCGG	repeat_region	2725	117942	+	Note=IRS%3B_inverted_repeat_flanking_US	20	Monomer
114243	114273	06:03:01	GGGCGTCCGGGAAGGGAGAGGTCGCGGCGGG	repeat_region	2725	117942	+	Note=IRS%3B_inverted_repeat_flanking_US	30	Monomer
114326	114359	05:02:01	GGGACGGTCGCCGCGGCCGTCTCGGGGCCCGCGG	repeat_region	2725	117942	+	Note=IRS%3B_inverted_repeat_flanking_US	33	Monomer
114471	114494	04:01:01	CCGGCCCTCGGGCCCACGTGCCCC	repeat_region	2725	117942	+	Note=IRS%3B_inverted_repeat_flanking_US	23	Monomer
114532	114550	04:01:01	CCCCGCGGCACCCGCCTCC	repeat_region	2725	117942	+	Note=IRS%3B_inverted_repeat_flanking_US	18	Monomer
114551	114580	05:02:01	GGGGACGCGCCGGCCAATGGGGGAGCCGGG	repeat_region	2725	117942	+	Note=IRS%3B_inverted_repeat_flanking_US	29	Monomer
114751	114774	04:01:01	CCCGCCGTTTGCCCCACGTGCCCC	repeat_region	2725	117942	+	Note=IRS%3B_inverted_repeat_flanking_US	23	Monomer
114813	114831	04:01:01	CCCCGCGGCACCCGCCTCC	repeat_region	2725	117942	+	Note=IRS%3B_inverted_repeat_flanking_US	18	Monomer
115034	115054	04:01:01	CCACGGGCCCCACGTGCCCCC	repeat_region	2725	117942	+	Note=IRS%3B_inverted_repeat_flanking_US	20	Monomer
115136	115158	04:01:01	CCGGGCCCGCGTCCCCGGGGCCC	repeat_region	2725	117942	+	Note=IRS%3B_inverted_repeat_flanking_US	22	Monomer
115167	115195	05:02:01	GGCCCCGGCCAATGGGCCCGTCGGCCCGG	repeat_region	2725	117942	+	Note=IRS%3B_inverted_repeat_flanking_US	28	Monomer
115206	115242	06:03:01	GGGGCGATAAAGGGGTGCGTGGCGGCCCGGCCGACGG	repeat_region	2725	117942	+	Note=IRS%3B_inverted_repeat_flanking_US	36	Monomer
115268	115291	04:01:01	GGGGATCGACCGGGAGAGGCGCGG	repeat_region	2725	117942	+	Note=IRS%3B_inverted_repeat_flanking_US	23	Monomer
115569	115596	05:02:01	GGTGAGTCGGGGGGCTTCCCGGGTGCGG	repeat_region	2725	117942	+	Note=IRS%3B_inverted_repeat_flanking_US	27	Monomer
115599	115618	06:03:01	CCTCCCCCCTCCCCTCCCCC	repeat_region	2725	117942	+	Note=IRS%3B_inverted_repeat_flanking_US	19	Monomer
115710	115720	04:01:01	CCCCCCCCCCC	repeat_region	2725	117942	+	Note=IRS%3B_inverted_repeat_flanking_US	10	Monomer
115751	115792	10:07:02	CCACCCATTCAATCCATCCAATCCATCCAGCCACCCCCACCC	repeat_region	2725	117942	+	Note=IRS%3B_inverted_repeat_flanking_US	41	cluster
115997	116018	04:01:01	GGACCGGGTCTGGGCCGACTGG	repeat_region	2725	117942	+	Note=IRS%3B_inverted_repeat_flanking_US	21	Monomer
116172	116186	04:01:01	CCCCCGCCCGACCCC	repeat_region	2725	117942	+	Note=IRS%3B_inverted_repeat_flanking_US	14	Monomer
116381	116399	04:01:01	CCAGCGCCCCTCGGCCCCC	repeat_region	2725	117942	+	Note=IRS%3B_inverted_repeat_flanking_US	18	Monomer
116489	116509	04:01:01	CCCGCGCGTCCTCTCCCCGCC	repeat_region	2725	117942	+	Note=IRS%3B_inverted_repeat_flanking_US	20	Monomer
116604	116688	15:12:03	GGCTCGGTGTGCGAGGACGACGGGGAGGACGAGGACGAAGAGGAAGACGGGGAGGAGGAAGACGAGGACGAGGAGGGGGAAGAGG	repeat_region	2725	117942	+	Note=IRS%3B_inverted_repeat_flanking_US	84	cluster
116699	116733	07:04:01	GGAGGAAGAGGAAGGGGACGAGGACGGGGAGACGG	repeat_region	2725	117942	+	Note=IRS%3B_inverted_repeat_flanking_US	34	Monomer
116744	116787	09:06:02	GGAGGACGACGAGGCCGAGGACGAGGAGGACGAGGAGGACGGGG	repeat_region	2725	117942	+	Note=IRS%3B_inverted_repeat_flanking_US	43	cluster
116921	116989	13:10:03	GGACGAGGACGATGGAGAGGACGAGGAGGACGAGGAAGGGGAGGACGGGGGGGAAGACGGCGAAGACGG	repeat_region	2725	117942	+	Note=IRS%3B_inverted_repeat_flanking_US	68	cluster
117012	117036	06:03:01	GGAGAGGGCGAGGAGGGCGGGAAGG	repeat_region	2725	117942	+	Note=IRS%3B_inverted_repeat_flanking_US	24	Monomer
117061	117085	05:02:01	CCCCGACGCGGCCCGCCGCCGCCCC	repeat_region	2725	117942	+	Note=IRS%3B_inverted_repeat_flanking_US	24	Monomer
117160	117176	04:01:01	CCCCTCTCCCCCTCCCC	repeat_region	2725	117942	+	Note=IRS%3B_inverted_repeat_flanking_US	16	Monomer
101694	101714	05:02:01	CCGGCCCCTTCCGCTTCCCCC	repeat_region	2725	101791	+	Note=2_copies_of_a_63_bp_repeat_plus_a_partial_copy_of_16_bp	20	Monomer
101757	101777	05:02:01	CCGGCCCCTTCCGCTTCCCCC	repeat_region	2725	101791	+	Note=2_copies_of_a_63_bp_repeat_plus_a_partial_copy_of_16_bp	20	Monomer
114471	114494	04:01:01	CCGGCCCTCGGGCCCACGTGCCCC	repeat_region	2725	115158	+	Note=2_copies_of_an_imperfect_280-281_bp_repeat_plus_a_partial_copy_of_239_bp	23	Monomer
114532	114550	04:01:01	CCCCGCGGCACCCGCCTCC	repeat_region	2725	115158	+	Note=2_copies_of_an_imperfect_280-281_bp_repeat_plus_a_partial_copy_of_239_bp	18	Monomer
114551	114580	05:02:01	GGGGACGCGCCGGCCAATGGGGGAGCCGGG	repeat_region	2725	115158	+	Note=2_copies_of_an_imperfect_280-281_bp_repeat_plus_a_partial_copy_of_239_bp	29	Monomer
114751	114774	04:01:01	CCCGCCGTTTGCCCCACGTGCCCC	repeat_region	2725	115158	+	Note=2_copies_of_an_imperfect_280-281_bp_repeat_plus_a_partial_copy_of_239_bp	23	Monomer
114813	114831	04:01:01	CCCCGCGGCACCCGCCTCC	repeat_region	2725	115158	+	Note=2_copies_of_an_imperfect_280-281_bp_repeat_plus_a_partial_copy_of_239_bp	18	Monomer
115034	115054	04:01:01	CCACGGGCCCCACGTGCCCCC	repeat_region	2725	115158	+	Note=2_copies_of_an_imperfect_280-281_bp_repeat_plus_a_partial_copy_of_239_bp	20	Monomer
115136	115158	04:01:01	CCGGGCCCGCGTCCCCGGGGCCC	repeat_region	2725	115158	+	Note=2_copies_of_an_imperfect_280-281_bp_repeat_plus_a_partial_copy_of_239_bp	22	Monomer
120269	120291	05:02:01	CCCGCCGCTCCCGCCGAGGGCCC	repeat_region	2725	120378	+	Note=1_copy_of_a_111_bp_repeat_plus_a_partial_copy_of_50_bp	22	Monomer
120286	120329	09:06:02	GGGCCCGGCGACGGAGGAGGGGCGCGGGGCCGAGGAGGACGAGG	repeat_region	2725	120378	+	Note=1_copy_of_a_111_bp_repeat_plus_a_partial_copy_of_50_bp	43	cluster
127426	127442	04:01:01	GGGGAGGGGGAGAGGGG	repeat_region	2725	143461	+	Note=TRS%3B_inverted_repeat_flanking_US	16	Monomer
127517	127541	05:02:01	GGGGCGGCGGCGGGCCGCGTCGGGG	repeat_region	2725	143461	+	Note=TRS%3B_inverted_repeat_flanking_US	24	Monomer
127566	127590	06:03:01	CCTTCCCGCCCTCCTCGCCCTCTCC	repeat_region	2725	143461	+	Note=TRS%3B_inverted_repeat_flanking_US	24	Monomer
127613	127681	13:10:03	CCGTCTTCGCCGTCTTCCCCCCCGTCCTCCCCTTCCTCGTCCTCCTCGTCCTCTCCATCGTCCTCGTCC	repeat_region	2725	143461	+	Note=TRS%3B_inverted_repeat_flanking_US	68	cluster
127815	127858	09:06:02	CCCCGTCCTCCTCGTCCTCCTCGTCCTCGGCCTCGTCGTCCTCC	repeat_region	2725	143461	+	Note=TRS%3B_inverted_repeat_flanking_US	43	cluster
127869	127903	07:04:01	CCGTCTCCCCGTCCTCGTCCCCTTCCTCTTCCTCC	repeat_region	2725	143461	+	Note=TRS%3B_inverted_repeat_flanking_US	34	Monomer
127914	127998	15:12:03	CCTCTTCCCCCTCCTCGTCCTCGTCTTCCTCCTCCCCGTCTTCCTCTTCGTCCTCGTCCTCCCCGTCGTCCTCGCACACCGAGCC	repeat_region	2725	143461	+	Note=TRS%3B_inverted_repeat_flanking_US	84	cluster
128093	128113	04:01:01	GGCGGGGAGAGGACGCGCGGG	repeat_region	2725	143461	+	Note=TRS%3B_inverted_repeat_flanking_US	20	Monomer
128203	128221	04:01:01	GGGGGCCGAGGGGCGCTGG	repeat_region	2725	143461	+	Note=TRS%3B_inverted_repeat_flanking_US	18	Monomer
128416	128430	04:01:01	GGGGTCGGGCGGGGG	repeat_region	2725	143461	+	Note=TRS%3B_inverted_repeat_flanking_US	14	Monomer
128584	128605	04:01:01	CCAGTCGGCCCAGACCCGGTCC	repeat_region	2725	143461	+	Note=TRS%3B_inverted_repeat_flanking_US	21	Monomer
128810	128851	10:07:02	GGGTGGGGGTGGCTGGATGGATTGGATGGATTGAATGGGTGG	repeat_region	2725	143461	+	Note=TRS%3B_inverted_repeat_flanking_US	41	cluster
128882	128892	04:01:01	GGGGGGGGGGG	repeat_region	2725	143461	+	Note=TRS%3B_inverted_repeat_flanking_US	10	Monomer
128984	129003	06:03:01	GGGGGAGGGGAGGGGGGAGG	repeat_region	2725	143461	+	Note=TRS%3B_inverted_repeat_flanking_US	19	Monomer
129006	129033	05:02:01	CCGCACCCGGGAAGCCCCCCGACTCACC	repeat_region	2725	143461	+	Note=TRS%3B_inverted_repeat_flanking_US	27	Monomer
129311	129334	04:01:01	CCGCGCCTCTCCCGGTCGATCCCC	repeat_region	2725	143461	+	Note=TRS%3B_inverted_repeat_flanking_US	23	Monomer
129360	129396	06:03:01	CCGTCGGCCGGGCCGCCACGCACCCCTTTATCGCCCC	repeat_region	2725	143461	+	Note=TRS%3B_inverted_repeat_flanking_US	36	Monomer
129407	129435	05:02:01	CCGGGCCGACGGGCCCATTGGCCGGGGCC	repeat_region	2725	143461	+	Note=TRS%3B_inverted_repeat_flanking_US	28	Monomer
129444	129466	04:01:01	GGGCCCCGGGGACGCGGGCCCGG	repeat_region	2725	143461	+	Note=TRS%3B_inverted_repeat_flanking_US	22	Monomer
129548	129568	04:01:01	GGGGGCACGTGGGGCCCGTGG	repeat_region	2725	143461	+	Note=TRS%3B_inverted_repeat_flanking_US	20	Monomer
129771	129789	04:01:01	GGAGGCGGGTGCCGCGGGG	repeat_region	2725	143461	+	Note=TRS%3B_inverted_repeat_flanking_US	18	Monomer
129828	129851	04:01:01	GGGGCACGTGGGGCAAACGGCGGG	repeat_region	2725	143461	+	Note=TRS%3B_inverted_repeat_flanking_US	23	Monomer
130022	130051	05:02:01	CCCGGCTCCCCCATTGGCCGGCGCGTCCCC	repeat_region	2725	143461	+	Note=TRS%3B_inverted_repeat_flanking_US	29	Monomer
130052	130070	04:01:01	GGAGGCGGGTGCCGCGGGG	repeat_region	2725	143461	+	Note=TRS%3B_inverted_repeat_flanking_US	18	Monomer
130108	130131	04:01:01	GGGGCACGTGGGCCCGAGGGCCGG	repeat_region	2725	143461	+	Note=TRS%3B_inverted_repeat_flanking_US	23	Monomer
130243	130276	05:02:01	CCGCGGGCCCCGAGACGGCCGCGGCGACCGTCCC	repeat_region	2725	143461	+	Note=TRS%3B_inverted_repeat_flanking_US	33	Monomer
130329	130359	06:03:01	CCCGCCGCGACCTCTCCCTTCCCGGACGCCC	repeat_region	2725	143461	+	Note=TRS%3B_inverted_repeat_flanking_US	30	Monomer
130368	130398	06:03:01	GGAAAAAGGGGCGCGGCGGGGTGGGGATGGG	repeat_region	2725	143461	+	Note=TRS%3B_inverted_repeat_flanking_US	30	Monomer
130402	130422	04:01:01	CCGCCGGGTCGGCCGCGCCCC	repeat_region	2725	143461	+	Note=TRS%3B_inverted_repeat_flanking_US	20	Monomer
130673	130689	04:01:01	CCTCGAGCCAGCCCTCC	repeat_region	2725	143461	+	Note=TRS%3B_inverted_repeat_flanking_US	16	Monomer
131015	131046	07:04:01	CCTCACCCCACCCAGCCCCCTCTCCAGTTCCC	repeat_region	2725	143461	+	Note=TRS%3B_inverted_repeat_flanking_US	31	Monomer
131060	131078	04:01:01	CCTTCGCCAACCTTCTCCC	repeat_region	2725	143461	+	Note=TRS%3B_inverted_repeat_flanking_US	18	Monomer
131088	131132	10:07:02	CCCCGCCCCTCCTTCCCCCAATCCATCCATCCATCTCTCCTGGCC	repeat_region	2725	143461	+	Note=TRS%3B_inverted_repeat_flanking_US	44	cluster
131139	131173	06:03:01	GGACCGCGGCGATGGTGAATGGGCCCGCGGCCTGG	repeat_region	2725	143461	+	Note=TRS%3B_inverted_repeat_flanking_US	34	Monomer
131404	131426	04:01:01	GGGCCCGGGGTTGCGCCGGCGGG	repeat_region	2725	143461	+	Note=TRS%3B_inverted_repeat_flanking_US	22	Monomer
131452	131466	04:01:01	GGCGCGGGGGGAGGG	repeat_region	2725	143461	+	Note=TRS%3B_inverted_repeat_flanking_US	14	Monomer
131506	131527	06:03:01	GGAGGCGGCGGCGGCGCGAGGG	repeat_region	2725	143461	+	Note=TRS%3B_inverted_repeat_flanking_US	21	Monomer
131583	131611	07:04:01	GGGGAGAGGAAGGAGGGGAGGACGGAGGG	repeat_region	2725	143461	+	Note=TRS%3B_inverted_repeat_flanking_US	28	Monomer
131846	131861	04:01:01	CCGGGAAGCCTCCCCC	repeat_region	2725	143461	+	Note=TRS%3B_inverted_repeat_flanking_US	15	Monomer
131927	131940	04:01:01	GGGCGGGGCGGGGG	repeat_region	2725	143461	+	Note=TRS%3B_inverted_repeat_flanking_US	13	Monomer
131977	132002	06:03:01	GGCCCCGGGGGCACGCGGGCGGGAGG	repeat_region	2725	143461	+	Note=TRS%3B_inverted_repeat_flanking_US	25	Monomer
132011	132083	17:14:04	GGGCGGAGAGGAGCGAGGAGGACTGGCGGCGGCGGCGGAGGAGGGGGGAAGAGGCGGCGAGCGGAGCGCGCGG	repeat_region	2725	143461	+	Note=TRS%3B_inverted_repeat_flanking_US	72	cluster
132195	132215	04:01:01	CCGCCGCGGCCCTCGCGGCCC	repeat_region	2725	143461	+	Note=TRS%3B_inverted_repeat_flanking_US	20	Monomer
132381	132415	08:05:02	CCCGCGTCCAGGCCGGGCCCCCGGCCGGCCGGCCC	repeat_region	2725	143461	+	Note=TRS%3B_inverted_repeat_flanking_US	34	cluster
132391	132417	06:03:01	GGCCGGGCCCCCGGCCGGCCGGCCCGG	repeat_region	2725	143461	+	Note=TRS%3B_inverted_repeat_flanking_US	26	Monomer
132427	132450	04:01:01	GGGCGGGCGAGCCGGGGCCCCCGG	repeat_region	2725	143461	+	Note=TRS%3B_inverted_repeat_flanking_US	23	Monomer
132668	132696	06:03:01	GGAGAAGGCGAGGGAGACGGAGAGGGAGG	repeat_region	2725	143461	+	Note=TRS%3B_inverted_repeat_flanking_US	28	Monomer
132771	132788	05:02:01	CCGCGCTCCCCCGCCGCC	repeat_region	2725	143461	+	Note=TRS%3B_inverted_repeat_flanking_US	17	Monomer
132857	132880	06:03:01	CCGGGCCGCCGAGCCGGCCGCGCC	repeat_region	2725	143461	+	Note=TRS%3B_inverted_repeat_flanking_US	23	Monomer
132884	132913	06:03:01	GGGCGCCGGGCGGAACGGGGCGTGGAGAGG	repeat_region	2725	143461	+	Note=TRS%3B_inverted_repeat_flanking_US	29	Monomer
132965	133023	15:12:03	CCTCCTTCACCGCCGCCGCGTCCTCCTCCTCCTCCCTCCCCGCCGGCCTCGGCCCACCC	repeat_region	2725	143461	+	Note=TRS%3B_inverted_repeat_flanking_US	58	cluster
133153	133169	04:01:01	CCCGCCGCCTGGGAGCC	repeat_region	2725	143461	+	Note=TRS%3B_inverted_repeat_flanking_US	16	Monomer
133163	133179	04:01:01	GGGAGCCGGCGAGGAGG	repeat_region	2725	143461	+	Note=TRS%3B_inverted_repeat_flanking_US	16	Monomer
133198	133255	12:09:03	CCCCTCGCCCCCCTCCGCGTCCGCAGCCGCCTCTGCAGCCGCCGCCCGCGCCGCGACC	repeat_region	2725	143461	+	Note=TRS%3B_inverted_repeat_flanking_US	57	cluster
133291	133308	05:02:01	GGAGAGGGGGACGGGGGG	repeat_region	2725	143461	+	Note=TRS%3B_inverted_repeat_flanking_US	17	Monomer
133335	133375	11:08:02	CCTCCTCCGCACCCGCCTTCCTCCGCCCGCCTTTCCTTCCC	repeat_region	2725	143461	+	Note=TRS%3B_inverted_repeat_flanking_US	40	cluster
133387	133436	11:08:02	CCGCTCCCGCTCCCCCGTTTTTCCTCCTGGCCGCGGCGACCGCCGCCGCC	repeat_region	2725	143461	+	Note=TRS%3B_inverted_repeat_flanking_US	49	cluster
133455	133484	08:05:02	CCTTCCTCTCCTTCTTCCTCCTCCTCCGCC	repeat_region	2725	143461	+	Note=TRS%3B_inverted_repeat_flanking_US	29	cluster
133496	133532	06:03:01	CCTTCTCCGCGTCCCCATCTCCGAGGCCCGAGGCGCC	repeat_region	2725	143461	+	Note=TRS%3B_inverted_repeat_flanking_US	36	Monomer
133620	133642	04:01:01	CCTACTCCTACTACTCCCACTCC	repeat_region	2725	143461	+	Note=TRS%3B_inverted_repeat_flanking_US	22	Monomer
133958	133984	05:02:01	GGCCGCGGGGGGCCGAAGCGGACGCGG	repeat_region	2725	143461	+	Note=TRS%3B_inverted_repeat_flanking_US	26	Monomer
134018	134045	06:03:01	GGGGGGCCGGCGGGGATGGGGAAGAAGG	repeat_region	2725	143461	+	Note=TRS%3B_inverted_repeat_flanking_US	27	Monomer
134064	134078	04:01:01	CCCCCTCCTGTCGCC	repeat_region	2725	143461	+	Note=TRS%3B_inverted_repeat_flanking_US	14	Monomer
134095	134131	07:04:01	CCTTCCCCCGAGCGACCCCGCTCCCGCCTGTGGTGCC	repeat_region	2725	143461	+	Note=TRS%3B_inverted_repeat_flanking_US	36	Monomer
134169	134228	10:07:02	GGCTGTTGGCTGTGGGTTGTCGGCTGTTGGCCGTTGGCCGAGGACGACGGGGAGGGGGGG	repeat_region	2725	143461	+	Note=TRS%3B_inverted_repeat_flanking_US	59	cluster
134375	134389	04:01:01	CCGGCCGGCGCCCCC	repeat_region	2725	143461	+	Note=TRS%3B_inverted_repeat_flanking_US	14	Monomer
134455	134474	04:01:01	CCATCGCCCGACCCTTCCCC	repeat_region	2725	143461	+	Note=TRS%3B_inverted_repeat_flanking_US	19	Monomer
134641	134687	10:07:02	GGAGAGGCGAGAGAGGAGGAGAAGGAGGAGGCGAACTGGGGGAAAGG	repeat_region	2725	143461	+	Note=TRS%3B_inverted_repeat_flanking_US	46	cluster
134697	134720	05:02:01	CCCGGGCACCCCCCTCCTCGGACC	repeat_region	2725	143461	+	Note=TRS%3B_inverted_repeat_flanking_US	23	Monomer
134716	134745	06:03:01	GGACCGAGGCGACGGCGGAGACGGAGACGG	repeat_region	2725	143461	+	Note=TRS%3B_inverted_repeat_flanking_US	29	Monomer
134751	134813	12:09:03	CCGCCCGCCCGGCCACCACCGTCGGTACCGGTATCGCCAGTAACACCCGCACCACCGACACCC	repeat_region	2725	143461	+	Note=TRS%3B_inverted_repeat_flanking_US	62	cluster
134822	134844	05:02:01	CCCTCACACCCGCACCGGCCCCC	repeat_region	2725	143461	+	Note=TRS%3B_inverted_repeat_flanking_US	22	Monomer
134854	134876	05:02:01	CCGGCCCTCACACCCACCCACCC	repeat_region	2725	143461	+	Note=TRS%3B_inverted_repeat_flanking_US	22	Monomer
135069	135079	04:01:01	GGGGGCGGGGG	repeat_region	2725	143461	+	Note=TRS%3B_inverted_repeat_flanking_US	10	Monomer
135080	135097	04:01:01	CCTCGCGCCTCCGCGTCC	repeat_region	2725	143461	+	Note=TRS%3B_inverted_repeat_flanking_US	17	Monomer
135127	135148	05:02:01	GGGGGCTCGGGGCGGGACGCGG	repeat_region	2725	143461	+	Note=TRS%3B_inverted_repeat_flanking_US	21	Monomer
135176	135203	05:02:01	GGAGGGGCGTCCCGGCGCGCCGGCCCGG	repeat_region	2725	143461	+	Note=TRS%3B_inverted_repeat_flanking_US	27	Monomer
135539	135559	05:02:01	GGGGTGGGAGGGGGGACCGGG	repeat_region	2725	143461	+	Note=TRS%3B_inverted_repeat_flanking_US	20	Monomer
135629	135650	05:02:01	CCGGCTCCTTCCTTCCGGGTCC	repeat_region	2725	143461	+	Note=TRS%3B_inverted_repeat_flanking_US	21	Monomer
135707	135744	07:04:01	GGTTCGGGTCCGGTCGCCGGTCCCCGGTCCGACGGCGG	repeat_region	2725	143461	+	Note=TRS%3B_inverted_repeat_flanking_US	37	Monomer
135716	135736	04:01:01	CCGGTCGCCGGTCCCCGGTCC	repeat_region	2725	143461	+	Note=TRS%3B_inverted_repeat_flanking_US	20	Monomer
135895	135909	05:02:01	GGCAGGGGGAGGCGG	repeat_region	2725	143461	+	Note=TRS%3B_inverted_repeat_flanking_US	14	Monomer
136157	136187	05:02:01	GGCCCCATTGGCCGAGGGCGGCCACGTGGGG	repeat_region	2725	143461	+	Note=TRS%3B_inverted_repeat_flanking_US	30	Monomer
136386	136436	08:05:02	CCTCCGCGCGCCCATTGGCCCGGGCGAGCCGAGATGGCCGCCGCGGGGGCC	repeat_region	2725	143461	+	Note=TRS%3B_inverted_repeat_flanking_US	50	cluster
136421	136438	04:01:01	GGCCGCCGCGGGGGCCGG	repeat_region	2725	143461	+	Note=TRS%3B_inverted_repeat_flanking_US	17	Monomer
136484	136520	05:02:01	GGCCGTCGAGGGGCCAAGATGGCGCCCTCGGGGCCGG	repeat_region	2725	143461	+	Note=TRS%3B_inverted_repeat_flanking_US	36	Monomer
136577	136605	05:02:01	GGGGCAAGATGGCCGCCGCGGGGGCCGGG	repeat_region	2725	143461	+	Note=TRS%3B_inverted_repeat_flanking_US	28	Monomer
136644	136663	04:01:01	CCCATTGGCCGGCGGCCGCC	repeat_region	2725	143461	+	Note=TRS%3B_inverted_repeat_flanking_US	19	Monomer
136878	136894	04:01:01	CCGACCGTCTCCGCTCC	repeat_region	2725	143461	+	Note=TRS%3B_inverted_repeat_flanking_US	16	Monomer
136998	137042	11:08:02	CCTCCTCCGGCCGCCTTCCTCCTTCTTCTCCGCCGCCCGCTCTCC	repeat_region	2725	143461	+	Note=TRS%3B_inverted_repeat_flanking_US	44	cluster
137138	137165	06:03:01	CCAGCTCCTGGCGGCCGCCGCCGCGGCC	repeat_region	2725	143461	+	Note=TRS%3B_inverted_repeat_flanking_US	27	Monomer
137187	137238	08:05:02	GGCCCCGACGGCGGCAGCCAGGGCTCCCGGCGCCGCGGCTCCTCCGGCGAGG	repeat_region	2725	143461	+	Note=TRS%3B_inverted_repeat_flanking_US	51	cluster
137204	137231	05:02:01	CCAGGGCTCCCGGCGCCGCGGCTCCTCC	repeat_region	2725	143461	+	Note=TRS%3B_inverted_repeat_flanking_US	27	Monomer
137243	137349	18:15:04	CCTCTTCGGCCCGGGCGGCCTCTTCTCCGACGACGCCGCCGAGGCCGAGGCCGCCGTCCTCGCGGCCGCGGCCGGAGCCACGAGGCCGCCCCGTCCTCCTTCGGCCC	repeat_region	2725	143461	+	Note=TRS%3B_inverted_repeat_flanking_US	106	cluster
137424	137450	06:03:01	CCCGGGTCCCCGGCCGCCGGGTCCCCC	repeat_region	2725	143461	+	Note=TRS%3B_inverted_repeat_flanking_US	26	Monomer
137427	137457	05:02:01	GGGTCCCCGGCCGCCGGGTCCCCCGGTCGGG	repeat_region	2725	143461	+	Note=TRS%3B_inverted_repeat_flanking_US	30	Monomer
137496	137528	06:03:01	GGGCCCCGGTCCCGGGCCGGCTCCGGGCCCCGG	repeat_region	2725	143461	+	Note=TRS%3B_inverted_repeat_flanking_US	32	Monomer
137555	137585	06:03:01	GGCAGAGGCCGGGGCCCCCGGCGGCCCCGGG	repeat_region	2725	143461	+	Note=TRS%3B_inverted_repeat_flanking_US	30	Monomer
137563	137582	04:01:01	CCGGGGCCCCCGGCGGCCCC	repeat_region	2725	143461	+	Note=TRS%3B_inverted_repeat_flanking_US	19	Monomer
137671	137721	10:07:02	GGGGGGACCCGGTCGGTGAGCCCGGGCCGGCGGCGCGGCCTCGGACCCCGG	repeat_region	2725	143461	+	Note=TRS%3B_inverted_repeat_flanking_US	50	cluster
137709	137737	05:02:01	CCTCGGACCCCGGCGCCACCAGCACAGCC	repeat_region	2725	143461	+	Note=TRS%3B_inverted_repeat_flanking_US	28	Monomer
137759	137771	04:01:01	GGCACGGCGGGGG	repeat_region	2725	143461	+	Note=TRS%3B_inverted_repeat_flanking_US	12	Monomer
137772	137803	08:05:02	CCCGCTTCCCCAGCCTCCCCCGCCGCCGGGCC	repeat_region	2725	143461	+	Note=TRS%3B_inverted_repeat_flanking_US	31	cluster
137799	137827	07:04:01	GGGCCGGTCTCGGCGCCCGGCGGCGGCGG	repeat_region	2725	143461	+	Note=TRS%3B_inverted_repeat_flanking_US	28	Monomer
137830	137840	04:01:01	CCCCCTCCGCC	repeat_region	2725	143461	+	Note=TRS%3B_inverted_repeat_flanking_US	10	Monomer
137861	137883	04:01:01	CCATCACCAGCACCGCGAGCCCC	repeat_region	2725	143461	+	Note=TRS%3B_inverted_repeat_flanking_US	22	Monomer
138023	138060	07:04:01	GGACGAGGACGGACTCGGCCTCGCCGGGGACGGCGGGG	repeat_region	2725	143461	+	Note=TRS%3B_inverted_repeat_flanking_US	37	Monomer
138078	138095	04:01:01	CCCCGCCGGCGCCGCGCC	repeat_region	2725	143461	+	Note=TRS%3B_inverted_repeat_flanking_US	17	Monomer
138106	138120	04:01:01	CCCTCCGCCGCGGCC	repeat_region	2725	143461	+	Note=TRS%3B_inverted_repeat_flanking_US	14	Monomer
138223	138281	14:11:03	CCTCCTCCTCGTCCTCGTCCTCCTCGTCCTCCTCGTCCTCCTCGTCCTCGTCCTCCTCC	repeat_region	2725	143461	+	Note=TRS%3B_inverted_repeat_flanking_US	58	cluster
138407	138429	04:01:01	GGCCTCCCCGGCCCCGGCCCCGG	repeat_region	2725	143461	+	Note=TRS%3B_inverted_repeat_flanking_US	22	Monomer
138458	138477	05:02:01	CCGCTCCACCAACAACCACC	repeat_region	2725	143461	+	Note=TRS%3B_inverted_repeat_flanking_US	19	Monomer
138490	138517	06:03:01	CCGACGGGCCCCCGCCGACCGACGGGCC	repeat_region	2725	143461	+	Note=TRS%3B_inverted_repeat_flanking_US	27	Monomer
138540	138579	08:05:02	CCCTGGCCCGGCTCCGACCCTCCGGCCGACGGCCGCGTCC	repeat_region	2725	143461	+	Note=TRS%3B_inverted_repeat_flanking_US	39	cluster
138632	138677	09:06:02	CCGCCAGGCCGCGGCCCGCTACCGCGCCGCGGCCGGGCCCGTGCCC	repeat_region	2725	143461	+	Note=TRS%3B_inverted_repeat_flanking_US	45	cluster
138689	138707	04:01:01	GGAGATGGGGGACTCGAGG	repeat_region	2725	143461	+	Note=TRS%3B_inverted_repeat_flanking_US	18	Monomer
138748	138767	04:01:01	CCGCCGGCGAGGCCATGTCC	repeat_region	2725	143461	+	Note=TRS%3B_inverted_repeat_flanking_US	19	Monomer
138812	138866	08:05:02	CCAGTTCTGCCAGCGCCGGGTCCACGCGCCCCACGGCCACGGCTCCTTCATCACC	repeat_region	2725	143461	+	Note=TRS%3B_inverted_repeat_flanking_US	54	cluster
138904	138922	04:01:01	CCATGGCCGCCCAGGACCC	repeat_region	2725	143461	+	Note=TRS%3B_inverted_repeat_flanking_US	18	Monomer
138952	138969	04:01:01	CCGTGGCCATGAGCCGCC	repeat_region	2725	143461	+	Note=TRS%3B_inverted_repeat_flanking_US	17	Monomer
138982	139064	15:12:03	CCCAGAAGACCTTCATCCTGCAGAGCCTCCGCCGGGCCTACGCCGACATGGCCTACCCGGGCCGCGCCGCGGACCCCCGCGCC	repeat_region	2725	143461	+	Note=TRS%3B_inverted_repeat_flanking_US	82	cluster
139301	139319	04:01:01	CCCCGGGGCCGGCCCGGCC	repeat_region	2725	143461	+	Note=TRS%3B_inverted_repeat_flanking_US	18	Monomer
139305	139338	07:04:01	GGGGCCGGCCCGGCCGAGCGGCGGCAGGCCGCGG	repeat_region	2725	143461	+	Note=TRS%3B_inverted_repeat_flanking_US	33	Monomer
139348	139372	04:01:01	CCCTCGTCGCCCGCACCGTGGCGCC	repeat_region	2725	143461	+	Note=TRS%3B_inverted_repeat_flanking_US	24	Monomer
139448	139469	04:01:01	GGCCAACGTGGCCGCGGCCCGG	repeat_region	2725	143461	+	Note=TRS%3B_inverted_repeat_flanking_US	21	Monomer
139565	139582	05:02:01	GGCGCCGGCGGCGGCGGG	repeat_region	2725	143461	+	Note=TRS%3B_inverted_repeat_flanking_US	17	Monomer
139754	139778	05:02:01	CCGCGCGCCCGGGGCCCGCCGCCCC	repeat_region	2725	143461	+	Note=TRS%3B_inverted_repeat_flanking_US	24	Monomer
139779	139815	07:04:01	GGGGACGGCGAGGAGGACGAGGGGCTCTCCGGCGCGG	repeat_region	2725	143461	+	Note=TRS%3B_inverted_repeat_flanking_US	36	Monomer
139856	139871	04:01:01	GGACCGGGGGCCCCGG	repeat_region	2725	143461	+	Note=TRS%3B_inverted_repeat_flanking_US	15	Monomer
139899	139919	04:01:01	CCCGCTCCGGACCCCGCTCCC	repeat_region	2725	143461	+	Note=TRS%3B_inverted_repeat_flanking_US	20	Monomer
139930	139949	07:04:01	CCTCCTCCTCCTCCTCCTCC	repeat_region	2725	143461	+	Note=TRS%3B_inverted_repeat_flanking_US	19	Monomer
140149	140166	04:01:01	CCTTCGACCCGGCCGCCC	repeat_region	2725	143461	+	Note=TRS%3B_inverted_repeat_flanking_US	17	Monomer
140179	140216	08:05:02	CCGCGCGCCGCGGCGCCCCGCTCCGCCGCCGCGCCGCC	repeat_region	2725	143461	+	Note=TRS%3B_inverted_repeat_flanking_US	37	cluster
140365	140382	05:02:01	CCGCCTTCGCCCACCGCC	repeat_region	2725	143461	+	Note=TRS%3B_inverted_repeat_flanking_US	17	Monomer
140407	140426	04:01:01	GGGCCGGGAACTGGACCGGG	repeat_region	2725	143461	+	Note=TRS%3B_inverted_repeat_flanking_US	19	Monomer
140474	140505	05:02:01	GGCGCGGGACCTCGGCTTCGCCGGCGCCGTGG	repeat_region	2725	143461	+	Note=TRS%3B_inverted_repeat_flanking_US	31	Monomer
140521	140543	05:02:01	GGCTCGGCGCGGCGCGGCGCCGG	repeat_region	2725	143461	+	Note=TRS%3B_inverted_repeat_flanking_US	22	Monomer
140567	140598	07:04:01	GGACTGGCCCGCGGACGGCCCGGCCGTGGGGG	repeat_region	2725	143461	+	Note=TRS%3B_inverted_repeat_flanking_US	31	Monomer
140615	140648	07:04:01	CCGCGTCCGCCTGGACCCGGCCGCCCAGTGCGCC	repeat_region	2725	143461	+	Note=TRS%3B_inverted_repeat_flanking_US	33	Monomer
140658	140684	04:01:01	CCCGGGTGCCGCGAGCTCCGCGCGGCC	repeat_region	2725	143461	+	Note=TRS%3B_inverted_repeat_flanking_US	26	Monomer
140737	140787	10:07:02	CCTCCTTCGCCCGCCTGCACCCCGGGGCCGAGCCGCTGCGCCTCTGCCGCC	repeat_region	2725	143461	+	Note=TRS%3B_inverted_repeat_flanking_US	50	cluster
140885	140904	04:01:01	GGACGGCTGCAAGGACATGG	repeat_region	2725	143461	+	Note=TRS%3B_inverted_repeat_flanking_US	19	Monomer
141022	141074	10:07:02	CCTGCGGCCGCCGGGGCCTCGCCGAGCTCCGCGGCCCCGAGGGCCTGCCGGCC	repeat_region	2725	143461	+	Note=TRS%3B_inverted_repeat_flanking_US	52	cluster
141111	141130	04:01:01	CCCGACGCCGAGGCCGCCCC	repeat_region	2725	143461	+	Note=TRS%3B_inverted_repeat_flanking_US	19	Monomer
141142	141179	07:04:01	CCCCGGGCGCCGTCGCCGCCGCGGGCGCCCCGCCGGCC	repeat_region	2725	143461	+	Note=TRS%3B_inverted_repeat_flanking_US	37	Monomer
141315	141356	07:04:01	GGCGTCCGCGGCGGCGACGGCCGGCCCCGCGGCCCGCTCGGG	repeat_region	2725	143461	+	Note=TRS%3B_inverted_repeat_flanking_US	41	Monomer
141335	141359	04:01:01	CCGGCCCCGCGGCCCGCTCGGGCCC	repeat_region	2725	143461	+	Note=TRS%3B_inverted_repeat_flanking_US	24	Monomer
141365	141406	08:05:02	GGTGGAGGCCATCTCGGACGACGAGGAGGCCGAGGACGCCGG	repeat_region	2725	143461	+	Note=TRS%3B_inverted_repeat_flanking_US	41	cluster
141394	141426	05:02:01	CCGAGGACGCCGGCAACCCCTACCTGCTGCTCC	repeat_region	2725	143461	+	Note=TRS%3B_inverted_repeat_flanking_US	32	Monomer
141440	141455	04:01:01	CCCCCTCGGCCCGGCC	repeat_region	2725	143461	+	Note=TRS%3B_inverted_repeat_flanking_US	15	Monomer
141475	141512	08:05:02	CCGGCCCCTCCACCGGCTCCTCGAGGCCCTTCTCCTCC	repeat_region	2725	143461	+	Note=TRS%3B_inverted_repeat_flanking_US	37	cluster
141594	141624	07:04:01	GGCGGCGGCCTCGGTCCCCTCGGCCCGGCGG	repeat_region	2725	143461	+	Note=TRS%3B_inverted_repeat_flanking_US	30	Monomer
141690	141785	1 day, 2:23:06	GGATCCCCCGGCCGGAGGTGGCTGCGGCGGCGGCGGAGGTGGCGGCGGTGGTGGAAGCGGCGGCGGCGGCCGCGGCGGAGGGCTCGGCGGCGGAGG	repeat_region	2725	143461	+	Note=TRS%3B_inverted_repeat_flanking_US	95	cluster
142023	142052	08:05:02	GGTGGAGGGTCTTGGTGGGGGTGACGGGGG	repeat_region	2725	143461	+	Note=TRS%3B_inverted_repeat_flanking_US	29	cluster
142063	142103	09:06:02	GGAGGGTCTTGGTGGTGGTGATGGGAAGAAGTGGATGGGGG	repeat_region	2725	143461	+	Note=TRS%3B_inverted_repeat_flanking_US	40	cluster
142114	142135	06:03:01	GGAGGGTCTTGGTGGTGGTGGG	repeat_region	2725	143461	+	Note=TRS%3B_inverted_repeat_flanking_US	21	Monomer
142147	142163	04:01:01	GGGGGGTCCCTGGTGGG	repeat_region	2725	143461	+	Note=TRS%3B_inverted_repeat_flanking_US	16	Monomer
142190	142205	04:01:01	GGAGGGTCTTGGTGGG	repeat_region	2725	143461	+	Note=TRS%3B_inverted_repeat_flanking_US	15	Monomer
142216	142236	04:01:01	GGGTCTTGGGGATGTTGGGGG	repeat_region	2725	143461	+	Note=TRS%3B_inverted_repeat_flanking_US	20	Monomer
142603	142650	10:07:02	CCGTCTTCCGTCCCCACTCCCAGCCTCCCCCGCTGCCACCGATTGGCC	repeat_region	2725	143461	+	Note=TRS%3B_inverted_repeat_flanking_US	47	cluster
142679	142717	06:03:01	GGCGCGAGGGGAGCCAATGGGGCGGGCGCCGCGGAGCGG	repeat_region	2725	143461	+	Note=TRS%3B_inverted_repeat_flanking_US	38	Monomer
142721	142739	05:02:01	CCCCCGCCCGCGGACCCCC	repeat_region	2725	143461	+	Note=TRS%3B_inverted_repeat_flanking_US	18	Monomer
142732	142764	06:03:01	GGACCCCCGGTGCGACGGAAGGGGCAGGCTCGG	repeat_region	2725	143461	+	Note=TRS%3B_inverted_repeat_flanking_US	32	Monomer
142779	142812	06:03:01	CCGCGGAGCCCGCCCCGGCCGCGCCCCGGAAGCC	repeat_region	2725	143461	+	Note=TRS%3B_inverted_repeat_flanking_US	33	Monomer
142825	142845	05:02:01	GGGGGAAGCGGAAGGGGCCGG	repeat_region	2725	143461	+	Note=TRS%3B_inverted_repeat_flanking_US	20	Monomer
142888	142908	05:02:01	GGGGGAAGCGGAAGGGGCCGG	repeat_region	2725	143461	+	Note=TRS%3B_inverted_repeat_flanking_US	20	Monomer
143043	143065	06:03:01	GGGGGGGGGGGGGAGGAGCCCGG	repeat_region	2725	143461	+	Note=TRS%3B_inverted_repeat_flanking_US	22	Monomer
129548	129568	04:01:01	GGGGGCACGTGGGGCCCGTGG	repeat_region	2725	130243	-	Note=2_copies_of_an_imperfect_280-281_bp_repeat_plus_a_partial_copy_of_239_bp	20	Monomer
129771	129789	04:01:01	GGAGGCGGGTGCCGCGGGG	repeat_region	2725	130243	-	Note=2_copies_of_an_imperfect_280-281_bp_repeat_plus_a_partial_copy_of_239_bp	18	Monomer
129828	129851	04:01:01	GGGGCACGTGGGGCAAACGGCGGG	repeat_region	2725	130243	-	Note=2_copies_of_an_imperfect_280-281_bp_repeat_plus_a_partial_copy_of_239_bp	23	Monomer
130022	130051	05:02:01	CCCGGCTCCCCCATTGGCCGGCGCGTCCCC	repeat_region	2725	130243	-	Note=2_copies_of_an_imperfect_280-281_bp_repeat_plus_a_partial_copy_of_239_bp	29	Monomer
130052	130070	04:01:01	GGAGGCGGGTGCCGCGGGG	repeat_region	2725	130243	-	Note=2_copies_of_an_imperfect_280-281_bp_repeat_plus_a_partial_copy_of_239_bp	18	Monomer
130108	130131	04:01:01	GGGGCACGTGGGCCCGAGGGCCGG	repeat_region	2725	130243	-	Note=2_copies_of_an_imperfect_280-281_bp_repeat_plus_a_partial_copy_of_239_bp	23	Monomer
129445	129466	04:01:01	GGCCCCGGGGACGCGGGCCCGG	repeat_region	2725	130243	-	Note=2_copies_of_an_imperfect_280-281_bp_repeat_plus_a_partial_copy_of_239_bp	21	Monomer
142888	142908	05:02:01	GGGGGAAGCGGAAGGGGCCGG	repeat_region	2725	142952	-	Note=2_copies_of_a_63_bp_repeat_plus_a_partial_copy_of_16_bp	20	Monomer
142828	142845	05:02:01	GGAAGCGGAAGGGGCCGG	repeat_region	2725	142952	-	Note=2_copies_of_a_63_bp_repeat_plus_a_partial_copy_of_16_bp	17	Monomer
1020	1044	05:02:01	GGCCGGTCTGGCCGCCGGGACGGGG	promoter	2725	1584	+	Name=ORF-1	24	Monomer
1130	1146	04:01:01	GGAGCCCATGGAGGTGG	promoter	2725	1584	+	Name=ORF-1	16	Monomer
1254	1272	05:02:01	GGGCGGGGGAACCAGGGGG	promoter	2725	1584	+	Name=ORF-1	18	Monomer
1372	1417	09:06:02	GGGATGGACGTGGAGAGGGGAACGGCCGCGGGGCGCGTGGAGGTGG	promoter	2725	1584	+	Name=ORF-1	45	cluster
1430	1454	04:01:01	GGCCCTCCGGCACCAGAGGGCGCGG	promoter	2725	1584	+	Name=ORF-1	24	Monomer
4101	4129	06:03:01	CCGCCAGGAGCTCCAGCGCCCCGACCGCC	promoter	2725	4873	-	Name=UL54	28	Monomer
4668	4689	05:02:01	CCTCCCAGTCCGGCGCGCCCCC	promoter	2725	4873	-	Name=UL54	21	Monomer
5129	5154	05:02:01	CCATGGCCACGTCCGCCACGAAGGCC	promoter	2725	5890	-	Name=UL53	25	Monomer
5166	5192	06:03:01	CCGGTCCTCCGCGTCCACGGCCAGGCC	promoter	2725	5890	-	Name=UL53	26	Monomer
5391	5415	05:02:01	CCCGTGGCAGCCGCCGCCGTCGACC	promoter	2725	5890	-	Name=UL53	24	Monomer
5767	5799	06:03:01	CCCGCGTCCCAGTCCGCCCAGTCCTCGTCGCCC	promoter	2725	5890	-	Name=UL53	32	Monomer
5837	5858	04:01:01	CCCAGGGCGCCTCCTCGAGGCC	promoter	2725	5890	-	Name=UL53	21	Monomer
6543	6564	04:01:01	GGCGCCCATGGCCGGGGCGAGG	promoter	2725	7492	+	Name=UL51	21	Monomer
6629	6646	05:02:01	GGCGGAAGAAGGCGGCGG	promoter	2725	7492	+	Name=UL51	17	Monomer
6782	6814	05:02:01	GGTCGGGGAGCTTGAGGCTGCCCCGGTCGTGGG	promoter	2725	7492	+	Name=UL51	32	Monomer
6963	6987	04:01:01	GGGGTCCAGGCCGCTGGGGTTGGGG	promoter	2725	7492	+	Name=UL51	24	Monomer
7016	7075	11:08:02	GGTCCTTGAGGGCCCGCAGGTCGTAGGCCGGCCGCGGGTGGAAGAGGTGGAGGCGCGTGG	promoter	2725	7492	+	Name=UL51	59	cluster
7148	7162	04:01:01	GGCGCCGGAAGGCGG	promoter	2725	7492	+	Name=UL51	14	Monomer
7310	7333	05:02:01	GGCCGTCGTGGAGGGCGAAGGTGG	promoter	2725	7492	+	Name=UL51	23	Monomer
7773	7794	05:02:01	CCTCCCCGCCCCGCTCGCCGCC	promoter	2725	8722	-	Name=UL52	21	Monomer
7808	7837	06:03:01	CCTCGGCCGAGGCCGCGCGCCGCCTGGCCC	promoter	2725	8722	-	Name=UL52	29	Monomer
7859	7911	09:06:02	CCTACCAGGCCTGCCAGCGCAACCTGGAGTGCCTGGCGCGCCACGAGGCCTCC	promoter	2725	8722	-	Name=UL52	52	cluster
8140	8166	06:03:01	CCGGCGCCCGTCCGGGCCGCGCCCGCC	promoter	2725	8722	-	Name=UL52	26	Monomer
8493	8507	04:01:01	CCACCGTCCGGGTCC	promoter	2725	8722	-	Name=UL52	14	Monomer
8516	8559	07:04:01	CCGCCGCGGCCTCACAGGCCCGTGGAGCCGAAGCCGCGGGCCCC	promoter	2725	8722	-	Name=UL52	43	Monomer
8650	8668	04:01:01	CCGTCCCGTGATCCAGCCC	promoter	2725	8722	-	Name=UL52	18	Monomer
8097	8143	09:06:02	GGCCGTCCTGGAGCGGACGCTGGGACTGGCCCGGCGGCGGCAGCCGG	promoter	2725	9015	+	Name=UL49.5	46	cluster
8244	8269	07:04:01	GGAGGCGGGGGAAGACGAGGAGGGGG	promoter	2725	9015	+	Name=UL49.5	25	Monomer
8340	8359	05:02:01	GGCCCGGAGGCTGGCCGAGG	promoter	2725	9015	+	Name=UL49.5	19	Monomer
8502	8540	06:03:01	GGGTCCGGCGCGGGCCGCCGCGGCCTCACAGGCCCGTGG	promoter	2725	9015	+	Name=UL49.5	38	Monomer
8739	8764	05:02:01	GGTTCTGGATCCGGAAGCGGCACGGG	promoter	2725	9015	+	Name=UL49.5	25	Monomer
8875	8895	04:01:01	GGTCTCGGCGCCCCCGGGGGG	promoter	2725	9015	+	Name=UL49.5	20	Monomer
8739	8764	05:02:01	GGTTCTGGATCCGGAAGCGGCACGGG	promoter	2725	9549	+	Name=UL49	25	Monomer
8875	8895	04:01:01	GGTCTCGGCGCCCCCGGGGGG	promoter	2725	9549	+	Name=UL49	20	Monomer
10130	10152	04:01:01	GGCCGTGGGACGCGTGGCCGAGG	promoter	2725	10332	+	Name=UL48	22	Monomer
9777	9802	04:01:01	GGCTACTACGGCTACGATGGCTACGG	promoter	2725	10332	+	Name=UL48	25	Monomer
10037	10052	04:01:01	CCGCCGCCGGCTCGCC	promoter	2725	10458	-	Name=UL50	15	Monomer
10147	10179	07:04:01	CCGAGGCCCACGCCCGCGCCGCCGCCGAGTCCC	promoter	2725	10458	-	Name=UL50	32	Monomer
9610	9635	05:02:01	CCCGGGTCGCCGCCGACGAGACCGCC	promoter	2725	10458	-	Name=UL50	25	Monomer
9805	9827	06:03:01	CCTCCCGCGCCCCCCGCGCCGCC	promoter	2725	10458	-	Name=UL50	22	Monomer
10712	10728	04:01:01	GGGGGTGCCCGGGGCGG	promoter	2725	11695	+	Name=UL47	16	Monomer
10748	10761	04:01:01	GGCCGTGGAGGAGG	promoter	2725	11695	+	Name=UL47	13	Monomer
11021	11040	05:02:01	GGACCAGGTGGTGGCCCAGG	promoter	2725	11695	+	Name=UL47	19	Monomer
11507	11521	04:01:01	GGCCGAGGAGGATGG	promoter	2725	11695	+	Name=UL47	14	Monomer
11534	11553	04:01:01	GGCGGCGCCCGCGGCCGCGG	promoter	2725	11695	+	Name=UL47	19	Monomer
13084	13105	04:01:01	GGCTCCCTGGCCTACTGGCCGG	promoter	2725	13963	+	Name=UL46	21	Monomer
13437	13447	04:01:01	GGTGGCGGCGG	promoter	2725	13963	+	Name=UL46	10	Monomer
13621	13648	06:03:01	GGCGCCGCGGTCCACGGCGGCCGGACGG	promoter	2725	13963	+	Name=UL46	27	Monomer
13772	13790	04:01:01	GGTTGACGGCGGCCCCGGG	promoter	2725	13963	+	Name=UL46	18	Monomer
20105	20120	04:01:01	CCCGGCGGCCACCGCC	promoter	2725	20722	-	Name=UL27	15	Monomer
20206	20226	04:01:01	CCAGGCTCGCCGCCGAGCGCC	promoter	2725	20722	-	Name=UL27	20	Monomer
20278	20315	07:04:01	CCGCGGCCGGCAGGTCCGCCCACGCCACGGCGTCCGCC	promoter	2725	20722	-	Name=UL27	37	Monomer
20346	20389	09:06:02	CCGACGCCCCCGTCGCCGGCGTCCGCGCCCCCCGCGGCGCCGCC	promoter	2725	20722	-	Name=UL27	43	cluster
20638	20657	04:01:01	CCACGGCCGCCGCGCGCACC	promoter	2725	20722	-	Name=UL27	19	Monomer
21867	21896	05:02:01	CCCCCCAGCTCCGCGGGCACCAGCGAGGCC	promoter	2725	22741	-	Name=UL28	29	Monomer
21955	21983	06:03:01	CCTCGCCGCCGTCCGCGCCCGTCTGGCCC	promoter	2725	22741	-	Name=UL28	28	Monomer
22009	22030	05:02:01	CCGCCTCCACGCTCCAGCGCCC	promoter	2725	22741	-	Name=UL28	21	Monomer
22060	22076	04:01:01	CCGCCAGCGCGGCCGCC	promoter	2725	22741	-	Name=UL28	16	Monomer
22168	22196	05:02:01	CCGTCTGCACCAGCGGCCCGCCGTCGGCC	promoter	2725	22741	-	Name=UL28	28	Monomer
22238	22253	04:01:01	CCCGGCGCCGCCGCCC	promoter	2725	22741	-	Name=UL28	15	Monomer
22341	22370	06:03:01	CCGCCGTTGAGCCCGCTCCAGTTCCCCGCC	promoter	2725	22741	-	Name=UL28	29	Monomer
22416	22433	04:01:01	CCCAGGCCCAGCACCACC	promoter	2725	22741	-	Name=UL28	17	Monomer
22537	22556	04:01:01	CCGCGTCGGCCGCGTCCGCC	promoter	2725	22741	-	Name=UL28	19	Monomer
24671	24699	05:02:01	GGAGCGGTTCTTGGCGTTGAAGGGGTCGG	promoter	2725	25512	+	Name=UL30	28	Monomer
25052	25069	04:01:01	GGGGTGGAAGTGGTTGGG	promoter	2725	25512	+	Name=UL30	17	Monomer
25139	25163	04:01:01	GGCGAAGCCGGCCTCGACGGTCAGG	promoter	2725	25512	+	Name=UL30	24	Monomer
25275	25308	06:03:01	GGCGCGGCGCGCACGGTCACGGTCTTGGCCGCGG	promoter	2725	25512	+	Name=UL30	33	Monomer
25368	25383	04:01:01	GGCGCGGCGGACGGGG	promoter	2725	25512	+	Name=UL30	15	Monomer
25405	25428	06:03:01	GGGCGGACGGGTCCGGCGGCGGGG	promoter	2725	25512	+	Name=UL30	23	Monomer
25439	25462	05:02:01	GGCGGAGGTGTCGGCGCCGAGGGG	promoter	2725	25512	+	Name=UL30	23	Monomer
25476	25486	04:01:01	GGCGGCGGTGG	promoter	2725	25512	+	Name=UL30	10	Monomer
25549	25574	05:02:01	CCCCGCCCGGAGCCTATACCTCGGCC	promoter	2725	26518	-	Name=UL29	25	Monomer
25745	25762	04:01:01	CCACGCGGCCCATCCTCC	promoter	2725	26518	-	Name=UL29	17	Monomer
25808	25829	04:01:01	CCCCCGAGCGGCCCGTGAGTCC	promoter	2725	26518	-	Name=UL29	21	Monomer
26000	26017	04:01:01	CCGAGGCCGACGCCGCCC	promoter	2725	26518	-	Name=UL29	17	Monomer
26076	26094	04:01:01	CCCGCGCCTCGGGCCCGCC	promoter	2725	26518	-	Name=UL29	18	Monomer
26144	26164	04:01:01	CCCCCCGGCGGCCCTTCTACC	promoter	2725	26518	-	Name=UL29	20	Monomer
26301	26319	04:01:01	CCGCCTGCGGCCCGGGCCC	promoter	2725	26518	-	Name=UL29	18	Monomer
26477	26515	07:04:01	CCTTCCCCGCCGCCGAGAACCCCGAGGACCTGGTGATCC	promoter	2725	26518	-	Name=UL29	38	Monomer
30074	30097	04:01:01	CCAGGAAGCCCTCGTGCTCCGCCC	promoter	2725	30614	-	Name=UL31	23	Monomer
30158	30177	04:01:01	CCCCCGTGGCCACGTTGCCC	promoter	2725	30614	-	Name=UL31	19	Monomer
30221	30242	05:02:01	CCGCGTCCGCGGCCCCGCCCCC	promoter	2725	30614	-	Name=UL31	21	Monomer
30281	30297	04:01:01	CCTCGCGCTCCGCCGCC	promoter	2725	30614	-	Name=UL31	16	Monomer
30325	30348	05:02:01	CCCGTGTGGTCCTTCCAGCCCCCC	promoter	2725	30614	-	Name=UL31	23	Monomer
30060	30078	04:01:01	GGCGGTGTTGCGGGCCAGG	promoter	2725	30892	+	Name=UL33	18	Monomer
30189	30217	06:03:01	GGCGAGGTCGGCGTAGCCGGGCCCGGCGG	promoter	2725	30892	+	Name=UL33	28	Monomer
30243	30259	05:02:01	GGTGGCGGCGGCGACGG	promoter	2725	30892	+	Name=UL33	16	Monomer
30594	30628	07:04:01	GGCCGTGGCGCACGGGGGGCAGGCCAGGGCCTTGG	promoter	2725	30892	+	Name=UL33	34	Monomer
30243	30259	05:02:01	GGTGGCGGCGGCGACGG	promoter	2725	31235	+	Name=UL34	16	Monomer
30594	30628	07:04:01	GGCCGTGGCGCACGGGGGGCAGGCCAGGGCCTTGG	promoter	2725	31235	+	Name=UL34	34	Monomer
30894	30919	07:04:01	GGCGCGCGGCGGCGGCGGCGCGGCGG	promoter	2725	31235	+	Name=UL34	25	Monomer
31135	31155	04:01:01	GGGGAGGCGCTGCGGGCGCGG	promoter	2725	31235	+	Name=UL34	20	Monomer
31514	31531	04:01:01	GGTCCACGGGCAGGACGG	promoter	2725	32182	+	Name=UL35	17	Monomer
31773	31790	04:01:01	GGGGGCGTGGACACGCGG	promoter	2725	32182	+	Name=UL35	17	Monomer
31938	31973	08:05:02	GGCGGGGGTGCCGGCGGCGGCGACGACGGCGAGGGG	promoter	2725	32182	+	Name=UL35	35	cluster
31243	31256	04:01:01	CCGCCGCCCGACCC	promoter	2725	32240	-	Name=UL32	13	Monomer
31351	31371	05:02:01	CCGCACCGCTCACCCCCACCC	promoter	2725	32240	-	Name=UL32	20	Monomer
31474	31495	04:01:01	CCTGCGACCCCGAGCGCCCCCC	promoter	2725	32240	-	Name=UL32	21	Monomer
31658	31682	06:03:01	CCGGCCCGCCGACGCCCCCCTGGCC	promoter	2725	32240	-	Name=UL32	24	Monomer
31892	31907	04:01:01	CCTCCTGGACCGCGCC	promoter	2725	32240	-	Name=UL32	15	Monomer
32048	32069	05:02:01	CCAGGCCGCGTACCCCCCGCCC	promoter	2725	32240	-	Name=UL32	21	Monomer
42372	42401	05:02:01	CCTCGGCCAGGAGCCGATCCACGGGCACCC	promoter	2725	43314	-	Name=UL36	29	Monomer
42533	42556	06:03:01	CCCGCCTCGCCGTCGCCCGCCACC	promoter	2725	43314	-	Name=UL36	23	Monomer
42630	42653	04:01:01	CCTGCTCCTCGCGCGCCTCGGTCC	promoter	2725	43314	-	Name=UL36	23	Monomer
42986	43024	06:03:01	CCCACGGCGTCCACGACGTCCGCCAGACGCCACGTGCCC	promoter	2725	43314	-	Name=UL36	38	Monomer
43125	43156	05:02:01	CCACGGCGCCCGCGGCCGTGGCCATCGAGTCC	promoter	2725	43314	-	Name=UL36	31	Monomer
43257	43288	05:02:01	CCGGCGCCGGCGCCTCGAGCACCTCGGCGGCC	promoter	2725	43314	-	Name=UL36	31	Monomer
44181	44201	05:02:01	GGTCGAGGTCCGCGGCGGCGG	promoter	2725	45112	+	Name=UL38	20	Monomer
44438	44455	04:01:01	GGGTTCTGGCGGTCGTGG	promoter	2725	45112	+	Name=UL38	17	Monomer
44748	44767	04:01:01	GGCGGAACATGGCGTCGGGG	promoter	2725	45112	+	Name=UL38	19	Monomer
44794	44816	05:02:01	GGCCTCGGTGAGGGCGGCCGTGG	promoter	2725	45112	+	Name=UL38	22	Monomer
44901	44927	05:02:01	GGCCGGCCAGGTTCTCGGCGAGCACGG	promoter	2725	45112	+	Name=UL38	26	Monomer
44956	44971	04:01:01	GGCGCGGCAGGCCAGG	promoter	2725	45112	+	Name=UL38	15	Monomer
45064	45080	04:01:01	GGCGACGGCGTGGTCGG	promoter	2725	45112	+	Name=UL38	16	Monomer
45323	45368	09:06:02	CCACCCCGCGGACCTGGCCGGCGCCGCCTACGCGGCCACGCCGCCC	promoter	2725	46251	-	Name=UL37	45	cluster
45586	45615	05:02:01	CCATGATCCGGAGCCACGTGTTCCCGCACC	promoter	2725	46251	-	Name=UL37	29	Monomer
45910	45929	04:01:01	CCCTCAGCTTCCTCCTGGCC	promoter	2725	46251	-	Name=UL37	19	Monomer
45970	46017	11:08:02	CCGACGCCCCCGCCGCGCCCGCCGCCGCCGCGGCCTTCCCCGCGTACC	promoter	2725	46251	-	Name=UL37	47	cluster
45686	45708	05:02:01	GGCCCGCGGCGACCAGGAGGCGG	promoter	2725	46538	+	Name=UL39	22	Monomer
46240	46260	05:02:01	GGGACGTGGGGGCGTGGGAGG	promoter	2725	46538	+	Name=UL39	20	Monomer
48116	48140	04:01:01	GGGCGCCTCGGTCGAGGGCGTGCGG	promoter	2725	48868	+	Name=UL40	24	Monomer
48191	48227	07:04:01	GGCGCTGGACATGGACATGGCCGACCCGGCGGCGCGG	promoter	2725	48868	+	Name=UL40	36	Monomer
48625	48645	04:01:01	GGGACGCCGTGGCGCGGCTGG	promoter	2725	48868	+	Name=UL40	20	Monomer
48658	48681	04:01:01	GGTCCGTGGCCGCGGCCTTCGGGG	promoter	2725	48868	+	Name=UL40	23	Monomer
50828	50851	04:01:01	GGCGCCCGGTGCAGGTCCGTGTGG	promoter	2725	51526	+	Name=UL42	23	Monomer
51016	51032	04:01:01	GGTGTGGTAGAGGTTGG	promoter	2725	51526	+	Name=UL42	16	Monomer
51152	51173	05:02:01	GGCCGCGGCGGCGCGTCGGCGG	promoter	2725	51526	+	Name=UL42	21	Monomer
51187	51218	05:02:01	GGCGCGCACGGCCGCGGCCATGATGGCCTTGG	promoter	2725	51526	+	Name=UL42	31	Monomer
51306	51332	05:02:01	GGCGCAGCAGGCAGCGGGCGGTCGTGG	promoter	2725	51526	+	Name=UL42	26	Monomer
51396	51440	08:05:02	GGTCGATGGCGATTGGCGTGAGGACCCCCGGCGGCGTGGAGATGG	promoter	2725	51526	+	Name=UL42	44	cluster
51648	51689	08:05:02	CCTCGAGGACCTGGACCGCCACCCCACCCACGCGCACCACCC	promoter	2725	52571	-	Name=UL41	41	cluster
51794	51820	05:02:01	CCGCCATCGCCCCGCTGGCCGCGCACC	promoter	2725	52571	-	Name=UL41	26	Monomer
52215	52239	05:02:01	CCCCCAGGTGGCCAAGCTCGCCGCC	promoter	2725	52571	-	Name=UL41	24	Monomer
52298	52314	04:01:01	CCGTCTCCTCCAGCGCC	promoter	2725	52571	-	Name=UL41	16	Monomer
[truncated: 186 more rows]

## Sheet: PRV G3-PQS
PQS start	PQS end	x:y:z	PQS	Region	Region start	Region end	Strand	Gene	PQS length	PQS type
8381	8404	05:02:01	GGGCGGGCGGGAGGGAAGGAAGGG	3UTR	8373	8438	+	gene=UL51	23	Monomer
21756	21787	05:02:01	CCCGCGCCCGTCCCCTTCCCCTCCTCCTCCCC	3UTR	21714	21788	-	gene=UL29	31	Monomer
58963	58986	05:02:01	CCCACCCGCTCCCCGCCCGTCCCC	3UTR	55645	59004	-	gene=UL24	23	Monomer
75930	75951	04:01:01	CCCCCCCGCCCGCGCCATCCCC	3UTR	71892	75995	-	gene=UL15	21	Monomer
79191	79227	05:02:01	GGGGCGATCGCGGGCGGCGACGGGGGCGGGGACGGGG	3UTR	77543	80300	+	gene=UL14	36	Monomer
79191	79227	05:02:01	GGGGCGATCGCGGGCGGCGACGGGGGCGGGGACGGGG	3UTR	78709	80300	+	gene=UL13	36	Monomer
125628	125653	05:02:01	GGGGGGGTCCGGGGGGGCGAAGCGGG	3UTR	125235	125732	+	gene=US8	25	Monomer
125628	125653	05:02:01	GGGGGGGTCCGGGGGGGCGAAGCGGG	3UTR	125589	125732	+	gene=US9	25	Monomer
21652	21679	05:02:01	CCCGCTCGCTCCCCCCCTCCGCCCGCCC	5UTR	21640	21711	-	gene=UL28	27	Monomer
115423	115441	04:01:01	GGGGTGGGCCGGGAGTGGG	5UTR	115241	115995	+	gene=US1	18	Monomer
115619	115681	13:10:03	GGGTTGGGTTGGGCGGGTGGGCGGGTGGGCGGGGGTCGGGAGGGATCGGGGGAAGGGGGGGGG	5UTR	115241	115995	+	gene=US1	62	cluster
128921	128983	13:10:03	CCCCCCCCCTTCCCCCGATCCCTCCCGACCCCCGCCCACCCGCCCACCCGCCCAACCCAACCC	5UTR	128607	129361	-	gene=US1	62	cluster
129161	129179	04:01:01	CCCACTCCCGGCCCACCCC	5UTR	128607	129361	-	gene=US1	18	Monomer
5699	5726	05:02:01	CCCCGCCCGCGCCCCCGATCCCGACCCC	CDS	4788	7676	-	gene=UL52	27	Monomer
8179	8201	05:02:01	CCCGTCCCCGCCCAGCCCGCCCC	CDS	7663	8373	+	gene=UL51	22	Monomer
8216	8241	05:02:01	CCCGCCCGGCCCCGCCGCCCCCGCCC	CDS	7663	8373	+	gene=UL51	25	Monomer
8291	8316	04:01:01	CCCCGCTGCTGCCCCCCCGCGCCCCC	CDS	7663	8373	+	gene=UL51	25	Monomer
8621	8648	04:01:01	GGGGCGCGCGGGGTGGCGGGGAACGGGG	CDS	8527	9333	-	gene=UL50	27	Monomer
12358	12403	06:03:01	CCCCCGCGCCCGCGCGACCCCCCGCCGCCCCCGCCCCCGCGGGCCC	CDS	11746	13998	+	gene=UL47	45	Monomer
15938	15964	04:01:01	CCCCCGCCACCCCCGCGGTCCCCGCCC	CDS	14017	16098	+	gene=UL46	26	Monomer
18079	18126	06:03:01	GGGCCGGGGGAGCGCCGGGCCCGACGGGCGGCCGCGGGGGCCGCGGGG	CDS	16854	19595	-	gene=UL27	47	Monomer
31974	31999	04:01:01	CCCTCGCCCCGCGCGCCCATCCGCCC	CDS	31398	32186	+	gene=UL34	25	Monomer
35011	35041	05:02:01	GGGGCGGGCCCGGGCGCGGGGGGCGTGGGGG	CDS	33060	42314	-	gene=UL36	30	Monomer
35161	35183	05:02:01	GGGGGGGCGGGCGGGGCGGGGGG	CDS	33060	42314	-	gene=UL36	22	Monomer
35349	35396	07:04:01	GGGCTGCGCCGGGGGCTTCTGGGCAGGGGGGGCCTGGGCCGACGGGGG	CDS	33060	42314	-	gene=UL36	47	Monomer
35448	35497	07:04:01	GGGCGGCTGGGCCTGGGGGGCCTCCGGGGGGGCCGTCTCGGGCGCCGGGG	CDS	33060	42314	-	gene=UL36	49	Monomer
35964	36002	06:03:01	GGGGGGCAGCCCGGGGATCGGGGCCGCGGGCCGGGTGGG	CDS	33060	42314	-	gene=UL36	38	Monomer
54170	54205	05:02:01	CCCTCTCCGCCCCCGACCCCCGCGCCCGCCTCGCCC	CDS	54029	55468	+	gene=UL44	35	Monomer
55822	55856	04:01:01	GGGCGGCTGGGGGGCCGAGGCGGGCGCGGCCGGGG	CDS	55699	56535	-	gene=UL26.5	34	Monomer
55822	55856	04:01:01	GGGCGGCTGGGGGGCCGAGGCGGGCGCGGCCGGGG	CDS	55699	57273	-	gene=UL26	34	Monomer
56356	56379	04:01:01	GGGGGGCCGGGGCTCGGGCGAGGG	CDS	55699	56535	-	gene=UL26.5	23	Monomer
56356	56379	04:01:01	GGGGGGCCGGGGCTCGGGCGAGGG	CDS	55699	57273	-	gene=UL26	23	Monomer
75930	75951	04:01:01	CCCCCCCGCCCGCGCCATCCCC	CDS	74986	75972	+	gene=UL16	21	Monomer
79191	79227	05:02:01	GGGGCGATCGCGGGCGGCGACGGGGGCGGGGACGGGG	CDS	78675	80126	+	gene=UL12	36	Monomer
80201	80226	04:01:01	CCCGGCCCCGTGCGCCCCAAGGCCCC	CDS	80084	80275	+	gene=UL11	25	Monomer
84060	84080	04:01:01	GGGGGCGGGCGGGGGCGCGGG	CDS	81934	84465	+	gene=UL9	20	Monomer
92523	92549	05:02:01	GGGACGGGGTCCGGGGGCGCGGGAGGG	CDS	92476	93150	-	gene=UL3.5	26	Monomer
93250	93280	04:01:01	GGGCGCGCGCGGGGCTCGCGTGGGCGTCGGG	CDS	93147	93860	-	gene=UL3	30	Monomer
94260	94282	04:01:01	GGGCGGGCGCGGGCAGCGTCGGG	CDS	93916	94866	-	gene=UL2	22	Monomer
94603	94628	04:01:01	GGGCGCCCCGGGGTCGGGGGGCGGGG	CDS	93916	94866	-	gene=UL2	25	Monomer
95176	95200	04:01:01	GGGGAGCGCGGGTGGGGGGCGCGGG	CDS	94844	95314	-	gene=UL1	24	Monomer
97267	97287	04:01:01	CCCAGACCCGGAGCCCTGCCC	CDS	96481	97584	-	gene=EP0	20	Monomer
104499	104521	04:01:01	GGGCGCGGGCCACCTCGGGCGGG	CDS	103171	107511	-	gene=IE180	22	Monomer
104599	104632	05:02:01	GGGCGCGGGGTGCTCGGGCATGGGCCCGAGCGGG	CDS	103171	107511	-	gene=IE180	33	Monomer
105058	105111	07:04:01	GGGCTGCTCGGGCCAGAGCGGGGGCAGGCCGGGCGCGGGCTCCGCGGGCCCGGG	CDS	103171	107511	-	gene=IE180	53	Monomer
105352	105387	06:03:01	GGGCCCGAGGGCGGCCGGGGCGCGGGCGGGCGCGGG	CDS	103171	107511	-	gene=IE180	35	Monomer
106157	106190	06:03:01	GGGGGCCGGGCGGGCTCCGGGGCCGGGGCCGGGG	CDS	103171	107511	-	gene=IE180	33	Monomer
106402	106436	05:02:01	GGGGGCCCGGGGGGCGGAGGGCGAGCGGGCCGGGG	CDS	103171	107511	-	gene=IE180	34	Monomer
116049	116089	07:04:01	CCCGTCGACCCGCCCGGGCCCCGGCCCACGACCCCGGTCCC	CDS	115995	117089	+	gene=US1	40	Monomer
116099	116132	04:01:01	CCCCCCGTCCCCCGCCTCGACCCCCACGCCCCCC	CDS	115995	117089	+	gene=US1	33	Monomer
119532	119557	04:01:01	CCCAGCCCGTGAACCCGCTCGCCCCC	CDS	119396	120892	+	gene=US4	25	Monomer
119973	120007	06:03:01	CCCGCCCCGGGGCCACCCTCCCACCCATCGCCCCC	CDS	119396	120892	+	gene=US4	34	Monomer
121879	121900	04:01:01	CCCAGGCCCCGGCCCCGGCCCC	CDS	121075	122277	+	gene=US6	21	Monomer
121909	121941	05:02:01	CCCGAGCCCGCCCCGGTGACGCCCGCGCCCCCC	CDS	121075	122277	+	gene=US6	32	Monomer
122353	122377	04:01:01	CCCTGACCCTGGCCGCCCTGACCCC	CDS	122298	123398	+	gene=US7	24	Monomer
123288	123314	04:01:01	CCCCCGCGGCGCCCGCCCCCCAGCCCC	CDS	122298	123398	+	gene=US7	26	Monomer
124655	124689	05:02:01	CCCCGGCCCGGGCCCCGGGCACCCCGTGGGGCCCC	CDS	123502	125235	+	gene=US8	34	Monomer
125363	125395	04:01:01	CCCCCAAGGGACCCCGCTCCCCGCTGCGCCCCC	CDS	125293	125589	+	gene=US9	32	Monomer
128470	128503	04:01:01	GGGGGGCGTGGGGGTCGAGGCGGGGGACGGGGGG	CDS	127513	128607	-	gene=US1	33	Monomer
128513	128553	07:04:01	GGGACCGGGGTCGTGGGCCGGGGCCCGGGCGGGTCGACGGG	CDS	127513	128607	-	gene=US1	40	Monomer
138166	138200	05:02:01	CCCCGGCCCGCTCGCCCTCCGCCCCCCGGGCCCCC	CDS	137091	141431	+	gene=IE180	34	Monomer
138412	138445	06:03:01	CCCCGGCCCCGGCCCCGGAGCCCGCCCGGCCCCC	CDS	137091	141431	+	gene=IE180	33	Monomer
139215	139250	06:03:01	CCCGCGCCCGCCCGCGCCCCGGCCGCCCTCGGGCCC	CDS	137091	141431	+	gene=IE180	35	Monomer
139491	139544	07:04:01	CCCGGGCCCGCGGAGCCCGCGCCCGGCCTGCCCCCGCTCTGGCCCGAGCAGCCC	CDS	137091	141431	+	gene=IE180	53	Monomer
139970	140003	05:02:01	CCCGCTCGGGCCCATGCCCGAGCACCCCGCGCCC	CDS	137091	141431	+	gene=IE180	33	Monomer
140081	140103	04:01:01	CCCGCCCGAGGTGGCCCGCGCCC	CDS	137091	141431	+	gene=IE180	22	Monomer
100050	100064	04:01:01	CCCCCCCCCCCTCCC	LLT	96079	109118	+	gene=LLT	14	Monomer
100169	100194	04:01:01	CCCCGGTGTCGCCCCTTTTCCCCCCC	LLT	96079	109118	+	gene=LLT	25	Monomer
100645	100678	05:02:01	GGGGAGAGGGGAGAGGGATGCACGGGGGTGGGGG	LLT	96079	109118	+	gene=LLT	33	Monomer
101174	101198	04:01:01	GGGGGCGGGGCTTAAAGGGGGGGGG	LLT	96079	109118	+	gene=LLT	24	Monomer
102096	102111	04:01:01	CCCCCCCCCCCCCCCC	LLT	96079	109118	+	gene=LLT	15	Monomer
104499	104521	04:01:01	GGGCGCGGGCCACCTCGGGCGGG	LLT	96079	109118	+	gene=LLT	22	Monomer
104599	104632	05:02:01	GGGCGCGGGGTGCTCGGGCATGGGCCCGAGCGGG	LLT	96079	109118	+	gene=LLT	33	Monomer
105058	105111	07:04:01	GGGCTGCTCGGGCCAGAGCGGGGGCAGGCCGGGCGCGGGCTCCGCGGGCCCGGG	LLT	96079	109118	+	gene=LLT	53	Monomer
105352	105387	06:03:01	GGGCCCGAGGGCGGCCGGGGCGCGGGCGGGCGCGGG	LLT	96079	109118	+	gene=LLT	35	Monomer
106157	106190	06:03:01	GGGGGCCGGGCGGGCTCCGGGGCCGGGGCCGGGG	LLT	96079	109118	+	gene=LLT	33	Monomer
106402	106436	05:02:01	GGGGGCCCGGGGGGCGGAGGGCGAGCGGGCCGGGG	LLT	96079	109118	+	gene=LLT	34	Monomer
108749	108797	07:04:01	CCCCTGAGACCCCCGAGACCCTCCCGCGACCCCCGCGGTCGCCCCACCC	LLT	96079	109118	+	gene=LLT	48	Monomer
108939	108957	04:01:01	CCCGGACCCGCCCGGACCC	LLT	96079	109118	+	gene=LLT	18	Monomer
109001	109029	05:02:01	CCCACCCACCCCCTCCTCTCCCCCACCCC	LLT	96079	109118	+	gene=LLT	28	Monomer
109043	109063	04:01:01	CCCGGTCCCCCCTCCCACCCC	LLT	96079	109118	+	gene=LLT	20	Monomer
97267	97287	04:01:01	CCCAGACCCGGAGCCCTGCCC	LLT	96079	109118	+	gene=LLT	20	Monomer
98138	98165	04:01:01	GGGGGACTGGGACAGGGAGCAAGGGGGG	LLT	96079	109118	+	gene=LLT	27	Monomer
98347	98377	04:01:01	CCCATCCCCCCACACCCCCCACGCTTCCCCC	LLT	96079	109118	+	gene=LLT	30	Monomer
98549	98630	10:07:02	CCCCCCCTCCACGACCCCGCTCGCCCCGGTCCCGACGCCCTCGCACCCCCATAGCACCCCCTTTCACCCCCCGCTTCTCCCC	LLT	96079	109118	+	gene=LLT	81	cluster
98888	98949	08:05:02	CCCGCGCTTCCCCACCGCCACCCCACACCATCCCCCACCCCCCCCGTCCACCCTCACCCCCC	LLT	96079	109118	+	gene=LLT	61	cluster
99040	99062	04:01:01	CCCTCTCCCCCGCCGTCCCACCC	LLT	96079	109118	+	gene=LLT	22	Monomer
99086	99120	05:02:01	CCCCTTCCCCTCCCCTTCGCATCCCCGTTCCCCCC	LLT	96079	109118	+	gene=LLT	34	Monomer
99290	99319	04:01:01	GGGGGGTTGATGGGGATGGGCGCTCGGGGG	LLT	96079	109118	+	gene=LLT	29	Monomer
99391	99425	07:04:01	GGGGCGGGGGCTGCGGGGGGGGGTGGGTGGGTGGG	LLT	96079	109118	+	gene=LLT	34	Monomer
99439	99464	05:02:01	GGGCGGGTCGGGGCGGCCGGGGAGGG	LLT	96079	109118	+	gene=LLT	25	Monomer
99664	99690	04:01:01	CCCGTCTCCCCCGCCCCCACCGTCCCC	LLT	96079	109118	+	gene=LLT	26	Monomer
99764	99781	04:01:01	GGGGTAAGGGGGGGTGGG	LLT	96079	109118	+	gene=LLT	17	Monomer
197	251	07:04:01	CCCTGCCAACCCCAATCCCCCTCCTACCCTGGCACCCTGCCAACCCCAATCCCCC	repeat_region	156	251	+	Note=2_copies_of_an_imperfect_34_bp_repeat_plus_a_partial_copy_of_28_bp	54	Monomer
541	564	04:01:01	GGGGGGGCCCGGGGGAGAGCTGGG	repeat_region	529	656	+	Note=3_copies_of_an_imperfect_41-44_bp_repeat	23	Monomer
625	653	05:02:01	GGGGGGGGGGGGCCCGGGGGAGAGCTGGG	repeat_region	529	656	+	Note=3_copies_of_an_imperfect_41-44_bp_repeat	28	Monomer
752	963	1 day, 1:22:06	CCCCAACCCCCTCGTTCCCCCCTTTCCCCCAACCCCCTCGTTCCCCCCTTTCCCCCAACCCCCTCGTTCCCCCCTTTCCCCCAACCCCCTCGTTCCCCCCTTTCCCCCAACCCCCTCGTTCCCCCCTTTCCCCCAACCCCCTCGTTCCCCCCTTTCCCCCAACCCCCTCGTTCCCCCCTTTCCCCCAACCCCCTCGTTCCCCCCTTTCCCCC	repeat_region	751	963	+	Note=8_copies_of_a_26_bp_repeat_plus_a_partial_copy_of_5_bp	211	cluster
16213	16799	79:76:19	GGACGGAGGGGAGAGGGACGGAGGGGAGAGGGACGGAGGGGAGAGGGACGGAGGGGAGAGGGACGGAGGGGAGAGGGACGGAGGGGAGAGGGACGGAGGGGAGAGGGACGGAGGGGAGAGGGACGGAGGGGAGAGGGACGGAGGGGAGAGGGACGGAGGGGAGAGGGACGGAGGGGAGAGGGACGGAGGGGAGAGGGACGGAGGGGAGAGGGACGGAGGGGAGAGGGACGGAGGGGAGAGGGACGGAGGGGAGAGGGACGGAGGGGAGAGGGACGGAGGGGAGAGGGACGGAGGGGAGAGGGACGGAGGGGAGAGGGACGGAGGGGAGAGGGACGGAGGGGAGAGGGACGGAGGGGAGAGGGACGGAGGGGAGAGGGACGGAGGGGAGAGGGACGGAGG…	repeat_region	16212	16802	+	Note=39_copies_of_a_15_bp_repeat_plus_a_partial_copy_of_6_bp	586	cluster
32674	32886	1 day, 0:21:06	CCCCAATCCCCCCAAGTCCCCCCAAGTCCCCCCAAGTCCCCCCAAGTCCCCCCAAGTCCCCCCAAGTCCCCCCAAGTCCCCCCAAGTCCCCCCAAGTCCCCCCAAGTCCCCCAATCCCCCCAAGTCCCCCCAAGTCCCCCAAGTCCCCCCAAGTCCCCCCAAGTCCCCCAATCCCCCCAAGTCCCCCAATCCCCCCCAAGTCCCCCAATCCCC	repeat_region	32674	32881	+	Note=21_copies_of_an_imperfect_8-11_bp_repeat_plus_a_partial_copy_of_5_bp	207	cluster
50182	50271	09:06:02	GGACGGCGGGGGGACGGCGGGGGGACGGCGGGGGGACGGCGGGGGGACGGCGGGGGGACGGCGGGGGGACGGCGGGGGGACGGCGGGGGG	repeat_region	50181	50276	+	Note=8_copies_of_an_11_bp_repeat_plus_a_partial_copy_of_8_bp	89	cluster
63111	63317	1 day, 5:26:07	GCCCTCTCTCCCACCGCCCTCTCTCCCACCGCCCTCTCTCCCACCGCCCTCTCTCCCACCGCCCTCTCTCCCACCGCCCTCTCTCCCACCGCCCTCTCTCCCACCGCCCTCTCTCCCACCGCCCTCTCTCCCACCGCCCTCTCTCCCACCGCCCTCTCTCCCACCGCCCTCTCTCCCACCGCCCTCTCTCCCACCGCCCTCTCTCCC	repeat_region	63110	63319	+	Note=14_copies_of_a_15_bp_repeat	206	cluster
63390	63460	07:04:01	GGGGTCTCTAAGGGGTCTCTAAGGGGTCTCTAAGGGGTCTCTAAGGGGTCTCTAAGGGGTCTCTAAGGGGG	repeat_region	63388	63459	+	Note=6_copies_of_an_11_bp_repeat_plus_a_partial_copy_of_6_bp	70	Monomer
63390	63460	07:04:01	GGGGTCTCTAAGGGGTCTCTAAGGGGTCTCTAAGGGGTCTCTAAGGGGTCTCTAAGGGGTCTCTAAGGGGG	repeat_region	63388	63459	+	Note=6_copies_of_an_11_bp_repeat_plus_a_partial_copy_of_6_bp	70	Monomer
80326	80545	19:16:04	GGGGGAGAGGATGGGGGAGAGGATGGGGGAGAGGATGGGGGAGAGGATGGGGGAGAGGATGGGGGAGAGGATGGGGGAGAGGATGGGGGAGAGGATGGGGGAGAGGATGGGGGAGAGGATGGGGGAGAGGATGGGGGAGAGGATGGGGGAGAGGATGGGGGAGAGGATGGGGGAGAGGATGGGGGAGAGGATGGGGGAGAGGATGGGGGAGAGGATGGGG	repeat_region	80324	80545	+	Note=18_copies_of_a_12_bp_repeat_plus_a_partial_copy_of_5_bp	219	cluster
95519	95622	10:07:02	GGGGGAGTCTGGGGGGAGTCTGGGGGGAGTCTGGGGGGAGTCTGGGGGGAGTCTGGGGGGAGTCTGGGGGGAGTCTGGGGGGAGTCTGGGGGGAGTCTGGGGGG	repeat_region	95518	95623	+	Note=9_copies_of_an_11_bp_repeat_plus_a_partial_copy_of_7_bp	103	cluster
101174	101198	04:01:01	GGGGGCGGGGCTTAAAGGGGGGGGG	repeat_region	101141	117942	+	Note=IRS%3B_inverted_repeat_flanking_US	24	Monomer
102096	102111	04:01:01	CCCCCCCCCCCCCCCC	repeat_region	101141	117942	+	Note=IRS%3B_inverted_repeat_flanking_US	15	Monomer
104499	104521	04:01:01	GGGCGCGGGCCACCTCGGGCGGG	repeat_region	101141	117942	+	Note=IRS%3B_inverted_repeat_flanking_US	22	Monomer
104599	104632	05:02:01	GGGCGCGGGGTGCTCGGGCATGGGCCCGAGCGGG	repeat_region	101141	117942	+	Note=IRS%3B_inverted_repeat_flanking_US	33	Monomer
105058	105111	07:04:01	GGGCTGCTCGGGCCAGAGCGGGGGCAGGCCGGGCGCGGGCTCCGCGGGCCCGGG	repeat_region	101141	117942	+	Note=IRS%3B_inverted_repeat_flanking_US	53	Monomer
105352	105387	06:03:01	GGGCCCGAGGGCGGCCGGGGCGCGGGCGGGCGCGGG	repeat_region	101141	117942	+	Note=IRS%3B_inverted_repeat_flanking_US	35	Monomer
106157	106190	06:03:01	GGGGGCCGGGCGGGCTCCGGGGCCGGGGCCGGGG	repeat_region	101141	117942	+	Note=IRS%3B_inverted_repeat_flanking_US	33	Monomer
106402	106436	05:02:01	GGGGGCCCGGGGGGCGGAGGGCGAGCGGGCCGGGG	repeat_region	101141	117942	+	Note=IRS%3B_inverted_repeat_flanking_US	34	Monomer
108749	108797	07:04:01	CCCCTGAGACCCCCGAGACCCTCCCGCGACCCCCGCGGTCGCCCCACCC	repeat_region	101141	117942	+	Note=IRS%3B_inverted_repeat_flanking_US	48	Monomer
108939	108957	04:01:01	CCCGGACCCGCCCGGACCC	repeat_region	101141	117942	+	Note=IRS%3B_inverted_repeat_flanking_US	18	Monomer
109001	109029	05:02:01	CCCACCCACCCCCTCCTCTCCCCCACCCC	repeat_region	101141	117942	+	Note=IRS%3B_inverted_repeat_flanking_US	28	Monomer
109043	109063	04:01:01	CCCGGTCCCCCCTCCCACCCC	repeat_region	101141	117942	+	Note=IRS%3B_inverted_repeat_flanking_US	20	Monomer
109151	109167	04:01:01	GGGCGGGCGGGAGGGGG	repeat_region	101141	117942	+	Note=IRS%3B_inverted_repeat_flanking_US	16	Monomer
109191	109216	04:01:01	GGGAGAGAGGGAGTTGGGGGGAGGGG	repeat_region	101141	117942	+	Note=IRS%3B_inverted_repeat_flanking_US	25	Monomer
109293	109318	05:02:01	GGGGGGGCGGGTGCAAAGGGGCGGGG	repeat_region	101141	117942	+	Note=IRS%3B_inverted_repeat_flanking_US	25	Monomer
109334	109360	04:01:01	GGGCCGGGACCCCGGGGGCGCTCCGGG	repeat_region	101141	117942	+	Note=IRS%3B_inverted_repeat_flanking_US	26	Monomer
109534	109556	05:02:01	GGGGGGGTCCGGGATGGGGGGGG	repeat_region	101141	117942	+	Note=IRS%3B_inverted_repeat_flanking_US	22	Monomer
109642	109658	04:01:01	GGGGCGGGCGGGGAGGG	repeat_region	101141	117942	+	Note=IRS%3B_inverted_repeat_flanking_US	16	Monomer
109726	109744	04:01:01	GGGTGGGTGGGTGTGAGGG	repeat_region	101141	117942	+	Note=IRS%3B_inverted_repeat_flanking_US	18	Monomer
110079	110112	06:03:01	CCCCGCCCCCGCCCCCTGTCCCGGTCCCGGTCCC	repeat_region	101141	117942	+	Note=IRS%3B_inverted_repeat_flanking_US	33	Monomer
110160	110190	06:03:01	CCCCACCCTTCCCCCGGACCCCCTCCCGCCC	repeat_region	101141	117942	+	Note=IRS%3B_inverted_repeat_flanking_US	30	Monomer
110232	110266	05:02:01	CCCCCCACACCTCCCTTCCTCCCCGCCCCCGACCC	repeat_region	101141	117942	+	Note=IRS%3B_inverted_repeat_flanking_US	34	Monomer
110319	110346	04:01:01	CCCCCCTCCACCGCCCGCCCTCGCCCCC	repeat_region	101141	117942	+	Note=IRS%3B_inverted_repeat_flanking_US	27	Monomer
110732	110771	06:03:01	GGGGAAGGGGGGAAAGGGAAACGGGGAAACGGGGAAGGGG	repeat_region	101141	117942	+	Note=IRS%3B_inverted_repeat_flanking_US	39	Monomer
110811	110845	05:02:01	CCCCGCGCTTCCCCTTCCCGCTTCCCCCTCCGCCC	repeat_region	101141	117942	+	Note=IRS%3B_inverted_repeat_flanking_US	34	Monomer
111510	111569	11:08:02	GGGAGGGGAGGGGAGGGAGGGGAGGGGGTCGGGGGGAAGGGAGGGGGGGGGAGAGCGGGG	repeat_region	101141	117942	+	Note=IRS%3B_inverted_repeat_flanking_US	59	cluster
111757	111779	04:01:01	CCCTCCTCCCTCCCCGCGCGCCC	repeat_region	101141	117942	+	Note=IRS%3B_inverted_repeat_flanking_US	22	Monomer
111990	112030	07:04:01	CCCCGTCCCCCCCCTTCCCCTTCCCCTCGCCCCGGCCCCCC	repeat_region	101141	117942	+	Note=IRS%3B_inverted_repeat_flanking_US	40	Monomer
112411	112465	08:05:02	CCCCCTTCCTCCCTCCTCCTCCCCGTCCCCGTCCCCGTCCCCCGCCCGCTCTCCC	repeat_region	101141	117942	+	Note=IRS%3B_inverted_repeat_flanking_US	54	cluster
112714	112737	05:02:01	CCCGGCCCCGACACCCCCCCGCCC	repeat_region	101141	117942	+	Note=IRS%3B_inverted_repeat_flanking_US	23	Monomer
112775	112793	04:01:01	CCCCCTCCCCCACCCACCC	repeat_region	101141	117942	+	Note=IRS%3B_inverted_repeat_flanking_US	18	Monomer
112881	112913	05:02:01	GGGGGGAGCGGGGGTGAGGGGGAGGGGTGCGGG	repeat_region	101141	117942	+	Note=IRS%3B_inverted_repeat_flanking_US	32	Monomer
112932	112977	07:04:01	GGGGGGAGAGGGCGCGTGGGCGAGAGGGGCGGGGTGGGGTGGGGGG	repeat_region	101141	117942	+	Note=IRS%3B_inverted_repeat_flanking_US	45	Monomer
113738	113760	05:02:01	CCCCCACCCCGCCCCCCCCCCCC	repeat_region	101141	117942	+	Note=IRS%3B_inverted_repeat_flanking_US	22	Monomer
113769	113819	06:03:01	CCCCCCATTTCCCCCACCCCCAATTCCCCCACTCCTCCCACACCAGCCCCC	repeat_region	101141	117942	+	Note=IRS%3B_inverted_repeat_flanking_US	50	Monomer
113949	113994	06:03:01	CCCGGCGCGCCCGCTCCCTCCGCGTCCCCTCTCCCCGCCGCCCCCC	repeat_region	101141	117942	+	Note=IRS%3B_inverted_repeat_flanking_US	45	Monomer
114043	114092	08:05:02	CCCCCCATCCCGCCCCGCTCCCCGCCCCCTCTCCCCCCCCCCTCTCTCCC	repeat_region	101141	117942	+	Note=IRS%3B_inverted_repeat_flanking_US	49	cluster
114131	114160	06:03:01	CCCACCCCACCCTCCCGACTCACCCGTCCC	repeat_region	101141	117942	+	Note=IRS%3B_inverted_repeat_flanking_US	29	Monomer
114204	114227	04:01:01	CCCATCCCCACCCCGCCGCGCCCC	repeat_region	101141	117942	+	Note=IRS%3B_inverted_repeat_flanking_US	23	Monomer
115423	115441	04:01:01	GGGGTGGGCCGGGAGTGGG	repeat_region	101141	117942	+	Note=IRS%3B_inverted_repeat_flanking_US	18	Monomer
115455	115480	05:02:01	CCCCGTCCCCCCTCCCTCCCCACCCC	repeat_region	101141	117942	+	Note=IRS%3B_inverted_repeat_flanking_US	25	Monomer
115619	115681	13:10:03	GGGTTGGGTTGGGCGGGTGGGCGGGTGGGCGGGGGTCGGGAGGGATCGGGGGAAGGGGGGGGG	repeat_region	101141	117942	+	Note=IRS%3B_inverted_repeat_flanking_US	62	cluster
115845	115953	19:16:04	CCCACCCACCCGGCCCCCGTCCCAGCCCAGCCCCCCCCCCCCCCCCCCCCCCCCCCACGCCCCCATCGCACCCCCTCCCACCCCGTTCCCACCACCCCGCCGACCCCCC	repeat_region	101141	117942	+	Note=IRS%3B_inverted_repeat_flanking_US	108	cluster
116049	116089	07:04:01	CCCGTCGACCCGCCCGGGCCCCGGCCCACGACCCCGGTCCC	repeat_region	101141	117942	+	Note=IRS%3B_inverted_repeat_flanking_US	40	Monomer
116099	116132	04:01:01	CCCCCCGTCCCCCGCCTCGACCCCCACGCCCCCC	repeat_region	101141	117942	+	Note=IRS%3B_inverted_repeat_flanking_US	33	Monomer
117120	117139	04:01:01	CCCCCCACCCCCCCCACCCC	repeat_region	101141	117942	+	Note=IRS%3B_inverted_repeat_flanking_US	19	Monomer
117296	117317	04:01:01	GGGAGAGGGGAGTGGGATGGGG	repeat_region	101141	117942	+	Note=IRS%3B_inverted_repeat_flanking_US	21	Monomer
117331	117352	04:01:01	GGGAGAGGGGAGTGGGATGGGG	repeat_region	101141	117942	+	Note=IRS%3B_inverted_repeat_flanking_US	21	Monomer
117366	117387	04:01:01	GGGAGAGGGGAGTGGGATGGGG	repeat_region	101141	117942	+	Note=IRS%3B_inverted_repeat_flanking_US	21	Monomer
117401	117422	04:01:01	GGGAGAGGGGAGTGGGATGGGG	repeat_region	101141	117942	+	Note=IRS%3B_inverted_repeat_flanking_US	21	Monomer
117436	117457	04:01:01	GGGAGAGGGGAGTGGGATGGGG	repeat_region	101141	117942	+	Note=IRS%3B_inverted_repeat_flanking_US	21	Monomer
117471	117492	04:01:01	GGGAGAGGGGAGTGGGATGGGG	repeat_region	101141	117942	+	Note=IRS%3B_inverted_repeat_flanking_US	21	Monomer
117506	117527	04:01:01	GGGAGAGGGGAGTGGGATGGGG	repeat_region	101141	117942	+	Note=IRS%3B_inverted_repeat_flanking_US	21	Monomer
117541	117562	04:01:01	GGGAGAGGGGAGTGGGATGGGG	repeat_region	101141	117942	+	Note=IRS%3B_inverted_repeat_flanking_US	21	Monomer
117576	117597	04:01:01	GGGAGAGGGGAGTGGGATGGGG	repeat_region	101141	117942	+	Note=IRS%3B_inverted_repeat_flanking_US	21	Monomer
117611	117632	04:01:01	GGGAGAGGGGAGTGGGATGGGG	repeat_region	101141	117942	+	Note=IRS%3B_inverted_repeat_flanking_US	21	Monomer
117646	117667	04:01:01	GGGAGAGGGGAGTGGGATGGGG	repeat_region	101141	117942	+	Note=IRS%3B_inverted_repeat_flanking_US	21	Monomer
117749	117836	10:07:02	GGGGGGGGAGTCCGGGGGAGTCCGGGGGAGTCCGGGGGAGTCCGGGGGAGTCCGGGGGAGTCCGGGGGAGTCCGGGGGAGTCCGGGGG	repeat_region	101141	117942	+	Note=IRS%3B_inverted_repeat_flanking_US	87	cluster
117877	117924	09:06:02	GGGCAGCGGGGGGGGGGGAAGGGGGGGAAGGGGGGAGATGGGGGAGGG	repeat_region	101141	117942	+	Note=IRS%3B_inverted_repeat_flanking_US	47	cluster
117296	117317	04:01:01	GGGAGAGGGGAGTGGGATGGGG	repeat_region	117279	117687	+	Note=11_copies_of_a_35_bp_repeat_plus_a_partial_copy_of_24_bp	21	Monomer
117331	117352	04:01:01	GGGAGAGGGGAGTGGGATGGGG	repeat_region	117279	117687	+	Note=11_copies_of_a_35_bp_repeat_plus_a_partial_copy_of_24_bp	21	Monomer
117366	117387	04:01:01	GGGAGAGGGGAGTGGGATGGGG	repeat_region	117279	117687	+	Note=11_copies_of_a_35_bp_repeat_plus_a_partial_copy_of_24_bp	21	Monomer
117401	117422	04:01:01	GGGAGAGGGGAGTGGGATGGGG	repeat_region	117279	117687	+	Note=11_copies_of_a_35_bp_repeat_plus_a_partial_copy_of_24_bp	21	Monomer
117436	117457	04:01:01	GGGAGAGGGGAGTGGGATGGGG	repeat_region	117279	117687	+	Note=11_copies_of_a_35_bp_repeat_plus_a_partial_copy_of_24_bp	21	Monomer
117471	117492	04:01:01	GGGAGAGGGGAGTGGGATGGGG	repeat_region	117279	117687	+	Note=11_copies_of_a_35_bp_repeat_plus_a_partial_copy_of_24_bp	21	Monomer
117506	117527	04:01:01	GGGAGAGGGGAGTGGGATGGGG	repeat_region	117279	117687	+	Note=11_copies_of_a_35_bp_repeat_plus_a_partial_copy_of_24_bp	21	Monomer
117541	117562	04:01:01	GGGAGAGGGGAGTGGGATGGGG	repeat_region	117279	117687	+	Note=11_copies_of_a_35_bp_repeat_plus_a_partial_copy_of_24_bp	21	Monomer
117576	117597	04:01:01	GGGAGAGGGGAGTGGGATGGGG	repeat_region	117279	117687	+	Note=11_copies_of_a_35_bp_repeat_plus_a_partial_copy_of_24_bp	21	Monomer
117611	117632	04:01:01	GGGAGAGGGGAGTGGGATGGGG	repeat_region	117279	117687	+	Note=11_copies_of_a_35_bp_repeat_plus_a_partial_copy_of_24_bp	21	Monomer
117646	117667	04:01:01	GGGAGAGGGGAGTGGGATGGGG	repeat_region	117279	117687	+	Note=11_copies_of_a_35_bp_repeat_plus_a_partial_copy_of_24_bp	21	Monomer
117753	117836	10:07:02	GGGGAGTCCGGGGGAGTCCGGGGGAGTCCGGGGGAGTCCGGGGGAGTCCGGGGGAGTCCGGGGGAGTCCGGGGGAGTCCGGGGG	repeat_region	117752	117841	+	Note=9_copies_of_a_10_bp_repeat	83	cluster
126678	126725	09:06:02	CCCTCCCCCATCTCCCCCCTTCCCCCCCTTCCCCCCCCCCCGCTGCCC	repeat_region	126660	143461	+	Note=TRS%3B_inverted_repeat_flanking_US	47	cluster
126766	126853	10:07:02	CCCCCGGACTCCCCCGGACTCCCCCGGACTCCCCCGGACTCCCCCGGACTCCCCCGGACTCCCCCGGACTCCCCCGGACTCCCCCCCC	repeat_region	126660	143461	+	Note=TRS%3B_inverted_repeat_flanking_US	87	cluster
126935	126956	04:01:01	CCCCATCCCACTCCCCTCTCCC	repeat_region	126660	143461	+	Note=TRS%3B_inverted_repeat_flanking_US	21	Monomer
126970	126991	04:01:01	CCCCATCCCACTCCCCTCTCCC	repeat_region	126660	143461	+	Note=TRS%3B_inverted_repeat_flanking_US	21	Monomer
127005	127026	04:01:01	CCCCATCCCACTCCCCTCTCCC	repeat_region	126660	143461	+	Note=TRS%3B_inverted_repeat_flanking_US	21	Monomer
127040	127061	04:01:01	CCCCATCCCACTCCCCTCTCCC	repeat_region	126660	143461	+	Note=TRS%3B_inverted_repeat_flanking_US	21	Monomer
127075	127096	04:01:01	CCCCATCCCACTCCCCTCTCCC	repeat_region	126660	143461	+	Note=TRS%3B_inverted_repeat_flanking_US	21	Monomer
127110	127131	04:01:01	CCCCATCCCACTCCCCTCTCCC	repeat_region	126660	143461	+	Note=TRS%3B_inverted_repeat_flanking_US	21	Monomer
127145	127166	04:01:01	CCCCATCCCACTCCCCTCTCCC	repeat_region	126660	143461	+	Note=TRS%3B_inverted_repeat_flanking_US	21	Monomer
127180	127201	04:01:01	CCCCATCCCACTCCCCTCTCCC	repeat_region	126660	143461	+	Note=TRS%3B_inverted_repeat_flanking_US	21	Monomer
127215	127236	04:01:01	CCCCATCCCACTCCCCTCTCCC	repeat_region	126660	143461	+	Note=TRS%3B_inverted_repeat_flanking_US	21	Monomer
127250	127271	04:01:01	CCCCATCCCACTCCCCTCTCCC	repeat_region	126660	143461	+	Note=TRS%3B_inverted_repeat_flanking_US	21	Monomer
127285	127306	04:01:01	CCCCATCCCACTCCCCTCTCCC	repeat_region	126660	143461	+	Note=TRS%3B_inverted_repeat_flanking_US	21	Monomer
127463	127482	04:01:01	GGGGTGGGGGGGGTGGGGGG	repeat_region	126660	143461	+	Note=TRS%3B_inverted_repeat_flanking_US	19	Monomer
128470	128503	04:01:01	GGGGGGCGTGGGGGTCGAGGCGGGGGACGGGGGG	repeat_region	126660	143461	+	Note=TRS%3B_inverted_repeat_flanking_US	33	Monomer
128513	128553	07:04:01	GGGACCGGGGTCGTGGGCCGGGGCCCGGGCGGGTCGACGGG	repeat_region	126660	143461	+	Note=TRS%3B_inverted_repeat_flanking_US	40	Monomer
128649	128757	19:16:04	GGGGGGTCGGCGGGGTGGTGGGAACGGGGTGGGAGGGGGTGCGATGGGGGCGTGGGGGGGGGGGGGGGGGGGGGGGGGGCTGGGCTGGGACGGGGGCCGGGTGGGTGGG	repeat_region	126660	143461	+	Note=TRS%3B_inverted_repeat_flanking_US	108	cluster
128921	128983	13:10:03	CCCCCCCCCTTCCCCCGATCCCTCCCGACCCCCGCCCACCCGCCCACCCGCCCAACCCAACCC	repeat_region	126660	143461	+	Note=TRS%3B_inverted_repeat_flanking_US	62	cluster
129122	129147	05:02:01	GGGGTGGGGAGGGAGGGGGGACGGGG	repeat_region	126660	143461	+	Note=TRS%3B_inverted_repeat_flanking_US	25	Monomer
129161	129179	04:01:01	CCCACTCCCGGCCCACCCC	repeat_region	126660	143461	+	Note=TRS%3B_inverted_repeat_flanking_US	18	Monomer
130375	130398	04:01:01	GGGGCGCGGCGGGGTGGGGATGGG	repeat_region	126660	143461	+	Note=TRS%3B_inverted_repeat_flanking_US	23	Monomer
130442	130471	06:03:01	GGGACGGGTGAGTCGGGAGGGTGGGGTGGG	repeat_region	126660	143461	+	Note=TRS%3B_inverted_repeat_flanking_US	29	Monomer
130510	130559	08:05:02	GGGAGAGAGGGGGGGGGGAGAGGGGGCGGGGAGCGGGGCGGGATGGGGGG	repeat_region	126660	143461	+	Note=TRS%3B_inverted_repeat_flanking_US	49	cluster
130608	130653	06:03:01	GGGGGGCGGCGGGGAGAGGGGACGCGGAGGGAGCGGGCGCGCCGGG	repeat_region	126660	143461	+	Note=TRS%3B_inverted_repeat_flanking_US	45	Monomer
130783	130833	06:03:01	GGGGGCTGGTGTGGGAGGAGTGGGGGAATTGGGGGTGGGGGAAATGGGGGG	repeat_region	126660	143461	+	Note=TRS%3B_inverted_repeat_flanking_US	50	Monomer
130842	130864	05:02:01	GGGGGGGGGGGGCGGGGTGGGGG	repeat_region	126660	143461	+	Note=TRS%3B_inverted_repeat_flanking_US	22	Monomer
131625	131670	07:04:01	CCCCCCACCCCACCCCGCCCCTCTCGCCCACGCGCCCTCTCCCCCC	repeat_region	126660	143461	+	Note=TRS%3B_inverted_repeat_flanking_US	45	Monomer
131689	131721	05:02:01	CCCGCACCCCTCCCCCTCACCCCCGCTCCCCCC	repeat_region	126660	143461	+	Note=TRS%3B_inverted_repeat_flanking_US	32	Monomer
131809	131827	04:01:01	GGGTGGGTGGGGGAGGGGG	repeat_region	126660	143461	+	Note=TRS%3B_inverted_repeat_flanking_US	18	Monomer
131865	131888	05:02:01	GGGCGGGGGGGTGTCGGGGCCGGG	repeat_region	126660	143461	+	Note=TRS%3B_inverted_repeat_flanking_US	23	Monomer
132137	132191	08:05:02	GGGAGAGCGGGCGGGGGACGGGGACGGGGACGGGGAGGAGGAGGGAGGAAGGGGG	repeat_region	126660	143461	+	Note=TRS%3B_inverted_repeat_flanking_US	54	cluster
132572	132612	07:04:01	GGGGGGCCGGGGCGAGGGGAAGGGGAAGGGGGGGGACGGGG	repeat_region	126660	143461	+	Note=TRS%3B_inverted_repeat_flanking_US	40	Monomer
132823	132845	04:01:01	GGGCGCGCGGGGAGGGAGGAGGG	repeat_region	126660	143461	+	Note=TRS%3B_inverted_repeat_flanking_US	22	Monomer
133033	133092	11:08:02	CCCCGCTCTCCCCCCCCCTCCCTTCCCCCCGACCCCCTCCCCTCCCTCCCCTCCCCTCCC	repeat_region	126660	143461	+	Note=TRS%3B_inverted_repeat_flanking_US	59	cluster
133757	133791	05:02:01	GGGCGGAGGGGGAAGCGGGAAGGGGAAGCGCGGGG	repeat_region	126660	143461	+	Note=TRS%3B_inverted_repeat_flanking_US	34	Monomer
133831	133870	06:03:01	CCCCTTCCCCGTTTCCCCGTTTCCCTTTCCCCCCTTCCCC	repeat_region	126660	143461	+	Note=TRS%3B_inverted_repeat_flanking_US	39	Monomer
134256	134283	04:01:01	GGGGGCGAGGGCGGGCGGTGGAGGGGGG	repeat_region	126660	143461	+	Note=TRS%3B_inverted_repeat_flanking_US	27	Monomer
134336	134370	05:02:01	GGGTCGGGGGCGGGGAGGAAGGGAGGTGTGGGGGG	repeat_region	126660	143461	+	Note=TRS%3B_inverted_repeat_flanking_US	34	Monomer
134412	134442	06:03:01	GGGCGGGAGGGGGTCCGGGGGAAGGGTGGGG	repeat_region	126660	143461	+	Note=TRS%3B_inverted_repeat_flanking_US	30	Monomer
134490	134523	06:03:01	GGGACCGGGACCGGGACAGGGGGCGGGGGCGGGG	repeat_region	126660	143461	+	Note=TRS%3B_inverted_repeat_flanking_US	33	Monomer
134858	134876	04:01:01	CCCTCACACCCACCCACCC	repeat_region	126660	143461	+	Note=TRS%3B_inverted_repeat_flanking_US	18	Monomer
134944	134960	04:01:01	CCCTCCCCGCCCGCCCC	repeat_region	126660	143461	+	Note=TRS%3B_inverted_repeat_flanking_US	16	Monomer
135046	135068	05:02:01	CCCCCCCCATCCCGGACCCCCCC	repeat_region	126660	143461	+	Note=TRS%3B_inverted_repeat_flanking_US	22	Monomer
135242	135268	04:01:01	CCCGGAGCGCCCCCGGGGTCCCGGCCC	repeat_region	126660	143461	+	Note=TRS%3B_inverted_repeat_flanking_US	26	Monomer
135284	135309	05:02:01	CCCCGCCCCTTTGCACCCGCCCCCCC	repeat_region	126660	143461	+	Note=TRS%3B_inverted_repeat_flanking_US	25	Monomer
135386	135411	04:01:01	CCCCTCCCCCCAACTCCCTCTCTCCC	repeat_region	126660	143461	+	Note=TRS%3B_inverted_repeat_flanking_US	25	Monomer
135435	135451	04:01:01	CCCCCTCCCGCCCGCCC	repeat_region	126660	143461	+	Note=TRS%3B_inverted_repeat_flanking_US	16	Monomer
135539	135559	04:01:01	GGGGTGGGAGGGGGGACCGGG	repeat_region	126660	143461	+	Note=TRS%3B_inverted_repeat_flanking_US	20	Monomer
135573	135601	05:02:01	GGGGTGGGGGAGAGGAGGGGGTGGGTGGG	repeat_region	126660	143461	+	Note=TRS%3B_inverted_repeat_flanking_US	28	Monomer
135645	135663	04:01:01	GGGTCCGGGCGGGTCCGGG	repeat_region	126660	143461	+	Note=TRS%3B_inverted_repeat_flanking_US	18	Monomer
135805	135853	07:04:01	GGGTGGGGCGACCGCGGGGGTCGCGGGAGGGTCTCGGGGGTCTCAGGGG	repeat_region	126660	143461	+	Note=TRS%3B_inverted_repeat_flanking_US	48	Monomer
138166	138200	05:02:01	CCCCGGCCCGCTCGCCCTCCGCCCCCCGGGCCCCC	repeat_region	126660	143461	+	Note=TRS%3B_inverted_repeat_flanking_US	34	Monomer
138412	138445	06:03:01	CCCCGGCCCCGGCCCCGGAGCCCGCCCGGCCCCC	repeat_region	126660	143461	+	Note=TRS%3B_inverted_repeat_flanking_US	33	Monomer
139215	139250	06:03:01	CCCGCGCCCGCCCGCGCCCCGGCCGCCCTCGGGCCC	repeat_region	126660	143461	+	Note=TRS%3B_inverted_repeat_flanking_US	35	Monomer
139491	139544	07:04:01	CCCGGGCCCGCGGAGCCCGCGCCCGGCCTGCCCCCGCTCTGGCCCGAGCAGCCC	repeat_region	126660	143461	+	Note=TRS%3B_inverted_repeat_flanking_US	53	Monomer
139970	140003	05:02:01	CCCGCTCGGGCCCATGCCCGAGCACCCCGCGCCC	repeat_region	126660	143461	+	Note=TRS%3B_inverted_repeat_flanking_US	33	Monomer
140081	140103	04:01:01	CCCGCCCGAGGTGGCCCGCGCCC	repeat_region	126660	143461	+	Note=TRS%3B_inverted_repeat_flanking_US	22	Monomer
142491	142506	04:01:01	GGGGGGGGGGGGGGGG	repeat_region	126660	143461	+	Note=TRS%3B_inverted_repeat_flanking_US	15	Monomer
143404	143428	04:01:01	CCCCCCCCCTTTAAGCCCCGCCCCC	repeat_region	126660	143461	+	Note=TRS%3B_inverted_repeat_flanking_US	24	Monomer
126766	126851	10:07:02	CCCCCGGACTCCCCCGGACTCCCCCGGACTCCCCCGGACTCCCCCGGACTCCCCCGGACTCCCCCGGACTCCCCCGGACTCCCCCC	repeat_region	126761	126850	-	Note=9_copies_of_a_10_bp_repeat	85	Monomer
126935	126956	04:01:01	CCCCATCCCACTCCCCTCTCCC	repeat_region	126915	127323	-	Note=11_copies_of_a_35_bp_repeat_plus_a_partial_copy_of_24_bp	21	Monomer
126970	126991	04:01:01	CCCCATCCCACTCCCCTCTCCC	repeat_region	126915	127323	-	Note=11_copies_of_a_35_bp_repeat_plus_a_partial_copy_of_24_bp	21	Monomer
127005	127026	04:01:01	CCCCATCCCACTCCCCTCTCCC	repeat_region	126915	127323	-	Note=11_copies_of_a_35_bp_repeat_plus_a_partial_copy_of_24_bp	21	Monomer
127040	127061	04:01:01	CCCCATCCCACTCCCCTCTCCC	repeat_region	126915	127323	-	Note=11_copies_of_a_35_bp_repeat_plus_a_partial_copy_of_24_bp	21	Monomer
127075	127096	04:01:01	CCCCATCCCACTCCCCTCTCCC	repeat_region	126915	127323	-	Note=11_copies_of_a_35_bp_repeat_plus_a_partial_copy_of_24_bp	21	Monomer
127110	127131	04:01:01	CCCCATCCCACTCCCCTCTCCC	repeat_region	126915	127323	-	Note=11_copies_of_a_35_bp_repeat_plus_a_partial_copy_of_24_bp	21	Monomer
127145	127166	04:01:01	CCCCATCCCACTCCCCTCTCCC	repeat_region	126915	127323	-	Note=11_copies_of_a_35_bp_repeat_plus_a_partial_copy_of_24_bp	21	Monomer
127180	127201	04:01:01	CCCCATCCCACTCCCCTCTCCC	repeat_region	126915	127323	-	Note=11_copies_of_a_35_bp_repeat_plus_a_partial_copy_of_24_bp	21	Monomer
127215	127236	04:01:01	CCCCATCCCACTCCCCTCTCCC	repeat_region	126915	127323	-	Note=11_copies_of_a_35_bp_repeat_plus_a_partial_copy_of_24_bp	21	Monomer
127250	127271	04:01:01	CCCCATCCCACTCCCCTCTCCC	repeat_region	126915	127323	-	Note=11_copies_of_a_35_bp_repeat_plus_a_partial_copy_of_24_bp	21	Monomer
127285	127306	04:01:01	CCCCATCCCACTCCCCTCTCCC	repeat_region	126915	127323	-	Note=11_copies_of_a_35_bp_repeat_plus_a_partial_copy_of_24_bp	21	Monomer
625	653	05:02:01	GGGGGGGGGGGGCCCGGGGGAGAGCTGGG	promoter	584	1584	+	Name=ORF-1	28	Monomer
5699	5726	05:02:01	CCCCGCCCGCGCCCCCGATCCCGACCCC	promoter	4890	5890	-	Name=UL53	27	Monomer
8179	8201	05:02:01	CCCGTCCCCGCCCAGCCCGCCCC	promoter	7722	8722	-	Name=UL52	22	Monomer
8216	8241	05:02:01	CCCGCCCGGCCCCGCCGCCCCCGCCC	promoter	7722	8722	-	Name=UL52	25	Monomer
8291	8316	04:01:01	CCCCGCTGCTGCCCCCCCGCGCCCCC	promoter	7722	8722	-	Name=UL52	25	Monomer
8381	8404	05:02:01	GGGCGGGCGGGAGGGAAGGAAGGG	promoter	8015	9015	+	Name=UL49.5	23	Monomer
8621	8648	04:01:01	GGGGCGCGCGGGGTGGCGGGGAACGGGG	promoter	8015	9015	+	Name=UL49.5	27	Monomer
8621	8648	04:01:01	GGGGCGCGCGGGGTGGCGGGGAACGGGG	promoter	8549	9549	+	Name=UL49	27	Monomer
21756	21787	05:02:01	CCCGCGCCCGTCCCCTTCCCCTCCTCCTCCCC	promoter	21741	22741	-	Name=UL28	31	Monomer
31292	31314	04:01:01	CCCGCCCGCCGGCCCCAGCTCCC	promoter	31240	32240	-	Name=UL32	22	Monomer
31974	31999	04:01:01	CCCTCGCCCCGCGCGCCCATCCGCCC	promoter	31240	32240	-	Name=UL32	25	Monomer
51601	51621	04:01:01	CCCGCCCGAGCCCGCTCGCCC	promoter	51571	52571	-	Name=UL41	20	Monomer
58963	58986	05:02:01	CCCACCCGCTCCCCGCCCGTCCCC	promoter	58956	59956	-	Name=UL25	23	Monomer
60475	60492	04:01:01	CCCTCGCCCCTCCCACCC	promoter	59665	60665	-	Name=UL24	17	Monomer
79191	79227	05:02:01	GGGGCGATCGCGGGCGGCGACGGGGGCGGGGACGGGG	promoter	79084	80084	+	Name=UL11	36	Monomer
84060	84080	04:01:01	GGGGGCGGGCGGGGGCGCGGG	promoter	83322	84322	+	Name=UL8	20	Monomer
95176	95200	04:01:01	GGGGAGCGCGGGTGGGGGGCGCGGG	promoter	95079	96079	+	Name=LLT	24	Monomer
95518	95622	10:07:02	GGGGGGAGTCTGGGGGGAGTCTGGGGGGAGTCTGGGGGGAGTCTGGGGGGAGTCTGGGGGGAGTCTGGGGGGAGTCTGGGGGGAGTCTGGGGGGAGTCTGGGGGG	promoter	95079	96079	+	Name=LLT	104	cluster
98347	98377	04:01:01	CCCATCCCCCCACACCCCCCACGCTTCCCCC	promoter	97736	98736	-	Name=EP0	30	Monomer
98549	98630	10:07:02	CCCCCCCTCCACGACCCCGCTCGCCCCGGTCCCGACGCCCTCGCACCCCCATAGCACCCCCTTTCACCCCCCGCTTCTCCCC	promoter	97736	98736	-	Name=EP0	81	cluster
108749	108797	07:04:01	CCCCTGAGACCCCCGAGACCCTCCCGCGACCCCCGCGGTCGCCCCACCC	promoter	107804	108804	-	Name=IE180	48	Monomer
117296	117317	04:01:01	GGGAGAGGGGAGTGGGATGGGG	promoter	117239	118239	+	Name=US3	21	Monomer
117331	117352	04:01:01	GGGAGAGGGGAGTGGGATGGGG	promoter	117239	118239	+	Name=US3	21	Monomer
117366	117387	04:01:01	GGGAGAGGGGAGTGGGATGGGG	promoter	117239	118239	+	Name=US3	21	Monomer
117401	117422	04:01:01	GGGAGAGGGGAGTGGGATGGGG	promoter	117239	118239	+	Name=US3	21	Monomer
117436	117457	04:01:01	GGGAGAGGGGAGTGGGATGGGG	promoter	117239	118239	+	Name=US3	21	Monomer
117471	117492	04:01:01	GGGAGAGGGGAGTGGGATGGGG	promoter	117239	118239	+	Name=US3	21	Monomer
117506	117527	04:01:01	GGGAGAGGGGAGTGGGATGGGG	promoter	117239	118239	+	Name=US3	21	Monomer
117541	117562	04:01:01	GGGAGAGGGGAGTGGGATGGGG	promoter	117239	118239	+	Name=US3	21	Monomer
117576	117597	04:01:01	GGGAGAGGGGAGTGGGATGGGG	promoter	117239	118239	+	Name=US3	21	Monomer
117611	117632	04:01:01	GGGAGAGGGGAGTGGGATGGGG	promoter	117239	118239	+	Name=US3	21	Monomer
117646	117667	04:01:01	GGGAGAGGGGAGTGGGATGGGG	promoter	117239	118239	+	Name=US3	21	Monomer
117749	117836	10:07:02	GGGGGGGGAGTCCGGGGGAGTCCGGGGGAGTCCGGGGGAGTCCGGGGGAGTCCGGGGGAGTCCGGGGGAGTCCGGGGGAGTCCGGGGG	promoter	117239	118239	+	Name=US3	87	cluster
117877	117924	09:06:02	GGGCAGCGGGGGGGGGGGAAGGGGGGGAAGGGGGGAGATGGGGGAGGG	promoter	117239	118239	+	Name=US3	47	cluster
117967	118012	07:04:01	GGGGGGGGCGGGCGGCCGCGGGGAGGGATGACGGGCGCGCGTGGGG	promoter	117239	118239	+	Name=US3	45	Monomer
125628	125653	05:02:01	GGGGGGGTCCGGGGGGGCGAAGCGGG	promoter	124697	125697	+	Name=US2	25	Monomer
135805	135853	07:04:01	GGGTGGGGCGACCGCGGGGGTCGCGGGAGGGTCTCGGGGGTCTCAGGGG	promoter	135798	136798	+	Name=IE180	48	Monomer

## Sheet: HHV1 G2-PQS
PQS start	PQS end	x:y:z	PQS	Region	Region start	Region end	Strand	Gene	PQS length	PQS type
1398	1422	06:03:01	GGGGGCGGGACTGGCCAATCGGCGG	3UTR	1259	1540	+	gene=RL1	24	Monomer
1469	1490	04:01:01	GGGGCCCGGCCCATTGGGCGGG	3UTR	1259	1540	+	gene=RL1	21	Monomer
2806	2819	04:01:01	GGGGGGTGGGGAGG	3UTR	2318	5699	+	gene=RL2	13	Monomer
2968	2985	04:01:01	GGCCAGCAGGGGGGCAGG	3UTR	2318	5699	+	gene=RL2	17	Monomer
2995	3024	07:04:01	GGCGGGGGGGGGAGAGGGGGAACTCGTGGG	3UTR	2318	5699	+	gene=RL2	29	Monomer
3161	3174	04:01:01	GGGGGGGCGGGGGG	3UTR	2318	5699	+	gene=RL2	13	Monomer
3209	3228	04:01:01	GGCGGACAGCACGGACACGG	3UTR	2318	5699	+	gene=RL2	19	Monomer
3584	3621	08:05:02	GGAGGCCGAGGAGGCCGTCAGGGCGGGCACGGCCGTGG	3UTR	2318	5699	+	gene=RL2	37	cluster
3671	3690	04:01:01	GGGGGGGCACACGGTGAGGG	3UTR	2318	5699	+	gene=RL2	19	Monomer
4075	4085	04:01:01	GGCGGCGGCGG	3UTR	2318	5699	+	gene=RL2	10	Monomer
4170	4199	07:04:01	GGAGGCGGGGCGGCCGAGGGGCCGGACGGG	3UTR	2318	5699	+	gene=RL2	29	Monomer
4425	4444	04:01:01	GGCCCCCGGGGCGGAGCCGG	3UTR	2318	5699	+	gene=RL2	19	Monomer
4650	4660	04:01:01	GGAGGCGGCGG	3UTR	2318	5699	+	gene=RL2	10	Monomer
4670	4693	05:02:01	GGAAGAGGCGCGGGTCGGGCCAGG	3UTR	2318	5699	+	gene=RL2	23	Monomer
4734	4753	04:01:01	GGCAGGGGCCAAGAGGGCGG	3UTR	2318	5699	+	gene=RL2	19	Monomer
4935	4962	05:02:01	GGGCGGGGCCGTCGGTGCCCTGGGAGGG	3UTR	2318	5699	+	gene=RL2	27	Monomer
5002	5019	04:01:01	GGGCCGCGGGGGCCGAGG	3UTR	2318	5699	+	gene=RL2	17	Monomer
5429	5461	06:03:01	GGTCTCGGCACCCGTGGTCCGGGGAGCAGGGGG	3UTR	2318	5699	+	gene=RL2	32	Monomer
10037	10056	04:01:01	GGGTTCGGGGGGCGAACCGG	3UTR	10012	10949	+	gene=UL1	19	Monomer
10187	10211	04:01:01	GGCGACCTCGGCGCCTCTGGACTGG	3UTR	10012	10949	+	gene=UL1	24	Monomer
10532	10579	08:05:02	GGCACGGATGAGCGGCCACGGTTGCCTGGAAAAGTGGGCGCGGGACGG	3UTR	10012	10949	+	gene=UL1	47	cluster
10917	10932	04:01:01	GGTGGGGGCTTTTGGG	3UTR	10012	10949	+	gene=UL1	15	Monomer
10917	10932	04:01:01	GGTGGGGGCTTTTGGG	3UTR	10889	10949	+	gene=UL2	15	Monomer
11812	11833	04:01:01	CCGGCCGGGATCCTAGGACCCC	3UTR	11754	12484	-	gene=UL5	21	Monomer
11877	11902	04:01:01	CCCGCAGCACCTCTACCAGCAGGTCC	3UTR	11754	12484	-	gene=UL5	25	Monomer
11966	11985	04:01:01	CCCACCCCGTGTGCCGCGCC	3UTR	11754	12484	-	gene=UL5	19	Monomer
12279	12301	04:01:01	CCTGGCGCTCCCGGCCCCGTACC	3UTR	11754	12484	-	gene=UL5	22	Monomer
17213	17229	04:01:01	GGTCGAGGCGGCCGAGG	3UTR	17161	18041	+	gene=UL6	16	Monomer
17258	17281	04:01:01	GGCCTGCGAGGTGCGCCAGGTCGG	3UTR	17161	18041	+	gene=UL6	23	Monomer
17436	17469	06:03:01	GGCTTCGCGGTGGCGGTCCTGACGGCCAACGAGG	3UTR	17161	18041	+	gene=UL6	33	Monomer
17624	17650	05:02:01	GGTTCTGGCGTGGCTCGGGGTCGCGGG	3UTR	17161	18041	+	gene=UL6	26	Monomer
17913	17946	06:03:01	GGGATCATGGGGAGCTGCTGGGCGTCGGAGGAGG	3UTR	17161	18041	+	gene=UL6	33	Monomer
17960	17979	04:01:01	GGTCTATTGGTGGCTTTCGG	3UTR	17161	18041	+	gene=UL6	19	Monomer
18406	18425	05:02:01	CCGACCGACTCCCCGCCTCC	3UTR	18211	20705	-	gene=UL9	19	Monomer
18530	18559	05:02:01	CCCGAACGCTCCAGTACTCCGCGTCCAACC	3UTR	18211	20705	-	gene=UL9	29	Monomer
18599	18618	04:01:01	CCTCCATAAGGCCCCGGGCC	3UTR	18211	20705	-	gene=UL9	19	Monomer
18762	18787	05:02:01	CCAGAACCACACTCCCGCCTGGCTCC	3UTR	18211	20705	-	gene=UL9	25	Monomer
18837	18859	04:01:01	CCGCAGCCGGAGGCCGTTGGCCC	3UTR	18211	20705	-	gene=UL9	22	Monomer
18890	18927	06:03:01	CCCGCCGGGCGTCCTCGATCACCCCGGAAGCCGCATCC	3UTR	18211	20705	-	gene=UL9	37	Monomer
18967	18987	05:02:01	CCCCCATCGCCCCCGCAGACC	3UTR	18211	20705	-	gene=UL9	20	Monomer
19088	19120	05:02:01	CCGGGACCAGGCGCTCCAAGACGGCCCCGGCCC	3UTR	18211	20705	-	gene=UL9	32	Monomer
19139	19155	04:01:01	CCACCACCAGCGCGTCC	3UTR	18211	20705	-	gene=UL9	16	Monomer
19187	19205	05:02:01	CCGCCAGCCCGCTCCCCCC	3UTR	18211	20705	-	gene=UL9	18	Monomer
19257	19284	05:02:01	CCGCGCCGTCCAGACGGGCCCGACGGCC	3UTR	18211	20705	-	gene=UL9	27	Monomer
19326	19350	07:04:01	CCACCGCGCCACCGCCTCCCGCACC	3UTR	18211	20705	-	gene=UL9	24	Monomer
19366	19393	06:03:01	CCGGCTGCCGCCGAGGCCACGCCGGGCC	3UTR	18211	20705	-	gene=UL9	27	Monomer
19415	19443	07:04:01	CCCTGGCCCCCACCGCGGGCCAGGCCCCC	3UTR	18211	20705	-	gene=UL9	28	Monomer
19463	19506	07:04:01	CCGCGGCCCCGCGCACCAGGTCCCGTGCCGACTCGGCCGTGGCC	3UTR	18211	20705	-	gene=UL9	43	Monomer
19928	19951	05:02:01	CCGCCAGGCGCGCCCACGCCAGCC	3UTR	18211	20705	-	gene=UL9	23	Monomer
20514	20540	05:02:01	CCCATGCTGCCGTGCCTGGCCGGGCCC	3UTR	18211	20705	-	gene=UL9	26	Monomer
20608	20634	04:01:01	CCCGGGTCCGGGGGCCAACTTGGCCCC	3UTR	18211	20705	-	gene=UL9	26	Monomer
24851	24866	04:01:01	CCTCCGGGGGTCCGCC	3UTR	24801	25008	-	gene=UL12	15	Monomer
24851	24866	04:01:01	CCTCCGGGGGTCCGCC	3UTR	24801	26947	-	gene=UL13	15	Monomer
24851	24866	04:01:01	CCTCCGGGGGTCCGCC	3UTR	24801	28257	-	gene=UL14	15	Monomer
25231	25263	06:03:01	CCTGCGGCCCCGAGAGCCCCGGCGCCGTCCTCC	3UTR	24801	26947	-	gene=UL13	32	Monomer
25231	25263	06:03:01	CCTGCGGCCCCGAGAGCCCCGGCGCCGTCCTCC	3UTR	24801	28257	-	gene=UL14	32	Monomer
25532	25548	04:01:01	CCACCAAGGCCCGATCC	3UTR	24801	26947	-	gene=UL13	16	Monomer
25532	25548	04:01:01	CCACCAAGGCCCGATCC	3UTR	24801	28257	-	gene=UL14	16	Monomer
25619	25631	04:01:01	CCTCCTCCGGGCC	3UTR	24801	26947	-	gene=UL13	12	Monomer
25619	25631	04:01:01	CCTCCTCCGGGCC	3UTR	24801	28257	-	gene=UL14	12	Monomer
25691	25728	06:03:01	CCCGGAACGCCTCCGGGGACCGGTGTGCCATCAAGTCC	3UTR	24801	26947	-	gene=UL13	37	Monomer
25691	25728	06:03:01	CCCGGAACGCCTCCGGGGACCGGTGTGCCATCAAGTCC	3UTR	24801	28257	-	gene=UL14	37	Monomer
25871	25916	07:04:01	CCAGGGACGCCCCGACCATCCCCGTGTGACCGTCCATGAGGACCCC	3UTR	24801	26947	-	gene=UL13	45	Monomer
25871	25916	07:04:01	CCAGGGACGCCCCGACCATCCCCGTGTGACCGTCCATGAGGACCCC	3UTR	24801	28257	-	gene=UL14	45	Monomer
25984	26013	06:03:01	CCGGCCTCGCCGCCGTCGTCCGCGCGGCCC	3UTR	24801	26947	-	gene=UL13	29	Monomer
25984	26013	06:03:01	CCGGCCTCGCCGCCGTCGTCCGCGCGGCCC	3UTR	24801	28257	-	gene=UL14	29	Monomer
26253	26288	05:02:01	CCGGGGCGCCACGGCGTCCGCGGCGGCCGGGGGCCC	3UTR	24801	26947	-	gene=UL13	35	Monomer
26253	26288	05:02:01	CCGGGGCGCCACGGCGTCCGCGGCGGCCGGGGGCCC	3UTR	24801	28257	-	gene=UL14	35	Monomer
26304	26361	11:08:02	CCATAGGTGCCGACCGAGTCCGCGGTCCACCATACCCGCCTCCTCGAGGACCACGGCC	3UTR	24801	26947	-	gene=UL13	57	cluster
26304	26361	11:08:02	CCATAGGTGCCGACCGAGTCCGCGGTCCACCATACCCGCCTCCTCGAGGACCACGGCC	3UTR	24801	28257	-	gene=UL14	57	cluster
26872	26892	04:01:01	CCTACCGTGGACTCCATTTCC	3UTR	24801	26947	-	gene=UL13	20	Monomer
26872	26892	04:01:01	CCTACCGTGGACTCCATTTCC	3UTR	24801	28257	-	gene=UL14	20	Monomer
28016	28035	05:02:01	CCGTATCCCCCAGACCCCCC	3UTR	24801	28257	-	gene=UL14	19	Monomer
30193	30226	07:04:01	GGAGGCCCGGGCAACGGCCCGGGCAACGGTGGGG	3UTR	30049	34826	+	gene=UL15	33	Monomer
30283	30298	04:01:01	GGCGCTGGTCGGGGGG	3UTR	30049	34826	+	gene=UL15	15	Monomer
30356	30368	04:01:01	GGACGGCGGGGGG	3UTR	30049	34826	+	gene=UL15	12	Monomer
30435	30464	04:01:01	GGACCGCCAGGGTACACTGGGCCATCTTGG	3UTR	30049	34826	+	gene=UL15	29	Monomer
30543	30560	04:01:01	GGGGCGGCGGGGCGCAGG	3UTR	30049	34826	+	gene=UL15	17	Monomer
30575	30598	05:02:01	GGGTGGTTGGTGATCCTGGCCAGG	3UTR	30049	34826	+	gene=UL15	23	Monomer
30731	30754	04:01:01	GGCTCCGGGGGGGTCTTCGCGGGG	3UTR	30049	34826	+	gene=UL15	23	Monomer
30808	30824	05:02:01	GGTGGTTGGGTCGGGGG	3UTR	30049	34826	+	gene=UL15	16	Monomer
30867	30892	05:02:01	GGGTGCACAGGAGCGGGGTCAGGGGG	3UTR	30049	34826	+	gene=UL15	25	Monomer
30954	30975	04:01:01	GGGCAAAGAAGGTGTTCGGGGG	3UTR	30049	34826	+	gene=UL15	21	Monomer
31026	31055	05:02:01	GGGCGCGCCCGGGGTCTGGGTTAGGAAGGG	3UTR	30049	34826	+	gene=UL15	29	Monomer
31300	31315	05:02:01	GGGGGCGGGGGGAGGG	3UTR	30049	34826	+	gene=UL15	15	Monomer
31453	31475	04:01:01	GGGGTCCGAGAGGCTAAGGTAGG	3UTR	30049	34826	+	gene=UL15	22	Monomer
31601	31619	04:01:01	GGGGCTGTGGAGGGGACGG	3UTR	30049	34826	+	gene=UL15	18	Monomer
31743	31774	06:03:01	GGCCGTCGGAGTCGGCAAAGCGGGCCGGGAGG	3UTR	30049	34826	+	gene=UL15	31	Monomer
31824	31853	05:02:01	GGTGTGCCAGGACGGCCAGGGCATACGCGG	3UTR	30049	34826	+	gene=UL15	29	Monomer
31864	31877	04:01:01	GGCGTCGGGGGCGG	3UTR	30049	34826	+	gene=UL15	13	Monomer
32011	32041	07:04:01	GGCCCGGATGGCCTGGCCCAGGGCCCGGAGG	3UTR	30049	34826	+	gene=UL15	30	Monomer
32062	32081	04:01:01	GGTAAAGGCGACCTCGGCGG	3UTR	30049	34826	+	gene=UL15	19	Monomer
32206	32231	05:02:01	GGCGCAGGCCTCGGTCAGGGCCGTGG	3UTR	30049	34826	+	gene=UL15	25	Monomer
32331	32348	04:01:01	GGTGGCGCAGGACCACGG	3UTR	30049	34826	+	gene=UL15	17	Monomer
32438	32462	04:01:01	GGCTTTGCGGTACCAGGGGTAAGGG	3UTR	30049	34826	+	gene=UL15	24	Monomer
32596	32620	04:01:01	GGCCTGGTGAACCAGGGCGCCCTGG	3UTR	30049	34826	+	gene=UL15	24	Monomer
32667	32684	05:02:01	GGACCGGGTGGCGGCGGG	3UTR	30049	34826	+	gene=UL15	17	Monomer
32798	32816	04:01:01	GGGGAGATGGGGGGGTCGG	3UTR	30049	34826	+	gene=UL15	18	Monomer
32935	32951	05:02:01	GGCCGGCGGGGCGGCGG	3UTR	30049	34826	+	gene=UL15	16	Monomer
33194	33227	07:04:01	GGAAGGAGGCCAGGGTGTGCCGGCACGACGGGGG	3UTR	30049	34826	+	gene=UL15	33	Monomer
33499	33535	07:04:01	GGTTCGGGGGTGGGTGTGGGTGTGTAGGCGATGCGGG	3UTR	30049	34826	+	gene=UL15	36	Monomer
33550	33568	04:01:01	GGGAAGGGCGTGGGTTTGG	3UTR	30049	34826	+	gene=UL15	18	Monomer
33935	33953	04:01:01	GGACGGGGCGGTTCGCCGG	3UTR	30049	34826	+	gene=UL15	18	Monomer
33999	34021	05:02:01	GGGGGCCAGGCCAGGGAGACCGG	3UTR	30049	34826	+	gene=UL15	22	Monomer
34329	34351	05:02:01	GGCGTCCGGGTGGCGGTCGAGGG	3UTR	30049	34826	+	gene=UL15	22	Monomer
34418	34447	06:03:01	GGCCTCGGAGGGGGCCGACGCGGGCTCGGG	3UTR	30049	34826	+	gene=UL15	29	Monomer
34566	34587	04:01:01	GGGGGCGTCATGGCCTCCCAGG	3UTR	30049	34826	+	gene=UL15	21	Monomer
34701	34722	04:01:01	GGAAAACGGAACGGCGCCTCGG	3UTR	30049	34826	+	gene=UL15	21	Monomer
30306	30331	06:03:01	CCGCGCCGCACCGTCCCCCGACGACC	3UTR	30174	31387	-	gene=UL17	25	Monomer
30429	30442	04:01:01	CCCCCTGGACCGCC	3UTR	30174	31387	-	gene=UL17	13	Monomer
30589	30607	04:01:01	CCTGGCCAGGAGCCATCCC	3UTR	30174	31387	-	gene=UL17	18	Monomer
30694	30712	05:02:01	CCACCAGGCCCCCGGGCCC	3UTR	30174	31387	-	gene=UL17	18	Monomer
30767	30796	06:03:01	CCATCCAGCTCGCCGACCACTGGCTCCTCC	3UTR	30174	31387	-	gene=UL17	29	Monomer
31208	31235	05:02:01	CCGCGAGCTCCGGCCCGGGAATCCGGCC	3UTR	30174	31387	-	gene=UL17	27	Monomer
31266	31299	06:03:01	CCAGGGGCCGCCGGGGTCCCAGCTGCGCCATGCC	3UTR	30174	31387	-	gene=UL17	33	Monomer
35164	35186	04:01:01	CCCGAACCACGGGAGCCAGGGCC	3UTR	35024	36405	-	gene=UL19	22	Monomer
35164	35186	04:01:01	CCCGAACCACGGGAGCCAGGGCC	3UTR	35024	40821	-	gene=UL20	22	Monomer
35569	35597	05:02:01	CCCGGATGCCCCTGGCCACGAGCCGCGCC	3UTR	35024	36405	-	gene=UL19	28	Monomer
35569	35597	05:02:01	CCCGGATGCCCCTGGCCACGAGCCGCGCC	3UTR	35024	40821	-	gene=UL20	28	Monomer
36623	36648	05:02:01	CCGTGGACACCGCCGAACCCGTCTCC	3UTR	35024	40821	-	gene=UL20	25	Monomer
36869	36885	05:02:01	CCCCCTCCTTGTCCCCC	3UTR	35024	40821	-	gene=UL20	16	Monomer
36986	37020	06:03:01	CCTGGCCGTGGTCCATCCCTGCGCGCCGCGGCACC	3UTR	35024	40821	-	gene=UL20	34	Monomer
37069	37087	04:01:01	CCCGCCACGACCGCGTTCC	3UTR	35024	40821	-	gene=UL20	18	Monomer
37216	37238	04:01:01	CCCACGCCCAGGTCCACGTTCCC	3UTR	35024	40821	-	gene=UL20	22	Monomer
37544	37576	06:03:01	CCCCCAGAGCCGGGGGGACCAGGGGGACCTGCC	3UTR	35024	40821	-	gene=UL20	32	Monomer
37866	37886	04:01:01	CCCGTCCACTACCACGCGCCC	3UTR	35024	40821	-	gene=UL20	20	Monomer
37907	37929	04:01:01	CCGTGTTGGCCACCAGATTGGCC	3UTR	35024	40821	-	gene=UL20	22	Monomer
38115	38154	07:04:01	CCAGTCCGCCCCCCGGTGCGGCCGGTCATCCGCGGCGTCC	3UTR	35024	40821	-	gene=UL20	39	Monomer
38378	38399	05:02:01	CCTGCCCGCCCAGCTCCGGGCC	3UTR	35024	40821	-	gene=UL20	21	Monomer
38791	38835	08:05:02	CCGTTCACCACGCGCCAGGTGGCCTGGATCTCCCCCGGGCCGGCC	3UTR	35024	40821	-	gene=UL20	44	cluster
38846	38877	07:04:01	CCCCCCCCGGCAGCTCCACGTCGGCCACCCCC	3UTR	35024	40821	-	gene=UL20	31	Monomer
38959	38991	06:03:01	CCTTCCGCGACCCATCGGACCCGCCCGTGGGCC	3UTR	35024	40821	-	gene=UL20	32	Monomer
39043	39068	05:02:01	CCGGCCGGGGCCGCCACGTACGCCCC	3UTR	35024	40821	-	gene=UL20	25	Monomer
39106	39117	04:01:01	CCCCCGACCGCC	3UTR	35024	40821	-	gene=UL20	11	Monomer
39185	39202	04:01:01	CCTGGCGGTCCTTCCCCC	3UTR	35024	40821	-	gene=UL20	17	Monomer
39389	39408	04:01:01	CCAGGGCCTCCAGAAAGACC	3UTR	35024	40821	-	gene=UL20	19	Monomer
39701	39719	04:01:01	CCCCGTCGACCGGCCGCCC	3UTR	35024	40821	-	gene=UL20	18	Monomer
39782	39808	05:02:01	CCACGAGCCAGGCCTCGACGGCCTCCC	3UTR	35024	40821	-	gene=UL20	26	Monomer
39872	39915	07:04:01	CCAGGGTCGCCCGGGCCACCCTGGTGGCCAGGCGGCCGTTGTCC	3UTR	35024	40821	-	gene=UL20	43	Monomer
40069	40098	07:04:01	CCGATACCCGTCCCGTCCAGGGCCTCCCCC	3UTR	35024	40821	-	gene=UL20	29	Monomer
40298	40317	04:01:01	CCACCGACAACCCGAGCTCC	3UTR	35024	40821	-	gene=UL20	19	Monomer
40585	40606	05:02:01	CCACCCCAACGCCCGGCCACCC	3UTR	35024	40821	-	gene=UL20	21	Monomer
40616	40636	04:01:01	CCCGACGGCCCAAGGTCCACC	3UTR	35024	40821	-	gene=UL20	20	Monomer
40733	40769	05:02:01	CCTCGTTCCAGGAGAACCCAGTGTCCCCAACAGACCC	3UTR	35024	40821	-	gene=UL20	36	Monomer
48947	48970	06:03:01	GGGAGACGGCGGCGGAGCAGGTGG	3UTR	48547	52772	+	gene=UL24	23	Monomer
49099	49129	07:04:01	GGCGCCCTGGAGGCGCTGGAGACGGCGGCGG	3UTR	48547	52772	+	gene=UL24	30	Monomer
49626	49665	07:04:01	GGCGTGCCTGGCCGCGGTGATCGGGACCGAGGGCGGCCGG	3UTR	48547	52772	+	gene=UL24	39	Monomer
49713	49724	04:01:01	GGCCGGCGGGGG	3UTR	48547	52772	+	gene=UL24	11	Monomer
49783	49807	05:02:01	GGGGTGCTCCCGGCGGCCCCGGGGG	3UTR	48547	52772	+	gene=UL24	24	Monomer
50238	50275	09:06:02	GGCGGGGCGGCCGGTCGGGTCGACGCGGCGGGTGGTGG	3UTR	48547	52772	+	gene=UL24	37	cluster
50286	50308	05:02:01	GGGGGCCCGCCAGGCGGCGCTGG	3UTR	48547	52772	+	gene=UL24	22	Monomer
50412	50437	04:01:01	GGGGCTTGGCCTGCTGGCGCAGCAGG	3UTR	48547	52772	+	gene=UL24	25	Monomer
50673	50686	04:01:01	GGCCCGGCGGTTGG	3UTR	48547	52772	+	gene=UL24	13	Monomer
50827	50843	04:01:01	GGGAGACCGGATGGAGG	3UTR	48547	52772	+	gene=UL24	16	Monomer
50906	50951	08:05:02	GGGGACTCGGGCGAGTTGGCATTGGATCCGGATACGGTGCGGGCGG	3UTR	48547	52772	+	gene=UL24	45	cluster
50999	51029	06:03:01	GGCTGCGAGGTGGGGCGGGTGCTGGCCGTGG	3UTR	48547	52772	+	gene=UL24	30	Monomer
51361	51386	05:02:01	GGGGGCGCGGCGACTGGCCGCCGAGG	3UTR	48547	52772	+	gene=UL24	25	Monomer
51404	51431	05:02:01	GGGCGCACCTGGGCGCCCGGCGTGGAGG	3UTR	48547	52772	+	gene=UL24	27	Monomer
51480	51531	10:07:02	GGGACCGCTGGAGCCTGGTGGCCGAGCGGCGGCGGCAGGCCGGGATCGCCGG	3UTR	48547	52772	+	gene=UL24	51	cluster
51866	51915	08:05:02	GGTTTCCCGGCTGCGGCGGGGTCCGTGGCCTATGGGCCTCACGGTGCGGG	3UTR	48547	52772	+	gene=UL24	49	cluster
52095	52115	04:01:01	GGTACGAGGCGGGGCCGTCGG	3UTR	48547	52772	+	gene=UL24	20	Monomer
52166	52193	05:02:01	GGGGAGGCTCGAGGCGGGCCGCGCGGGG	3UTR	48547	52772	+	gene=UL24	27	Monomer
52246	52262	04:01:01	GGCGCTGATGGGGGCGG	3UTR	48547	52772	+	gene=UL24	16	Monomer
52354	52367	04:01:01	GGTGGGGGAGCCGG	3UTR	48547	52772	+	gene=UL24	13	Monomer
50673	50686	04:01:01	GGCCCGGCGGTTGG	3UTR	50556	52772	+	gene=UL25	13	Monomer
50827	50843	04:01:01	GGGAGACCGGATGGAGG	3UTR	50556	52772	+	gene=UL25	16	Monomer
50906	50951	08:05:02	GGGGACTCGGGCGAGTTGGCATTGGATCCGGATACGGTGCGGGCGG	3UTR	50556	52772	+	gene=UL25	45	cluster
50999	51029	06:03:01	GGCTGCGAGGTGGGGCGGGTGCTGGCCGTGG	3UTR	50556	52772	+	gene=UL25	30	Monomer
51361	51386	05:02:01	GGGGGCGCGGCGACTGGCCGCCGAGG	3UTR	50556	52772	+	gene=UL25	25	Monomer
51404	51431	05:02:01	GGGCGCACCTGGGCGCCCGGCGTGGAGG	3UTR	50556	52772	+	gene=UL25	27	Monomer
51480	51531	10:07:02	GGGACCGCTGGAGCCTGGTGGCCGAGCGGCGGCGGCAGGCCGGGATCGCCGG	3UTR	50556	52772	+	gene=UL25	51	cluster
51866	51915	08:05:02	GGTTTCCCGGCTGCGGCGGGGTCCGTGGCCTATGGGCCTCACGGTGCGGG	3UTR	50556	52772	+	gene=UL25	49	cluster
52095	52115	04:01:01	GGTACGAGGCGGGGCCGTCGG	3UTR	50556	52772	+	gene=UL25	20	Monomer
52166	52193	05:02:01	GGGGAGGCTCGAGGCGGGCCGCGCGGGG	3UTR	50556	52772	+	gene=UL25	27	Monomer
52246	52262	04:01:01	GGCGCTGATGGGGGCGG	3UTR	50556	52772	+	gene=UL25	16	Monomer
52354	52367	04:01:01	GGTGGGGGAGCCGG	3UTR	50556	52772	+	gene=UL25	13	Monomer
53298	53317	05:02:01	CCGCCCTCCTCGCCCTCCCC	3UTR	53059	55803	-	gene=UL28	19	Monomer
53425	53470	09:06:02	CCGCCGCCAGGCCGGCCAGGACCAACAGACCCACGGCCAGCGCCCC	3UTR	53059	55803	-	gene=UL28	45	cluster
53683	53711	05:02:01	CCTCCGTGTAGTCCAGCAGGCCGCTGTCC	3UTR	53059	55803	-	gene=UL28	28	Monomer
53941	53969	05:02:01	CCCCCAGCTGCCCCTCGACCAACGGGCCC	3UTR	53059	55803	-	gene=UL28	28	Monomer
54121	54140	04:01:01	CCCGCCGGCCCACGGTGGCC	3UTR	53059	55803	-	gene=UL28	19	Monomer
54679	54690	04:01:01	CCACCTCCTGCC	3UTR	53059	55803	-	gene=UL28	11	Monomer
55165	55184	04:01:01	CCGTGGACCGACAGACCCCC	3UTR	53059	55803	-	gene=UL28	19	Monomer
55342	55367	05:02:01	CCTTGAAGACCACCGCGATGCCCTCC	3UTR	53059	55803	-	gene=UL28	25	Monomer
55647	55661	04:01:01	CCCCCGTTCGCCGCC	3UTR	53059	55803	-	gene=UL28	14	Monomer
55705	55727	06:03:01	CCGCCGACGCCACCAGGACCCCC	3UTR	53059	55803	-	gene=UL28	22	Monomer
55760	55773	04:01:01	CCACCGGCGCCCCC	3UTR	53059	55803	-	gene=UL28	13	Monomer
66838	66861	04:01:01	CCAAGAATCCCGGCCAAGAGGTCC	3UTR	66377	67372	-	gene=UL32	23	Monomer
67257	67296	07:04:01	CCGGGAGGCCCGACGCACCACGCCCAGAGTCCCGCCGGCC	3UTR	66377	67372	-	gene=UL32	39	Monomer
67311	67328	04:01:01	CCGCCGGCGCTCCTTGCC	3UTR	66377	67372	-	gene=UL32	17	Monomer
69626	69646	04:01:01	GGGCGCCATGGCGGGACTGGG	3UTR	69553	70943	+	gene=UL33	20	Monomer
69727	69748	05:02:01	GGGGCGGGGACGGGGAGGCGGG	3UTR	69553	70943	+	gene=UL33	21	Monomer
70043	70067	05:02:01	GGGGCGGCTCGGCCTGGATGCCCGG	3UTR	69553	70943	+	gene=UL33	24	Monomer
70429	70447	05:02:01	GGTGGGTGGTTGGTGCTGG	3UTR	69553	70943	+	gene=UL33	18	Monomer
70731	70764	07:04:01	GGTCAGGCGGCGGCGCTGACGGACCTTGGTCTGG	3UTR	69553	70943	+	gene=UL33	33	Monomer
70731	70764	07:04:01	GGTCAGGCGGCGGCGCTGACGGACCTTGGTCTGG	3UTR	70460	70943	+	gene=UL34	33	Monomer
90122	90135	04:01:01	GGGGGACGAGGAGG	3UTR	89856	90987	+	gene=UL39	13	Monomer
90212	90241	05:02:01	GGTTACGGAAAACCTGGGCGGCCTCTCCGG	3UTR	89856	90987	+	gene=UL39	29	Monomer
90410	90438	06:03:01	GGTGGACTGGTTGGAAGCGCGGGTGCGGG	3UTR	89856	90987	+	gene=UL39	28	Monomer
90749	90762	04:01:01	GGCGGCGCTGGCGG	3UTR	89856	90987	+	gene=UL39	13	Monomer
94580	94597	04:01:01	GGGGCGGGGCCTTGGCGG	3UTR	94578	94637	+	gene=UL42	17	Monomer
98113	98131	04:01:01	GGCCTGGGTTGGCGTCGGG	3UTR	97847	98669	+	gene=UL44	18	Monomer
98278	98289	04:01:01	GGCGGTCGGCGG	3UTR	97847	98669	+	gene=UL44	11	Monomer
98374	98408	06:03:01	GGGCTACTGGTGGGTGAGCGGAGACGGCATTCGGG	3UTR	97847	98669	+	gene=UL44	34	Monomer
98624	98654	06:03:01	GGTCAACGAGGGTTGGGGGGGTCCGGCACGG	3UTR	97847	98669	+	gene=UL44	30	Monomer
98624	98654	06:03:01	GGTCAACGAGGGTTGGGGGGGTCCGGCACGG	3UTR	98551	98669	+	gene=UL45	30	Monomer
100071	100087	04:01:01	CCGCCGCCCTGAGCGCC	3UTR	98727	101036	-	gene=UL47	16	Monomer
100103	100129	04:01:01	CCGGTCGTGCCGCTGGGACCCCGGTCC	3UTR	98727	101036	-	gene=UL47	26	Monomer
100149	100173	05:02:01	CCGCGGGCGCCTCCGGGCTGCCGCC	3UTR	98727	101036	-	gene=UL47	24	Monomer
100227	100256	05:02:01	CCGTCGTCCACAGCATCCAGGACGCCCACC	3UTR	98727	101036	-	gene=UL47	29	Monomer
100605	100621	04:01:01	CCACCTCGCCCAGCGCC	3UTR	98727	101036	-	gene=UL47	16	Monomer
99091	99109	04:01:01	CCCCCCGTCCTCGCTCACC	3UTR	98727	101036	-	gene=UL47	18	Monomer
99490	99503	04:01:01	CCTCCGGAACCTCC	3UTR	98727	101036	-	gene=UL47	13	Monomer
99585	99604	04:01:01	CCCGACAGGTCCCACCCCCC	3UTR	98727	101036	-	gene=UL47	19	Monomer
99613	99640	05:02:01	CCCCCCCGGGCCGCTGGCCATGTCGTCC	3UTR	98727	101036	-	gene=UL47	27	Monomer
99735	99763	05:02:01	CCGCGGCCAGGGCGGCCCCGAACCAAGCC	3UTR	98727	101036	-	gene=UL47	28	Monomer
99843	99863	04:01:01	CCTGGCTGTCCACCGCGGCCC	3UTR	98727	101036	-	gene=UL47	20	Monomer
99987	100028	07:04:01	CCACGGTCCCGTACGTACCGCCGCTCCGCTTGCCGGTCTGCC	3UTR	98727	101036	-	gene=UL47	41	Monomer
105741	105752	04:01:01	CCGCCGCCATCC	3UTR	105463	106719	-	gene=UL49A	11	Monomer
105765	105781	04:01:01	CCGCCAGGCGCCCGACC	3UTR	105463	106719	-	gene=UL49A	16	Monomer
105809	105827	04:01:01	CCGGCCACCCGGGGGGTCC	3UTR	105463	106719	-	gene=UL49A	18	Monomer
105981	106016	07:04:01	CCGCCGCCGGGGCCGCGGGGGCCTTAGTCGCCACCC	3UTR	105463	106719	-	gene=UL49A	35	Monomer
106058	106074	04:01:01	CCGGCCCCTCCGGACCC	3UTR	105463	106719	-	gene=UL49A	16	Monomer
106138	106156	04:01:01	CCGCGTCCGGGGGACCTCC	3UTR	105463	106719	-	gene=UL49A	18	Monomer
112535	112569	06:03:01	GGTACACACGGGTGCGTCTGGTGGTCGTAGGGTGG	3UTR	112225	113449	+	gene=UL52	34	Monomer
113127	113149	05:02:01	GGTGGCCGGGGTGGTGCTCGTGG	3UTR	112225	113449	+	gene=UL52	22	Monomer
113405	113429	04:01:01	GGGTCCCCGCGGAAGCGGAACGGGG	3UTR	112225	113449	+	gene=UL52	24	Monomer
113405	113429	04:01:01	GGGTCCCCGCGGAAGCGGAACGGGG	3UTR	113196	113449	+	gene=UL53	24	Monomer
120913	120945	06:03:01	CCCCCTGCTCCCCGGACCACGGGTGCCGAGACC	3UTR	120675	124056	-	gene=RL2	32	Monomer
121355	121372	04:01:01	CCTCGGCCCCCGCGGCCC	3UTR	120675	124056	-	gene=RL2	17	Monomer
121412	121439	05:02:01	CCCTCCCAGGGCACCGACGGCCCCGCCC	3UTR	120675	124056	-	gene=RL2	27	Monomer
121621	121640	04:01:01	CCGCCCTCTTGGCCCCTGCC	3UTR	120675	124056	-	gene=RL2	19	Monomer
121681	121704	05:02:01	CCTGGCCCGACCCGCGCCTCTTCC	3UTR	120675	124056	-	gene=RL2	23	Monomer
121714	121724	04:01:01	CCGCCGCCTCC	3UTR	120675	124056	-	gene=RL2	10	Monomer
121930	121949	04:01:01	CCGGCTCCGCCCCGGGGGCC	3UTR	120675	124056	-	gene=RL2	19	Monomer
122175	122204	07:04:01	CCCGTCCGGCCCCTCGGCCGCCCCGCCTCC	3UTR	120675	124056	-	gene=RL2	29	Monomer
122289	122299	04:01:01	CCGCCGCCGCC	3UTR	120675	124056	-	gene=RL2	10	Monomer
122684	122703	04:01:01	CCCTCACCGTGTGCCCCCCC	3UTR	120675	124056	-	gene=RL2	19	Monomer
122753	122790	08:05:02	CCACGGCCGTGCCCGCCCTGACGGCCTCCTCGGCCTCC	3UTR	120675	124056	-	gene=RL2	37	cluster
123146	123165	04:01:01	CCGTGTCCGTGCTGTCCGCC	3UTR	120675	124056	-	gene=RL2	19	Monomer
123200	123213	04:01:01	CCCCCCGCCCCCCC	3UTR	120675	124056	-	gene=RL2	13	Monomer
123389	123406	04:01:01	CCTGCCCCCCTGCTGGCC	3UTR	120675	124056	-	gene=RL2	17	Monomer
123555	123568	04:01:01	CCTCCCCACCCCCC	3UTR	120675	124056	-	gene=RL2	13	Monomer
124884	124905	04:01:01	CCCGCCCAATGGGCCGGGCCCC	3UTR	124834	125115	-	gene=RL1	21	Monomer
124952	124976	06:03:01	CCGCCGATTGGCCAGTCCCGCCCCC	3UTR	124834	125115	-	gene=RL1	24	Monomer
127215	127233	04:01:01	CCCCGCCCCGTCCCGGCCC	3UTR	127173	127235	-	gene=RS1	18	Monomer
136975	137015	11:08:02	GGACTGGAGGAGGAGGAAGAGGAGGAGGGGGCCGGGGACGG	3UTR	136670	137534	+	gene=US3	40	cluster
138119	138149	07:04:01	GGCAGGGGGATGGGGGGGCGAATGCGGAGGG	3UTR	138012	141052	+	gene=US5	30	Monomer
138420	138432	04:01:01	GGTATGGGGGGGG	3UTR	138012	141052	+	gene=US5	12	Monomer
138793	138808	04:01:01	GGTTTCGGATGGGAGG	3UTR	138012	141052	+	gene=US5	15	Monomer
139127	139140	04:01:01	GGGGGTGACGGTGG	3UTR	138012	141052	+	gene=US5	13	Monomer
139215	139233	04:01:01	GGGTGGCACGGGCCCAAGG	3UTR	138012	141052	+	gene=US5	18	Monomer
139319	139356	07:04:01	GGATTCGGCCCTCTTGGAGGACCCCGTGGGGACGGTGG	3UTR	138012	141052	+	gene=US5	37	Monomer
139455	139468	04:01:01	GGCGCGGTGGGCGG	3UTR	138012	141052	+	gene=US5	13	Monomer
139686	139703	05:02:01	GGAAGGGGGGAAAGGTGG	3UTR	138012	141052	+	gene=US5	17	Monomer
139809	139834	04:01:01	GGGCCTGGTGCTCGTGGGCCTCTGGG	3UTR	138012	141052	+	gene=US5	25	Monomer
139896	139933	06:03:01	GGACGCCGGGGCCTTGGGGCCCGACGGCGTAGTGGAGG	3UTR	138012	141052	+	gene=US5	37	Monomer
140955	140981	05:02:01	GGTATAGGTCCACGGCCACTGGCCGGG	3UTR	138012	141052	+	gene=US5	26	Monomer
139686	139703	05:02:01	GGAAGGGGGGAAAGGTGG	3UTR	139607	141052	+	gene=US6	17	Monomer
139809	139834	04:01:01	GGGCCTGGTGCTCGTGGGCCTCTGGG	3UTR	139607	141052	+	gene=US6	25	Monomer
139896	139933	06:03:01	GGACGCCGGGGCCTTGGGGCCCGACGGCGTAGTGGAGG	3UTR	139607	141052	+	gene=US6	37	Monomer
140955	140981	05:02:01	GGTATAGGTCCACGGCCACTGGCCGGG	3UTR	139607	141052	+	gene=US6	26	Monomer
142949	142965	04:01:01	GGCGAGGTGGACGTCGG	3UTR	142899	143697	+	gene=US8	16	Monomer
143133	143174	09:06:02	GGCTGGCCGCTCGGTGGCTCCGGGGGGCTTCCGGCCTGGGGG	3UTR	142899	143697	+	gene=US8	41	cluster
144185	144209	04:01:01	CCGGGTCCCCACACCCAAACGCACC	3UTR	144124	144766	-	gene=US11	24	Monomer
144185	144209	04:01:01	CCGGGTCCCCACACCCAAACGCACC	3UTR	144124	145316	-	gene=US12	24	Monomer
144362	144379	05:02:01	CCGCCGTCCGCCAGGGCC	3UTR	144124	144766	-	gene=US11	17	Monomer
144362	144379	05:02:01	CCGCCGTCCGCCAGGGCC	3UTR	144124	145316	-	gene=US12	17	Monomer
145067	145090	04:01:01	CCCGAATCTCCACATTGCCCCGCC	3UTR	144124	145316	-	gene=US12	23	Monomer
145273	145285	04:01:01	CCACCCTCCGCCC	3UTR	144124	145316	-	gene=US12	12	Monomer
131227	131251	05:02:01	CCCACGGACCCCGACGACCCCCGCC	5UTR	131131	131460	-	gene=RS1	24	Monomer
131311	131324	04:01:01	CCGATCCCCCTCCC	5UTR	131131	131460	-	gene=RS1	13	Monomer
132153	132187	06:03:01	GGGAGCGGCTGCGGAGCACGCGGACCGGGAGCGGG	5UTR	132101	132647	+	gene=US1	34	Monomer
132197	132221	05:02:01	GGGCCGTCGGAGCGGACGGCGTCGG	5UTR	132101	132647	+	gene=US1	24	Monomer
132258	132284	05:02:01	GGAAAGGGACACGCGGACGCGGGGGGG	5UTR	132101	132647	+	gene=US1	26	Monomer
135039	135075	06:03:01	CCCTACGGTCCACAGACCCGCCTTCCCGGGGGGGCCC	5UTR	134931	135336	-	gene=US2	36	Monomer
135159	135182	04:01:01	CCGCTCCTTAAAACCCCGGGGCCC	5UTR	134931	135336	-	gene=US2	23	Monomer
134993	135018	05:02:01	GGCGGGGAGACAGGCCGACGCGGGGG	5UTR	134937	135225	+	gene=US3	25	Monomer
135125	135147	06:03:01	GGGGGGGTAGGTCAGGGGGTGGG	5UTR	134937	135225	+	gene=US3	22	Monomer
139686	139703	05:02:01	GGAAGGGGGGAAAGGTGG	5UTR	139670	139789	+	gene=US7	17	Monomer
141179	141193	04:01:01	GGCGGGTTGGTGCGG	5UTR	141143	141247	+	gene=US8	14	Monomer
145273	145285	04:01:01	CCACCCTCCGCCC	5UTR	145251	145495	-	gene=US11	12	Monomer
145465	145488	06:03:01	CCGCCTCCCGGTCCTCACGCCCCC	5UTR	145251	145495	-	gene=US11	23	Monomer
145913	145939	05:02:01	CCCCCCCGCGTCCGCGTGTCCCTTTCC	5UTR	145582	146096	-	gene=US12	26	Monomer
145976	146000	05:02:01	CCGACGCCGTCCGCTCCGACGGCCC	5UTR	145582	146096	-	gene=US12	24	Monomer
146010	146044	06:03:01	CCCGCTCCCGGTCCGCGTGCTCCGCAGCCGCTCCC	5UTR	145582	146096	-	gene=US12	34	Monomer
146873	146886	04:01:01	GGGAGGGGGATCGG	5UTR	146737	147066	+	gene=RS1	13	Monomer
146946	146970	05:02:01	GGCGGGGGTCGTCGGGGTCCGTGGG	5UTR	146737	147066	+	gene=RS1	24	Monomer
1056	1077	04:01:01	CCCCACGTCCGGGTGCGCCACC	CDS	513	1259	+	gene=RL1	21	Monomer
1079	1095	04:01:01	GGTGGTCTGGGCCTCGG	CDS	513	1259	+	gene=RL1	16	Monomer
1090	1113	05:02:01	CCTCGGCCGCCCGCCTGGCGCGCC	CDS	513	1259	+	gene=RL1	23	Monomer
1135	1190	11:08:02	GGGCCGACCGGGCTCGGTTCCGGCGCCGGGTGGCGGAGGCCGAGGCGGTCATCGGG	CDS	513	1259	+	gene=RL1	55	cluster
1219	1254	06:03:01	GGGCCCTGGCCCGCGGAGCCGGCCCGGCGAACTCGG	CDS	513	1259	+	gene=RL1	35	Monomer
704	734	05:02:01	CCAGTGGCTCCACGTTCCCGAGTCCGCGTCC	CDS	513	1259	+	gene=RL1	30	Monomer
837	858	05:02:01	GGCGTGGGCCCGGGGGGCGGGG	CDS	513	1259	+	gene=RL1	21	Monomer
965	984	05:02:01	GGGCGGGGAGGGGGCGCCGG	CDS	513	1259	+	gene=RL1	19	Monomer
2287	2310	06:03:01	CCCGCCGGCCTGAGGGCCGCCCCC	CDS	2262	2318	+	gene=RL2	23	Monomer
3108	3127	04:01:01	CCCTGCGACCGAGACCTGCC	CDS	3084	3750	+	gene=RL2	19	Monomer
3161	3174	04:01:01	GGGGGGGCGGGGGG	CDS	3084	3750	+	gene=RL2	13	Monomer
3209	3228	04:01:01	GGCGGACAGCACGGACACGG	CDS	3084	3750	+	gene=RL2	19	Monomer
3584	3621	08:05:02	GGAGGCCGAGGAGGCCGTCAGGGCGGGCACGGCCGTGG	CDS	3084	3750	+	gene=RL2	37	cluster
3671	3690	04:01:01	GGGGGGGCACACGGTGAGGG	CDS	3084	3750	+	gene=RL2	19	Monomer
3944	3957	04:01:01	CCGCCGCGCCCCCC	CDS	3887	5490	+	gene=RL2	13	Monomer
3983	3996	04:01:01	CCCCCCAGCCGGCC	CDS	3887	5490	+	gene=RL2	13	Monomer
4012	4034	04:01:01	CCCCCCTCGGCGCCCATCGGGCC	CDS	3887	5490	+	gene=RL2	22	Monomer
4052	4065	04:01:01	CCAACACCACCACC	CDS	3887	5490	+	gene=RL2	13	Monomer
4075	4085	04:01:01	GGCGGCGGCGG	CDS	3887	5490	+	gene=RL2	10	Monomer
4170	4199	07:04:01	GGAGGCGGGGCGGCCGAGGGGCCGGACGGG	CDS	3887	5490	+	gene=RL2	29	Monomer
4183	4204	04:01:01	CCGAGGGGCCGGACGGGCCCCC	CDS	3887	5490	+	gene=RL2	21	Monomer
4354	4382	05:02:01	CCCGCGCGCCCCCGCGCGGCCGTGGCCCC	CDS	3887	5490	+	gene=RL2	28	Monomer
4425	4444	04:01:01	GGCCCCCGGGGCGGAGCCGG	CDS	3887	5490	+	gene=RL2	19	Monomer
4441	4455	04:01:01	CCGGCCGCCCGCCCC	CDS	3887	5490	+	gene=RL2	14	Monomer
4650	4660	04:01:01	GGAGGCGGCGG	CDS	3887	5490	+	gene=RL2	10	Monomer
4670	4693	05:02:01	GGAAGAGGCGCGGGTCGGGCCAGG	CDS	3887	5490	+	gene=RL2	23	Monomer
4734	4753	04:01:01	GGCAGGGGCCAAGAGGGCGG	CDS	3887	5490	+	gene=RL2	19	Monomer
4935	4962	05:02:01	GGGCGGGGCCGTCGGTGCCCTGGGAGGG	CDS	3887	5490	+	gene=RL2	27	Monomer
4976	4990	04:01:01	CCTCCCTCGGCCCCC	CDS	3887	5490	+	gene=RL2	14	Monomer
5002	5019	04:01:01	GGGCCGCGGGGGCCGAGG	CDS	3887	5490	+	gene=RL2	17	Monomer
5268	5292	05:02:01	CCGCCGCACCCTGCTCCCCGAGACC	CDS	3887	5490	+	gene=RL2	24	Monomer
5311	5334	05:02:01	CCCCCCGAGTACCCGACGGCCCCC	CDS	3887	5490	+	gene=RL2	23	Monomer
5429	5461	06:03:01	GGTCTCGGCACCCGTGGTCCGGGGAGCAGGGGG	CDS	3887	5490	+	gene=RL2	32	Monomer
9340	9361	05:02:01	GGGGATTTTGGGTTGGGTCGGG	CDS	9338	10012	+	gene=UL1	21	Monomer
9423	9449	06:03:01	GGAGTCGGGTGGCTCGAGAGGTGGGGG	CDS	9338	10012	+	gene=UL1	26	Monomer
9569	9595	05:02:01	GGATTGGACACGGTCTTGTGGGATAGG	CDS	9338	10012	+	gene=UL1	26	Monomer
9637	9653	04:01:01	GGCGGGTTTTTTGGAGG	CDS	9338	10012	+	gene=UL1	16	Monomer
9664	9686	04:01:01	CCCCGCGTTTCCTGCCAACACCC	CDS	9338	10012	+	gene=UL1	22	Monomer
9753	9768	04:01:01	CCGCCAGCCACACACC	CDS	9338	10012	+	gene=UL1	15	Monomer
9848	9869	04:01:01	GGAACGTCTGGACGGACCCCGG	CDS	9338	10012	+	gene=UL1	21	Monomer
9895	9937	08:05:02	CCTGCAGCCGAAGCCCCTCACCACGCCGCCGCCCATCATCGCC	CDS	9338	10012	+	gene=UL1	42	cluster
9985	10007	04:01:01	CCGACGACCCCACTCCCGGCGCC	CDS	9338	10012	+	gene=UL1	22	Monomer
10037	10056	04:01:01	GGGTTCGGGGGGCGAACCGG	CDS	9885	10889	+	gene=UL2	19	Monomer
10129	10154	06:03:01	CCTCGTCCGCGCCCCCCGACCCTCCC	CDS	9885	10889	+	gene=UL2	25	Monomer
10187	10211	04:01:01	GGCGACCTCGGCGCCTCTGGACTGG	CDS	9885	10889	+	gene=UL2	24	Monomer
10280	10304	06:03:01	CCCCTTAACCGCCCACCTCCTGGCC	CDS	9885	10889	+	gene=UL2	24	Monomer
10412	10437	05:02:01	CCAGGACCCATATCACCACCCCGGCC	CDS	9885	10889	+	gene=UL2	25	Monomer
10476	10486	04:01:01	CCGCCTCCCCC	CDS	9885	10889	+	gene=UL2	10	Monomer
10532	10579	08:05:02	GGCACGGATGAGCGGCCACGGTTGCCTGGAAAAGTGGGCGCGGGACGG	CDS	9885	10889	+	gene=UL2	47	cluster
10673	10701	06:03:01	CCGCCGGTTGGCCGCGCGCCGCCCCGGCC	CDS	9885	10889	+	gene=UL2	28	Monomer
10729	10770	06:03:01	CCCAGAATGCCATCAGGCCGGACCCTCGGGTCCATTGCGTCC	CDS	9885	10889	+	gene=UL2	41	Monomer
10784	10807	04:01:01	CCCGTCGCCCCTCTCCAAGGTTCC	CDS	9885	10889	+	gene=UL2	23	Monomer
9895	9937	08:05:02	CCTGCAGCCGAAGCCCCTCACCACGCCGCCGCCCATCATCGCC	CDS	9885	10889	+	gene=UL2	42	cluster
9985	10007	04:01:01	CCGACGACCCCACTCCCGGCGCC	CDS	9885	10889	+	gene=UL2	22	Monomer
10996	11013	06:03:01	GGGCGTCGGGGGAGAGGG	CDS	10991	11665	+	gene=UL3	17	Monomer
11124	11148	05:02:01	CCGCTGTGGCCTCACCTGACCAACC	CDS	10991	11665	+	gene=UL3	24	Monomer
11156	11174	05:02:01	GGGGGCCCGGAACGGGAGG	CDS	10991	11665	+	gene=UL3	18	Monomer
11215	11236	04:01:01	CCCGCCCTGTACCGACGGGCCC	CDS	10991	11665	+	gene=UL3	21	Monomer
11610	11630	05:02:01	CCGAGCCAATGCGCCTCCACC	CDS	10991	11665	+	gene=UL3	20	Monomer
11877	11902	04:01:01	CCCGCAGCACCTCTACCAGCAGGTCC	CDS	11824	12423	-	gene=UL4	25	Monomer
11898	11914	04:01:01	GGTCCGCGGTGGGCTGG	CDS	11824	12423	-	gene=UL4	16	Monomer
11923	11963	09:06:02	GGCCGTCCCGGGGCAGGCGGTTGTCGGGGGTGGAGGCGCGG	CDS	11824	12423	-	gene=UL4	40	cluster
11966	11985	04:01:01	CCCACCCCGTGTGCCGCGCC	CDS	11824	12423	-	gene=UL4	19	Monomer
12269	12292	05:02:01	GGCAGGCGGTCCTGGCGCTCCCGG	CDS	11824	12423	-	gene=UL4	23	Monomer
12279	12301	04:01:01	CCTGGCGCTCCCGGCCCCGTACC	CDS	11824	12423	-	gene=UL4	22	Monomer
12364	12391	05:02:01	GGTCAGCGAGGCCCTGGCGTGGCATAGG	CDS	11824	12423	-	gene=UL4	27	Monomer
12591	12620	07:04:01	GGAATTCGGAGGAGGTGGTGCGGGACATGG	CDS	12484	15132	-	gene=UL5	29	Monomer
13140	13186	09:06:02	GGGTGTGAACGGCGGCGGTGGTCTCCGGTTCCCCGGGGGTGTAGTGG	CDS	12484	15132	-	gene=UL5	46	cluster
13260	13282	05:02:01	CCGGGCCCCCGTCCCGCGGCCCC	CDS	12484	15132	-	gene=UL5	22	Monomer
13407	13430	04:01:01	GGGCGTAGGCGAGGGTCCTCTGGG	CDS	12484	15132	-	gene=UL5	23	Monomer
13518	13534	04:01:01	CCACCGAAGTCTCCCCC	CDS	12484	15132	-	gene=UL5	16	Monomer
13569	13606	05:02:01	CCTCGAAGGCCCGGAACGTCCCACTAAACCCAAAAACC	CDS	12484	15132	-	gene=UL5	37	Monomer
13747	13766	04:01:01	GGTGATGCGGCTGGCGTTGG	CDS	12484	15132	-	gene=UL5	19	Monomer
13899	13916	04:01:01	GGTAGGCGTGGAGCTTGG	CDS	12484	15132	-	gene=UL5	17	Monomer
13966	13985	05:02:01	GGGGAGGTTGGCGGGGTTGG	CDS	12484	15132	-	gene=UL5	19	Monomer
14304	14321	04:01:01	GGGGGGTGTGGTACAGGG	CDS	12484	15132	-	gene=UL5	17	Monomer
14462	14497	06:03:01	CCCTCGGCCAACCCCAGGGTCCGTTCCAGGGCGGCC	CDS	12484	15132	-	gene=UL5	35	Monomer
14515	14532	04:01:01	CCGCAACTCCTCGCCCCC	CDS	12484	15132	-	gene=UL5	17	Monomer
14533	14546	04:01:01	GGAGGCGGCCAGGG	CDS	12484	15132	-	gene=UL5	13	Monomer
14617	14644	05:02:01	GGCGGGGTTGCTGGTCAGGGTGTACGGG	CDS	12484	15132	-	gene=UL5	27	Monomer
14774	14797	04:01:01	CCCGTCACCACACAGTCCAAGACC	CDS	12484	15132	-	gene=UL5	23	Monomer
14880	14906	05:02:01	GGGGCAGGCCTGCGGGGGACTCTAAGG	CDS	12484	15132	-	gene=UL5	26	Monomer
14907	14924	04:01:01	CCGCCACGTCCCGGAACC	CDS	12484	15132	-	gene=UL5	17	Monomer
15044	15066	05:02:01	GGAACGGCTGGTCGGTCCCCGGG	CDS	12484	15132	-	gene=UL5	22	Monomer
15075	15090	04:01:01	GGTGCGGCGGGCCGGG	CDS	12484	15132	-	gene=UL5	15	Monomer
15114	15133	07:04:01	CCCCGCCGGCCGCCGCCATG	CDS	12484	15132	-	gene=UL5	19	Monomer
15202	15218	04:01:01	GGACGGCTGGGTAAAGG	CDS	15131	17161	+	gene=UL6	16	Monomer
15361	15386	05:02:01	CCTCAACGCCACCACTTACCGGGACC	CDS	15131	17161	+	gene=UL6	25	Monomer
15381	15423	08:05:02	GGGACCTCGAGGCGGACTGGCTCGGCCACGTGGCGGCCCGCGG	CDS	15131	17161	+	gene=UL6	42	cluster
15438	15473	07:04:01	GGCTGGTTCGCCGGTACAGGAACGCCCGGGAGGCGG	CDS	15131	17161	+	gene=UL6	35	Monomer
15706	15727	04:01:01	CCCGCTGACCCGCCAGCTGGCC	CDS	15131	17161	+	gene=UL6	21	Monomer
15724	15746	05:02:01	GGCCACGGTCGCGGAGGCCGCGG	CDS	15131	17161	+	gene=UL6	22	Monomer
15905	15926	04:01:01	CCCCCCTTGTGGACCGGGGACC	CDS	15131	17161	+	gene=UL6	21	Monomer
16102	16115	04:01:01	GGTGTTGGGGGAGG	CDS	15131	17161	+	gene=UL6	13	Monomer
16125	16151	05:02:01	CCAAGGCCGGGTCGGCCGCCTCGCGCC	CDS	15131	17161	+	gene=UL6	26	Monomer
16280	16296	04:01:01	GGATTCGGCAAGGGCGG	CDS	15131	17161	+	gene=UL6	16	Monomer
16351	16369	04:01:01	CCAGGCCTTCCGCACGGCC	CDS	15131	17161	+	gene=UL6	18	Monomer
16536	16561	05:02:01	CCGACCTGGCGGCCGAGTCCGTGACC	CDS	15131	17161	+	gene=UL6	25	Monomer
16695	16721	04:01:01	CCCAGGACCTGGAGCGCCTGTCGCGCC	CDS	15131	17161	+	gene=UL6	26	Monomer
16900	16925	06:03:01	GGGGGAGGAGGAGTTATGGGATGCGG	CDS	15131	17161	+	gene=UL6	25	Monomer
17006	17022	05:02:01	CCCCCGCCCCCCTCCCC	CDS	15131	17161	+	gene=UL6	16	Monomer
17031	17068	06:03:01	CCGATTTCCGGCCCGGCGCGTCCCCGCGGGGCCGGTCC	CDS	15131	17161	+	gene=UL6	37	Monomer
17131	17153	04:01:01	CCGGGATGGCCGCCGCGACGGCC	CDS	15131	17161	+	gene=UL6	22	Monomer
17170	17181	04:01:01	CCGCCACCATCC	CDS	17136	18026	+	gene=UL7	11	Monomer
17191	17211	04:01:01	CCATCGCCGGGGACCGCAGCC	CDS	17136	18026	+	gene=UL7	20	Monomer
17213	17229	04:01:01	GGTCGAGGCGGCCGAGG	CDS	17136	18026	+	gene=UL7	16	Monomer
17258	17281	04:01:01	GGCCTGCGAGGTGCGCCAGGTCGG	CDS	17136	18026	+	gene=UL7	23	Monomer
17436	17469	06:03:01	GGCTTCGCGGTGGCGGTCCTGACGGCCAACGAGG	CDS	17136	18026	+	gene=UL7	33	Monomer
17483	17499	04:01:01	CCTGGCCGTGCCCCCCC	CDS	17136	18026	+	gene=UL7	16	Monomer
17513	17544	05:02:01	CCGGTTCTCCCTGTTCAACCCCAGGGACCTCC	CDS	17136	18026	+	gene=UL7	31	Monomer
17588	17621	07:04:01	CCCCCGAAGCCACGCCACCCCGTCGACCTTTGCC	CDS	17136	18026	+	gene=UL7	33	Monomer
17624	17650	05:02:01	GGTTCTGGCGTGGCTCGGGGTCGCGGG	CDS	17136	18026	+	gene=UL7	26	Monomer
17684	17712	05:02:01	CCTTTTCCTCCGCAGTTGCCACTGGGTCC	CDS	17136	18026	+	gene=UL7	28	Monomer
17785	17816	06:03:01	CCCGGTACCTGCTGGCCAACAACCCGCCCCCC	CDS	17136	18026	+	gene=UL7	31	Monomer
17854	17888	07:04:01	CCTCATTCCGGCTGCCGGGGCCGCCCCCCCGCTCC	CDS	17136	18026	+	gene=UL7	34	Monomer
17913	17946	06:03:01	GGGATCATGGGGAGCTGCTGGGCGTCGGAGGAGG	CDS	17136	18026	+	gene=UL7	33	Monomer
17960	17979	04:01:01	GGTCTATTGGTGGCTTTCGG	CDS	17136	18026	+	gene=UL7	19	Monomer
18363	18387	04:01:01	GGGGGGGAGCACAAGGGGCCGCGGG	CDS	18225	20477	-	gene=UL8	24	Monomer
18406	18425	05:02:01	CCGACCGACTCCCCGCCTCC	CDS	18225	20477	-	gene=UL8	19	Monomer
18485	18526	08:05:02	GGAAGGCAGTGGGGGGCAAGGGGTCGCTGGCCTCAAAGGGGG	CDS	18225	20477	-	gene=UL8	41	cluster
18530	18559	05:02:01	CCCGAACGCTCCAGTACTCCGCGTCCAACC	CDS	18225	20477	-	gene=UL8	29	Monomer
18599	18618	04:01:01	CCTCCATAAGGCCCCGGGCC	CDS	18225	20477	-	gene=UL8	19	Monomer
18702	18725	04:01:01	GGTGTACGCGGGCCCGCGGAGAGG	CDS	18225	20477	-	gene=UL8	23	Monomer
18762	18787	05:02:01	CCAGAACCACACTCCCGCCTGGCTCC	CDS	18225	20477	-	gene=UL8	25	Monomer
18837	18859	04:01:01	CCGCAGCCGGAGGCCGTTGGCCC	CDS	18225	20477	-	gene=UL8	22	Monomer
18890	18927	06:03:01	CCCGCCGGGCGTCCTCGATCACCCCGGAAGCCGCATCC	CDS	18225	20477	-	gene=UL8	37	Monomer
18967	18987	05:02:01	CCCCCATCGCCCCCGCAGACC	CDS	18225	20477	-	gene=UL8	20	Monomer
19088	19120	05:02:01	CCGGGACCAGGCGCTCCAAGACGGCCCCGGCCC	CDS	18225	20477	-	gene=UL8	32	Monomer
19110	19138	05:02:01	GGCCCCGGCCCAGGGCTCTGAGGGAGCGG	CDS	18225	20477	-	gene=UL8	28	Monomer
19139	19155	04:01:01	CCACCACCAGCGCGTCC	CDS	18225	20477	-	gene=UL8	16	Monomer
19166	19185	04:01:01	GGCCCGTCCGGCCGTGGGGG	CDS	18225	20477	-	gene=UL8	19	Monomer
19187	19205	05:02:01	CCGCCAGCCCGCTCCCCCC	CDS	18225	20477	-	gene=UL8	18	Monomer
19208	19234	05:02:01	GGTCGGCCAGGGCCGCCAGGAGCTGGG	CDS	18225	20477	-	gene=UL8	26	Monomer
19257	19284	05:02:01	CCGCGCCGTCCAGACGGGCCCGACGGCC	CDS	18225	20477	-	gene=UL8	27	Monomer
19272	19293	04:01:01	GGGCCCGACGGCCGCGGGCGGG	CDS	18225	20477	-	gene=UL8	21	Monomer
19326	19350	07:04:01	CCACCGCGCCACCGCCTCCCGCACC	CDS	18225	20477	-	gene=UL8	24	Monomer
19353	19369	04:01:01	GGGCAGGAGGCATCCGG	CDS	18225	20477	-	gene=UL8	16	Monomer
19366	19393	06:03:01	CCGGCTGCCGCCGAGGCCACGCCGGGCC	CDS	18225	20477	-	gene=UL8	27	Monomer
19380	19410	06:03:01	GGCCACGCCGGGCCAGGCTCGCGGGGGGAGG	CDS	18225	20477	-	gene=UL8	30	Monomer
19415	19443	07:04:01	CCCTGGCCCCCACCGCGGGCCAGGCCCCC	CDS	18225	20477	-	gene=UL8	28	Monomer
19431	19468	06:03:01	GGGCCAGGCCCCCAGGAGCGCGGCGTAAGCGGCCGCGG	CDS	18225	20477	-	gene=UL8	37	Monomer
19463	19506	07:04:01	CCGCGGCCCCGCGCACCAGGTCCCGTGCCGACTCGGCCGTGGCC	CDS	18225	20477	-	gene=UL8	43	Monomer
19497	19532	06:03:01	GGCCGTGGCCGGCACGGTGAACGTGGGCCAACCCGG	CDS	18225	20477	-	gene=UL8	35	Monomer
19596	19639	09:06:02	GGCAAAGACGGGGGCCAGGGCCCCGGGGGCGGCGTGGACCGTGG	CDS	18225	20477	-	gene=UL8	43	cluster
19928	19951	05:02:01	CCGCCAGGCGCGCCCACGCCAGCC	CDS	18225	20477	-	gene=UL8	23	Monomer
20024	20052	06:03:01	GGAGAGCGGCGCGAGGGGCGGCGGGCGGG	CDS	18225	20477	-	gene=UL8	28	Monomer
20116	20163	07:04:01	GGGGCGAACAGGGCCACCGGCCCGGTCTGGCGCTCCAGGGCCGCCAGG	CDS	18225	20477	-	gene=UL8	47	Monomer
20194	20228	06:03:01	GGGTTCTCCAGGGGCTCCAGCGGGGAGGCGGCCGG	CDS	18225	20477	-	gene=UL8	34	Monomer
20741	20759	04:01:01	GGGCCAGGCCTCGGTGGGG	CDS	20705	23260	-	gene=UL9	18	Monomer
20764	20780	04:01:01	CCGACAGCGCCGCCTCC	CDS	20705	23260	-	gene=UL9	16	Monomer
20917	20949	06:03:01	GGGTCCGGCAGGCGCTGTGGTCGATGTGGTGGG	CDS	20705	23260	-	gene=UL9	32	Monomer
21217	21239	04:01:01	GGTCGTAGTGGGGGGTCAGTAGG	CDS	20705	23260	-	gene=UL9	22	Monomer
21258	21294	08:05:02	CCGAAGGTCCTCCCAGATCCCCCGGCCGCCGAGTCCC	CDS	20705	23260	-	gene=UL9	36	cluster
21358	21372	04:01:01	GGGTGGGGGGCAGGG	CDS	20705	23260	-	gene=UL9	14	Monomer
21463	21489	05:02:01	GGGTGGCCATGGGAACGCGGAGACAGG	CDS	20705	23260	-	gene=UL9	26	Monomer
21609	21620	04:01:01	CCCACCTCCTCC	CDS	20705	23260	-	gene=UL9	11	Monomer
21626	21640	04:01:01	GGCGGCCTGGGCCGG	CDS	20705	23260	-	gene=UL9	14	Monomer
21649	21675	04:01:01	CCTCGGGATCCCGGCACCGCAGCTCCC	CDS	20705	23260	-	gene=UL9	26	Monomer
22039	22061	04:01:01	CCGAGCGCGCCCCGGAGCCGTCC	CDS	20705	23260	-	gene=UL9	22	Monomer
22816	22829	04:01:01	GGTGGAAGGGGCGG	CDS	20705	23260	-	gene=UL9	13	Monomer
23116	23146	05:02:01	CCCGGGGCACCCATTCGGCCAAATCCCCCCC	CDS	20705	23260	-	gene=UL9	30	Monomer
23232	23249	04:01:01	CCCGACTCCGCGCCCCCC	CDS	20705	23260	-	gene=UL9	17	Monomer
23232	23249	04:01:01	CCCGACTCCGCGCCCCCC	CDS	23205	24626	+	gene=UL10	17	Monomer
23256	23291	07:04:01	GGCATGACCGGGGCGCGGACGGCGTGGTGGGTCTGG	CDS	23205	24626	+	gene=UL10	35	Monomer
23423	23440	04:01:01	GGCCGAGGTGCGCGGGGG	CDS	23205	24626	+	gene=UL10	17	Monomer
23542	23568	05:02:01	CCGTGACCTCCCGCTACGACCGCGCCC	CDS	23205	24626	+	gene=UL10	26	Monomer
23596	23618	04:01:01	CCCGCATGGCCATGCCGCACGCC	CDS	23205	24626	+	gene=UL10	22	Monomer
23792	23814	04:01:01	GGTGCACGGCCTGATGGAGCTGG	CDS	23205	24626	+	gene=UL10	22	Monomer
23896	23927	05:02:01	CCGACGCCGCGGTATCCCTGAATACCATCGCC	CDS	23205	24626	+	gene=UL10	31	Monomer
24011	24024	04:01:01	GGTGGTCGAGGGGG	CDS	23205	24626	+	gene=UL10	13	Monomer
24056	24080	06:03:01	CCCCCACCTGGGGGCCGTGGCCGCC	CDS	23205	24626	+	gene=UL10	24	Monomer
24065	24099	06:03:01	GGGGGCCGTGGCCGCCACGGGCATCGTCGGCCTGG	CDS	23205	24626	+	gene=UL10	34	Monomer
24148	24166	04:01:01	GGCCGGGGGCTCAGACGGG	CDS	23205	24626	+	gene=UL10	18	Monomer
24170	24204	06:03:01	CCGCGTCGCCCTCGCCCTGGTCGCCGCCTTTGCCC	CDS	23205	24626	+	gene=UL10	34	Monomer
24214	24236	04:01:01	CCGTGCTCCGCTGCACCCGCGCC	CDS	23205	24626	+	gene=UL10	22	Monomer
24578	24599	04:01:01	CCCCGAGCCCGCCGAGGACCCC	CDS	23205	24626	+	gene=UL10	21	Monomer
24851	24866	04:01:01	CCTCCGGGGGTCCGCC	CDS	24802	25092	-	gene=UL11	15	Monomer
25184	25216	06:03:01	GGGCGATCGGAACGGCCTGGTTCGGGAGAATGG	CDS	25008	26888	-	product=deoxyribonuclease	32	Monomer
25231	25263	06:03:01	CCTGCGGCCCCGAGAGCCCCGGCGCCGTCCTCC	CDS	25008	26888	-	product=deoxyribonuclease	32	Monomer
25443	25489	09:06:02	GGAGCTCCAGGACACGGGGGAGATGGTGTGGCGTCCGAGGTCGGGGG	CDS	25008	26888	-	product=deoxyribonuclease	46	cluster
25532	25548	04:01:01	CCACCAAGGCCCGATCC	CDS	25008	26888	-	product=deoxyribonuclease	16	Monomer
25619	25631	04:01:01	CCTCCTCCGGGCC	CDS	25008	26888	-	product=deoxyribonuclease	12	Monomer
25691	25728	06:03:01	CCCGGAACGCCTCCGGGGACCGGTGTGCCATCAAGTCC	CDS	25008	26888	-	product=deoxyribonuclease	37	Monomer
25737	25767	05:02:01	GGAGGCCGTGGGGTCGCTGGGGTCCATGGGG	CDS	25008	26888	-	product=deoxyribonuclease	30	Monomer
25806	25836	06:03:01	GGCCAGGGGGGTCTTGGGGACTGGGGCCAGG	CDS	25008	26888	-	product=deoxyribonuclease	30	Monomer
25871	25916	07:04:01	CCAGGGACGCCCCGACCATCCCCGTGTGACCGTCCATGAGGACCCC	CDS	25008	26888	-	product=deoxyribonuclease	45	Monomer
25938	25959	04:01:01	GGCGAGGTCGCTGGGTTCGTGG	CDS	25008	26888	-	product=deoxyribonuclease	21	Monomer
25984	26013	06:03:01	CCGGCCTCGCCGCCGTCGTCCGCGCGGCCC	CDS	25008	26888	-	product=deoxyribonuclease	29	Monomer
26137	26194	10:07:02	GGACCCTGGGGGCCCCAGCGGAGGGTGGATGCGGTCGTGAGGCCCCGCCGGAGCAGGG	CDS	25008	26888	-	product=deoxyribonuclease	57	cluster
26249	26310	10:07:02	GGGGCCGGGGCGCCACGGCGTCCGCGGCGGCCGGGGGCCCGCGGCGCGTCAGGCGCCATAGG	CDS	25008	26888	-	product=deoxyribonuclease	61	cluster
26253	26288	05:02:01	CCGGGGCGCCACGGCGTCCGCGGCGGCCGGGGGCCC	CDS	25008	26888	-	product=deoxyribonuclease	35	Monomer
26304	26361	11:08:02	CCATAGGTGCCGACCGAGTCCGCGGTCCACCATACCCGCCTCCTCGAGGACCACGGCC	CDS	25008	26888	-	product=deoxyribonuclease	57	cluster
26381	26418	06:03:01	GGCGGGCCCAGAGGGGACCGATGGCCAGAGGGGCGCGG	CDS	25008	26888	-	product=deoxyribonuclease	37	Monomer
26569	26605	06:03:01	GGAGATAGCGGAATGTCTGGGGTCGGAGGCCCTGAGG	CDS	25008	26888	-	product=deoxyribonuclease	36	Monomer
26674	26703	05:02:01	GGGGGGTTAACGGGCGAATGGGAGCTCGGG	CDS	25008	26888	-	product=deoxyribonuclease	29	Monomer
27106	27127	05:02:01	GGGATTGCGGAGGTGGCGCCGG	CDS	26947	28503	-	Name=YP_009137087.1	21	Monomer
27153	27173	04:01:01	GGCCGTGGGTGTTGGTCTCGG	CDS	26947	28503	-	Name=YP_009137087.1	20	Monomer
27264	27288	04:01:01	GGTAACCGGGAAACCGGGTCACGGG	CDS	26947	28503	-	Name=YP_009137087.1	24	Monomer
27387	27407	05:02:01	GGCGGTGGTTGGTAAATTCGG	CDS	26947	28503	-	Name=YP_009137087.1	20	Monomer
27484	27504	05:02:01	GGCTGTGGTTAGGGCGGTGGG	CDS	26947	28503	-	Name=YP_009137087.1	20	Monomer
27519	27547	06:03:01	GGGGGGACTTGAGGTCCGGCTCCTGGAGG	CDS	26947	28503	-	Name=YP_009137087.1	28	Monomer
27561	27595	05:02:01	GGGCGATCGTGGAGTTGGAGTTGAGGGTGACGAGG	CDS	26947	28503	-	Name=YP_009137087.1	34	Monomer
27604	27622	04:01:01	GGCGAGGACGGCCCGCCGG	CDS	26947	28503	-	Name=YP_009137087.1	18	Monomer
27882	27902	04:01:01	GGATGTTGTGGGTGCGGCCGG	CDS	26947	28503	-	Name=YP_009137087.1	20	Monomer
28016	28035	05:02:01	CCGTATCCCCCAGACCCCCC	CDS	26947	28503	-	Name=YP_009137087.1	19	Monomer
28077	28102	04:01:01	GGGCGGGGTTGATGGCGAACACGGGG	CDS	26947	28503	-	Name=YP_009137087.1	25	Monomer
28144	28163	05:02:01	GGGGGACGAGGGGGGTGCGG	CDS	26947	28503	-	Name=YP_009137087.1	19	Monomer
28219	28240	04:01:01	GGGCGTCTCGGGGGACGCGCGG	CDS	26947	28503	-	Name=YP_009137087.1	21	Monomer
28500	28528	05:02:01	CCATCCTTCGGCCAGGTCGCCGTCTCCCC	CDS	28257	28916	-	gene=UL14	28	Monomer
28618	28642	04:01:01	GGATCGAGGTACCGTCGGTGTGCGG	CDS	28257	28916	-	gene=UL14	24	Monomer
28737	28773	07:04:01	CCGCGCCTCCAATTCCAAGTGGGCCGCCTTTGCAGCC	CDS	28257	28916	-	gene=UL14	36	Monomer
28872	28911	07:04:01	GGCCAGGCGTCGGCGCAGGGCCGCGTGGGCGGCATCTCGG	CDS	28257	28916	-	gene=UL14	39	Monomer
29043	29069	04:01:01	CCGACGTCCAGCAGTACCTGGAGCGCC	CDS	29021	30049	+	gene=UL15	26	Monomer
29092	29118	06:03:01	GGTGGGCGCGGACGAGGCGTCGGCGGG	CDS	29021	30049	+	gene=UL15	26	Monomer
29169	29202	07:04:01	CCGCGACCCCCAAGCGCCACCAGACCGTGGTCCC	CDS	29021	30049	+	gene=UL15	33	Monomer
29251	29266	04:01:01	GGCCGTGGCGCGGCGG	CDS	29021	30049	+	gene=UL15	15	Monomer
29359	29372	04:01:01	GGTACGGGCGGTGG	CDS	29021	30049	+	gene=UL15	13	Monomer
29457	29483	06:03:01	CCCTCCACCGCTCCGAAGCCTTTCGCC	CDS	29021	30049	+	gene=UL15	26	Monomer
29526	29546	06:03:01	CCTCCTTCCGGGCCTCCAGCC	CDS	29021	30049	+	gene=UL15	20	Monomer
29577	29594	04:01:01	GGGCCAAGGTGGACGTGG	CDS	29021	30049	+	gene=UL15	17	Monomer
29603	29624	04:01:01	GGCCGGACGTACGGCACGCTGG	CDS	29021	30049	+	gene=UL15	21	Monomer
29670	29690	04:01:01	CCGCCGTGCTCCTCGGGGACC	CDS	29021	30049	+	gene=UL15	20	Monomer
29754	29782	06:03:01	CCGTGCGCCACTTCCGCCAGCGCGCCACC	CDS	29021	30049	+	gene=UL15	28	Monomer
29937	29963	05:02:01	GGGGCTGGTTCGGTTCGGCCCGAGTGG	CDS	29021	30049	+	gene=UL15	26	Monomer
30193	30226	07:04:01	GGAGGCCCGGGCAACGGCCCGGGCAACGGTGGGG	CDS	30175	31296	-	gene=UL16	33	Monomer
30283	30298	04:01:01	GGCGCTGGTCGGGGGG	CDS	30175	31296	-	gene=UL16	15	Monomer
30306	30331	06:03:01	CCGCGCCGCACCGTCCCCCGACGACC	CDS	30175	31296	-	gene=UL16	25	Monomer
30356	30368	04:01:01	GGACGGCGGGGGG	CDS	30175	31296	-	gene=UL16	12	Monomer
30429	30442	04:01:01	CCCCCTGGACCGCC	CDS	30175	31296	-	gene=UL16	13	Monomer
30435	30464	04:01:01	GGACCGCCAGGGTACACTGGGCCATCTTGG	CDS	30175	31296	-	gene=UL16	29	Monomer
30543	30560	04:01:01	GGGGCGGCGGGGCGCAGG	CDS	30175	31296	-	gene=UL16	17	Monomer
30575	30598	05:02:01	GGGTGGTTGGTGATCCTGGCCAGG	CDS	30175	31296	-	gene=UL16	23	Monomer
30589	30607	04:01:01	CCTGGCCAGGAGCCATCCC	CDS	30175	31296	-	gene=UL16	18	Monomer
30694	30712	05:02:01	CCACCAGGCCCCCGGGCCC	CDS	30175	31296	-	gene=UL16	18	Monomer
30731	30754	04:01:01	GGCTCCGGGGGGGTCTTCGCGGGG	CDS	30175	31296	-	gene=UL16	23	Monomer
30767	30796	06:03:01	CCATCCAGCTCGCCGACCACTGGCTCCTCC	CDS	30175	31296	-	gene=UL16	29	Monomer
30808	30824	05:02:01	GGTGGTTGGGTCGGGGG	CDS	30175	31296	-	gene=UL16	16	Monomer
30867	30892	05:02:01	GGGTGCACAGGAGCGGGGTCAGGGGG	CDS	30175	31296	-	gene=UL16	25	Monomer
30954	30975	04:01:01	GGGCAAAGAAGGTGTTCGGGGG	CDS	30175	31296	-	gene=UL16	21	Monomer
31026	31055	05:02:01	GGGCGCGCCCGGGGTCTGGGTTAGGAAGGG	CDS	30175	31296	-	gene=UL16	29	Monomer
31208	31235	05:02:01	CCGCGAGCTCCGGCCCGGGAATCCGGCC	CDS	30175	31296	-	gene=UL16	27	Monomer
31266	31297	06:03:01	CCAGGGGCCGCCGGGGTCCCAGCTGCGCCATG	CDS	30175	31296	-	gene=UL16	31	Monomer
31453	31475	04:01:01	GGGGTCCGAGAGGCTAAGGTAGG	CDS	31387	33498	-	gene=UL17	22	Monomer
31601	31619	04:01:01	GGGGCTGTGGAGGGGACGG	CDS	31387	33498	-	gene=UL17	18	Monomer
31743	31774	06:03:01	GGCCGTCGGAGTCGGCAAAGCGGGCCGGGAGG	CDS	31387	33498	-	gene=UL17	31	Monomer
31824	31853	05:02:01	GGTGTGCCAGGACGGCCAGGGCATACGCGG	CDS	31387	33498	-	gene=UL17	29	Monomer
31864	31877	04:01:01	GGCGTCGGGGGCGG	CDS	31387	33498	-	gene=UL17	13	Monomer
31924	31943	05:02:01	CCTGGTCACCTCCCCCAACC	CDS	31387	33498	-	gene=UL17	19	Monomer
32011	32041	07:04:01	GGCCCGGATGGCCTGGCCCAGGGCCCGGAGG	CDS	31387	33498	-	gene=UL17	30	Monomer
32013	32036	04:01:01	CCCGGATGGCCTGGCCCAGGGCCC	CDS	31387	33498	-	gene=UL17	23	Monomer
32062	32081	04:01:01	GGTAAAGGCGACCTCGGCGG	CDS	31387	33498	-	gene=UL17	19	Monomer
32206	32231	05:02:01	GGCGCAGGCCTCGGTCAGGGCCGTGG	CDS	31387	33498	-	gene=UL17	25	Monomer
32331	32348	04:01:01	GGTGGCGCAGGACCACGG	CDS	31387	33498	-	gene=UL17	17	Monomer
32365	32435	13:10:03	CCACAGCCAGTCCGGCCGGTCGCCGCCGGCCAGGGCTTCCCATCCGCGATCCAACCACTCGACCAGCGACC	CDS	31387	33498	-	gene=UL17	70	cluster
32438	32462	04:01:01	GGCTTTGCGGTACCAGGGGTAAGGG	CDS	31387	33498	-	gene=UL17	24	Monomer
32484	32499	04:01:01	CCTCGCCCCCGGGCCC	CDS	31387	33498	-	gene=UL17	15	Monomer
32541	32557	04:01:01	CCAGACCCGCCAGCACC	CDS	31387	33498	-	gene=UL17	16	Monomer
32571	32589	05:02:01	CCGCCCCCATGGCGCCCCC	CDS	31387	33498	-	gene=UL17	18	Monomer
32596	32620	04:01:01	GGCCTGGTGAACCAGGGCGCCCTGG	CDS	31387	33498	-	gene=UL17	24	Monomer
32639	32660	04:01:01	CCACAGGCCGCACGCCCGGTCC	CDS	31387	33498	-	gene=UL17	21	Monomer
32667	32684	05:02:01	GGACCGGGTGGCGGCGGG	CDS	31387	33498	-	gene=UL17	17	Monomer
32798	32816	04:01:01	GGGGAGATGGGGGGGTCGG	CDS	31387	33498	-	gene=UL17	18	Monomer
32919	32938	04:01:01	CCGCAGCCTCCTTCGCGGCC	CDS	31387	33498	-	gene=UL17	19	Monomer
32935	32951	05:02:01	GGCCGGCGGGGCGGCGG	CDS	31387	33498	-	gene=UL17	16	Monomer
33194	33227	07:04:01	GGAAGGAGGCCAGGGTGTGCCGGCACGACGGGGG	CDS	31387	33498	-	gene=UL17	33	Monomer
33228	33250	05:02:01	CCAGAAGCTCCCCCACCGCATCC	CDS	31387	33498	-	gene=UL17	22	Monomer
33342	33363	04:01:01	CCGTCCCGAGTCCGGGGCGGCC	CDS	31387	33498	-	gene=UL17	21	Monomer
33442	33459	04:01:01	CCGACCCGGGCCGTGGCC	CDS	31387	33498	-	gene=UL17	17	Monomer
33760	33779	04:01:01	CCACCAACACCGGGAAGGCC	CDS	33636	34814	+	gene=UL15	19	Monomer
33935	33953	04:01:01	GGACGGGGCGGTTCGCCGG	CDS	33636	34814	+	gene=UL15	18	Monomer
33999	34021	05:02:01	GGGGGCCAGGCCAGGGAGACCGG	CDS	33636	34814	+	gene=UL15	22	Monomer
34073	34091	05:02:01	CCGCCCCTCGACCACCACC	CDS	33636	34814	+	gene=UL15	18	Monomer
34147	34169	05:02:01	CCAACACCCGAGCCTCCGGGACC	CDS	33636	34814	+	gene=UL15	22	Monomer
34255	34272	04:01:01	CCCCCGCCGACATCGCCC	CDS	33636	34814	+	gene=UL15	17	Monomer
34329	34351	05:02:01	GGCGTCCGGGTGGCGGTCGAGGG	CDS	33636	34814	+	gene=UL15	22	Monomer
34418	34447	06:03:01	GGCCTCGGAGGGGGCCGACGCGGGCTCGGG	CDS	33636	34814	+	gene=UL15	29	Monomer
34566	34587	04:01:01	GGGGGCGTCATGGCCTCCCAGG	CDS	33636	34814	+	gene=UL15	21	Monomer
34655	34676	05:02:01	CCTCACCGAAACCGTCTCCCCC	CDS	33636	34814	+	gene=UL15	21	Monomer
34701	34722	04:01:01	GGAAAACGGAACGGCGCCTCGG	CDS	33636	34814	+	gene=UL15	21	Monomer
34750	34780	06:03:01	CCATCTACCTCGCGGCCCAGGCCGGACCTCC	CDS	33636	34814	+	gene=UL15	30	Monomer
35164	35186	04:01:01	CCCGAACCACGGGAGCCAGGGCC	CDS	35096	36052	-	gene=UL18	22	Monomer
35543	35573	05:02:01	GGGGTTTCTGGGGCTGGGGTTCAGGTCCCGG	CDS	35096	36052	-	gene=UL18	30	Monomer
35569	35597	05:02:01	CCCGGATGCCCCTGGCCACGAGCCGCGCC	CDS	35096	36052	-	gene=UL18	28	Monomer
35614	35635	04:01:01	GGGGCGATGGAAGCGGAACGGG	CDS	35096	36052	-	gene=UL18	21	Monomer
35696	35717	04:01:01	GGGCGGGACGAGGCTGATGGGG	CDS	35096	36052	-	gene=UL18	21	Monomer
35755	35780	05:02:01	GGTTAACGGTGCCGGCGTGGGTGAGG	CDS	35096	36052	-	gene=UL18	25	Monomer
35938	35954	05:02:01	GGCGGATGGTCGGCAGG	CDS	35096	36052	-	gene=UL18	16	Monomer
36612	36628	05:02:01	GGCGGCGGTGGCCGTGG	CDS	36405	40529	-	gene=UL19	16	Monomer
36623	36648	05:02:01	CCGTGGACACCGCCGAACCCGTCTCC	CDS	36405	40529	-	gene=UL19	25	Monomer
36799	36846	08:05:02	GGGTTGGCCGTGGCCGCGAAGGCCCGGGACGGGTCGCTCTGGCCGTGG	CDS	36405	40529	-	gene=UL19	47	cluster
36869	36885	05:02:01	CCCCCTCCTTGTCCCCC	CDS	36405	40529	-	gene=UL19	16	Monomer
36914	36933	05:02:01	GGGGGTTGCAGGGCCGGCGG	CDS	36405	40529	-	gene=UL19	19	Monomer
36948	36964	04:01:01	GGTCGACACGGGGGTGG	CDS	36405	40529	-	gene=UL19	16	Monomer
36986	37020	06:03:01	CCTGGCCGTGGTCCATCCCTGCGCGCCGCGGCACC	CDS	36405	40529	-	gene=UL19	34	Monomer
37038	37065	06:03:01	GGGGACGGGCTGGGCCGGCCCCAGGCGG	CDS	36405	40529	-	gene=UL19	27	Monomer
37069	37087	04:01:01	CCCGCCACGACCGCGTTCC	CDS	36405	40529	-	gene=UL19	18	Monomer
37170	37210	07:04:01	GGTGACGGGGTTGCGGACGGTTGCCGTGGCCACGACGGCGG	CDS	36405	40529	-	gene=UL19	40	Monomer
37216	37238	04:01:01	CCCACGCCCAGGTCCACGTTCCC	CDS	36405	40529	-	gene=UL19	22	Monomer
37286	37308	04:01:01	GGGCCACCTGGAGCTGGCCCAGG	CDS	36405	40529	-	gene=UL19	22	Monomer
37544	37576	06:03:01	CCCCCAGAGCCGGGGGGACCAGGGGGACCTGCC	CDS	36405	40529	-	gene=UL19	32	Monomer
37555	37569	04:01:01	GGGGGGACCAGGGGG	CDS	36405	40529	-	gene=UL19	14	Monomer
37583	37610	05:02:01	GGTCGCGCAGGGCCGGGGGGAAATTGGG	CDS	36405	40529	-	gene=UL19	27	Monomer
37649	37662	04:01:01	GGACGGGGAGGGGG	CDS	36405	40529	-	gene=UL19	13	Monomer
37758	37777	05:02:01	GGTGGTGGACGCGGTGTTGG	CDS	36405	40529	-	gene=UL19	19	Monomer
37866	37886	04:01:01	CCCGTCCACTACCACGCGCCC	CDS	36405	40529	-	gene=UL19	20	Monomer
37907	37929	04:01:01	CCGTGTTGGCCACCAGATTGGCC	CDS	36405	40529	-	gene=UL19	22	Monomer
37926	37950	05:02:01	GGCCGGGTGCAGGGGGTGCGCGGGG	CDS	36405	40529	-	gene=UL19	24	Monomer
38115	38154	07:04:01	CCAGTCCGCCCCCCGGTGCGGCCGGTCATCCGCGGCGTCC	CDS	36405	40529	-	gene=UL19	39	Monomer
38148	38170	04:01:01	GGCGTCCGCGGCTCGGGCCTGGG	CDS	36405	40529	-	gene=UL19	22	Monomer
38378	38399	05:02:01	CCTGCCCGCCCAGCTCCGGGCC	CDS	36405	40529	-	gene=UL19	21	Monomer
38691	38721	08:05:02	GGCGGCGATGGTGGCGGGGGCCATGGCGTGG	CDS	36405	40529	-	gene=UL19	30	cluster
38791	38835	08:05:02	CCGTTCACCACGCGCCAGGTGGCCTGGATCTCCCCCGGGCCGGCC	CDS	36405	40529	-	gene=UL19	44	cluster
38827	38840	04:01:01	GGGCCGGCCGGGGG	CDS	36405	40529	-	gene=UL19	13	Monomer
38846	38877	07:04:01	CCCCCCCCGGCAGCTCCACGTCGGCCACCCCC	CDS	36405	40529	-	gene=UL19	31	Monomer
38959	38991	06:03:01	CCTTCCGCGACCCATCGGACCCGCCCGTGGGCC	CDS	36405	40529	-	gene=UL19	32	Monomer
39036	39052	04:01:01	GGCGGGGCCGGCCGGGG	CDS	36405	40529	-	gene=UL19	16	Monomer
39043	39068	05:02:01	CCGGCCGGGGCCGCCACGTACGCCCC	CDS	36405	40529	-	gene=UL19	25	Monomer
39073	39105	06:03:01	GGATTGGCGGCTTCGACGGGGTCGCGGTTAAGG	CDS	36405	40529	-	gene=UL19	32	Monomer
39106	39117	04:01:01	CCCCCGACCGCC	CDS	36405	40529	-	gene=UL19	11	Monomer
39185	39202	04:01:01	CCTGGCGGTCCTTCCCCC	CDS	36405	40529	-	gene=UL19	17	Monomer
39350	39373	06:03:01	GGGGGTAGGGAACGTTGGTGGCGG	CDS	36405	40529	-	gene=UL19	23	Monomer
39389	39408	04:01:01	CCAGGGCCTCCAGAAAGACC	CDS	36405	40529	-	gene=UL19	19	Monomer
39653	39669	04:01:01	GGAAGGACTGCAGGAGG	CDS	36405	40529	-	gene=UL19	16	Monomer
39701	39719	04:01:01	CCCCGTCGACCGGCCGCCC	CDS	36405	40529	-	gene=UL19	18	Monomer
39743	39780	07:04:01	GGGGCACGGCCACGGAGGGCTGCGTGGCCGTGGTGAGG	CDS	36405	40529	-	gene=UL19	37	Monomer
39782	39808	05:02:01	CCACGAGCCAGGCCTCGACGGCCTCCC	CDS	36405	40529	-	gene=UL19	26	Monomer
39792	39816	05:02:01	GGCCTCGACGGCCTCCCGGCGGTGG	CDS	36405	40529	-	gene=UL19	24	Monomer
39867	39906	07:04:01	GGCGACCAGGGTCGCCCGGGCCACCCTGGTGGCCAGGCGG	CDS	36405	40529	-	gene=UL19	39	Monomer
39872	39915	07:04:01	CCAGGGTCGCCCGGGCCACCCTGGTGGCCAGGCGGCCGTTGTCC	CDS	36405	40529	-	gene=UL19	43	Monomer
40069	40098	07:04:01	CCGATACCCGTCCCGTCCAGGGCCTCCCCC	CDS	36405	40529	-	gene=UL19	29	Monomer
40106	40155	10:07:02	GGGCGATGGCCTCGGTGGCCAGGCTGAAGGCGGCGTTCAGGGCCCGGCGG	CDS	36405	40529	-	gene=UL19	49	cluster
40298	40317	04:01:01	CCACCGACAACCCGAGCTCC	CDS	36405	40529	-	gene=UL19	19	Monomer
40901	40915	05:02:01	CCGCCGCCGCCACCC	CDS	40821	41489	-	gene=UL20	14	Monomer
40964	40979	04:01:01	GGGGATCGGTGGGCGG	CDS	40821	41489	-	gene=UL20	15	Monomer
41020	41062	07:04:01	GGACTGAAGGTCTCGTGGGCGGCGGCGAACAAGGCACACAGGG	CDS	40821	41489	-	gene=UL20	42	Monomer
41187	41207	05:02:01	GGCGGCCAGGATACAGGCCGG	CDS	40821	41489	-	gene=UL20	20	Monomer
41204	41231	06:03:01	CCGGCGCCACCACCCTTCCGGTCAGCCC	CDS	40821	41489	-	gene=UL20	27	Monomer
41242	41259	04:01:01	CCCGCTGCCACCATCTCC	CDS	40821	41489	-	gene=UL20	17	Monomer
41317	41333	04:01:01	GGCTGGGTATGGGGCGG	CDS	40821	41489	-	gene=UL20	16	Monomer
41416	41429	04:01:01	CCCTCCTCCCCCCC	CDS	40821	41489	-	gene=UL20	13	Monomer
42324	42345	04:01:01	GGGGAGGACGAGGTGTTTCTGG	CDS	42075	43682	+	gene=UL21	21	Monomer
42586	42616	06:03:01	CCCTGGCCCAGGCGCACCTCCCCCGGCTCCC	CDS	42075	43682	+	gene=UL21	30	Monomer
42626	42643	04:01:01	GGAGGCCCTGGTGAGCGG	CDS	42075	43682	+	gene=UL21	17	Monomer
42659	42676	04:01:01	CCCCGCCCCACGCCAGCC	CDS	42075	43682	+	gene=UL21	17	Monomer
42719	42743	05:02:01	CCGCCGCGCCCCACGACCCATCGCC	CDS	42075	43682	+	gene=UL21	24	Monomer
42846	42859	04:01:01	CCGGCGCCTCCGCC	CDS	42075	43682	+	gene=UL21	13	Monomer
43023	43043	04:01:01	GGGTTCCGGGAGCAGGCGTGG	CDS	42075	43682	+	gene=UL21	20	Monomer
43053	43074	04:01:01	GGCTCCGCGGGGGCCCCGCGGG	CDS	42075	43682	+	gene=UL21	21	Monomer
43097	43110	04:01:01	CCTGAGCCCCCTCC	CDS	42075	43682	+	gene=UL21	13	Monomer
43154	43169	04:01:01	CCTGTCCCCCTTCCCC	CDS	42075	43682	+	gene=UL21	15	Monomer
43205	43237	05:02:01	CCACGGCCTGTACGTCCCTCGGCCCGACGACCC	CDS	42075	43682	+	gene=UL21	32	Monomer
43538	43560	04:01:01	GGTGCTAGCGGTGGGTGACGTGG	CDS	42075	43682	+	gene=UL21	22	Monomer
43584	43599	04:01:01	GGAGCGGCGGGCGCGG	CDS	42075	43682	+	gene=UL21	15	Monomer
44275	44305	06:03:01	GGTGAGGTAGGTTAGGAACAGTGGGCGTCGG	CDS	43867	46383	-	gene=UL22	30	Monomer
44371	44403	05:02:01	GGCGTTGTGGGTGATGGGTACCAGGATCCGTGG	CDS	43867	46383	-	gene=UL22	32	Monomer
44440	44468	05:02:01	GGCCTCAGGGACGAAGGCGCGGATCAGGG	CDS	43867	46383	-	gene=UL22	28	Monomer
44493	44527	06:03:01	GGGTCGAGGCGAGGCCGTGGGTCTGCTGGGCCAGG	CDS	43867	46383	-	gene=UL22	34	Monomer
44537	44555	04:01:01	GGGGTCTCGGATCGGGTGG	CDS	43867	46383	-	gene=UL22	18	Monomer
44649	44717	12:09:03	GGGTTTTCTGGTGGTCGGCCCGGGCCAGCGCGGTCCGGAGGTCGGCGTTGGTCGCTGCGGCGACGTCGG	CDS	43867	46383	-	gene=UL22	68	cluster
44835	44852	04:01:01	GGTGGACGACCGGGGTGG	CDS	43867	46383	-	gene=UL22	17	Monomer
45106	45128	04:01:01	GGCCCCGCGGGCGGCCAACCCGG	CDS	43867	46383	-	gene=UL22	22	Monomer
45338	45358	05:02:01	CCCTCCTCCGGGTAGCCGCCC	CDS	43867	46383	-	gene=UL22	20	Monomer
45423	45450	05:02:01	CCCGATACCGGGGGCCGCCCGGGGGCCC	CDS	43867	46383	-	gene=UL22	27	Monomer
45432	45453	05:02:01	GGGGGCCGCCCGGGGGCCCGGG	CDS	43867	46383	-	gene=UL22	21	Monomer
45509	45535	05:02:01	CCCGCGGGGACCACCATCACTTCCACC	CDS	43867	46383	-	gene=UL22	26	Monomer
45613	45653	07:04:01	CCCGAGCACCAGCTCCCCCGTCGTCCAGATGCCCACGGGCC	CDS	43867	46383	-	gene=UL22	40	Monomer
45705	45731	05:02:01	GGCCCCGGGTGGCCAACCAGGTCGTGG	CDS	43867	46383	-	gene=UL22	26	Monomer
45775	45790	04:01:01	CCGCCGGGCCCCAACC	CDS	43867	46383	-	gene=UL22	15	Monomer
45791	45807	05:02:01	GGCGGTCGGGGGGGCGG	CDS	43867	46383	-	gene=UL22	16	Monomer
45928	45939	04:01:01	GGAGGCGGCTGG	CDS	43867	46383	-	gene=UL22	11	Monomer
45960	45993	08:05:02	GGGGGGCGACCGAGGGGGGAGGCTGGGCGGTCGG	CDS	43867	46383	-	gene=UL22	33	cluster
46003	46018	05:02:01	GGTGGGGGCGGGCAGG	CDS	43867	46383	-	gene=UL22	15	Monomer
46028	46057	06:03:01	GGGGGCCGGCCGAGCAGGTAGGTCTTCGGG	CDS	43867	46383	-	gene=UL22	29	Monomer
46071	46100	05:02:01	GGCCGGGGTCCCGCGGAAACTCGGCCGTGG	CDS	43867	46383	-	gene=UL22	29	Monomer
46199	46227	07:04:01	GGTGGTTTTTGGGGGTCGGGGGTGTTTGG	CDS	43867	46383	-	gene=UL22	28	Monomer
46272	46295	05:02:01	CCATGCCCAGGCCATCCAAAAACC	CDS	43867	46383	-	gene=UL22	23	Monomer
46356	46381	05:02:01	CCCCCACGAACCATAAACCATTCCCC	CDS	43867	46383	-	gene=UL22	25	Monomer
46681	46695	04:01:01	CCTCCCCCATCTCCC	CDS	46673	47803	-	gene=UL23	14	Monomer
46728	46760	06:03:01	GGTATGGAGCCTGGGGTGGTGACGTGGGTCTGG	CDS	46673	47803	-	gene=UL23	32	Monomer
46786	46814	05:02:01	GGGCGTCCCGGCAGCCGGCGGGCGATTGG	CDS	46673	47803	-	gene=UL23	28	Monomer
46841	46857	04:01:01	GGGACGGAGGCGTTTGG	CDS	46673	47803	-	gene=UL23	16	Monomer
46981	47007	05:02:01	GGGGCTCGGCACCCTGGGGCGGCACGG	CDS	46673	47803	-	gene=UL23	26	Monomer
47025	47054	07:04:01	CCCCAATCCTCCCGCCACGACCCGCCGCCC	CDS	46673	47803	-	gene=UL23	29	Monomer
47135	47159	05:02:01	GGGGCGCTGGCGTTTGGCCAGGCGG	CDS	46673	47803	-	gene=UL23	24	Monomer
47173	47189	04:01:01	CCTCCGGAAGGGCCCCC	CDS	46673	47803	-	gene=UL23	16	Monomer
47207	47229	05:02:01	GGGCAAGGTCGGCGGGATGAGGG	CDS	46673	47803	-	gene=UL23	22	Monomer
47282	47318	08:05:02	GGCCGGGTAGCACAGGAGGGCGGCGATGGGATGGCGG	CDS	46673	47803	-	gene=UL23	36	cluster
47360	47374	04:01:01	CCCAGCCTCCCCCCC	CDS	46673	47803	-	gene=UL23	14	Monomer
47393	47413	04:01:01	GGCGTCGGTCACGGCATAAGG	CDS	46673	47803	-	gene=UL23	20	Monomer
47446	47465	05:02:01	CCACCGCCGCGTCCCCGGCC	CDS	46673	47803	-	gene=UL23	19	Monomer
47527	47541	04:01:01	CCCCCAACACCCGCC	CDS	46673	47803	-	gene=UL23	14	Monomer
47818	47840	04:01:01	GGCGCTGGCCGAAGAGGTGCGGG	CDS	47738	48547	+	gene=UL24	22	Monomer
47950	47968	04:01:01	CCTGGGACCGCGCCGCCCC	CDS	47738	48547	+	gene=UL24	18	Monomer
48115	48150	06:03:01	CCACTCCCTGAAGCTCCTGCAGTCCCTCGCGCCTCC	CDS	47738	48547	+	gene=UL24	35	Monomer
48208	48237	04:01:01	CCGCGTCAGCCGCGTGACCCGGCTCGTCCC	CDS	47738	48547	+	gene=UL24	29	Monomer
48304	48341	06:03:01	CCCCATTGAGCCTAGGACCCAGCGAGCCCGTCGCCGCC	CDS	47738	48547	+	gene=UL24	37	Monomer
48420	48457	10:07:02	CCCGCCAGTTACCACCCGCCGACCAAACCCCCGCCTCC	CDS	47738	48547	+	gene=UL24	37	cluster
48460	48473	04:01:01	GGAGGGCGGGGGGG	CDS	47738	48547	+	gene=UL24	13	Monomer
48506	48541	08:05:02	CCCGTGGCCACCAAGACCAAACCCCGAGCCGCCTCC	CDS	47738	48547	+	gene=UL24	35	cluster
48896	48910	04:01:01	CCCCCGAGTTCCCCC	CDS	48814	50556	+	gene=UL25	14	Monomer
48947	48970	06:03:01	GGGAGACGGCGGCGGAGCAGGTGG	CDS	48814	50556	+	gene=UL25	23	Monomer
49099	49129	07:04:01	GGCGCCCTGGAGGCGCTGGAGACGGCGGCGG	CDS	48814	50556	+	gene=UL25	30	Monomer
49343	49371	05:02:01	CCTGGTACCGCACTATCCAGGACCGCACC	CDS	48814	50556	+	gene=UL25	28	Monomer
49384	49404	04:01:01	CCCCTGACCACCCGCAGTGCC	CDS	48814	50556	+	gene=UL25	20	Monomer
49488	49506	04:01:01	CCAGCGCCACTATTCCGCC	CDS	48814	50556	+	gene=UL25	18	Monomer
49608	49638	05:02:01	CCGGCTGCCCCGCTACCTGGCGTGCCTGGCC	CDS	48814	50556	+	gene=UL25	30	Monomer
49626	49665	07:04:01	GGCGTGCCTGGCCGCGGTGATCGGGACCGAGGGCGGCCGG	CDS	48814	50556	+	gene=UL25	39	Monomer
49662	49681	04:01:01	CCGGCCACAGTACCGCTACC	CDS	48814	50556	+	gene=UL25	19	Monomer
49713	49724	04:01:01	GGCCGGCGGGGG	CDS	48814	50556	+	gene=UL25	11	Monomer
49783	49807	05:02:01	GGGGTGCTCCCGGCGGCCCCGGGGG	CDS	48814	50556	+	gene=UL25	24	Monomer
49872	49915	09:06:02	CCGCGCCGCCGCCGCGTTCCTCAGCCGGGGCCACAACCTATTCC	CDS	48814	50556	+	gene=UL25	43	cluster
50013	50029	04:01:01	CCGCCTCAACAACCGCC	CDS	48814	50556	+	gene=UL25	16	Monomer
50072	50097	05:02:01	CCATCGCCCGTGGGGCCTCCGGGTCC	CDS	48814	50556	+	gene=UL25	25	Monomer
50161	50180	04:01:01	CCGCTGTACCGGGCCGACCC	CDS	48814	50556	+	gene=UL25	19	Monomer
50206	50221	04:01:01	CCCGGCCTGGCCGCCC	CDS	48814	50556	+	gene=UL25	15	Monomer
50238	50275	09:06:02	GGCGGGGCGGCCGGTCGGGTCGACGCGGCGGGTGGTGG	CDS	48814	50556	+	gene=UL25	37	cluster
50286	50308	05:02:01	GGGGGCCCGCCAGGCGGCGCTGG	CDS	48814	50556	+	gene=UL25	22	Monomer
50337	50360	04:01:01	CCGCACCCGCACAAACCCCACCCC	CDS	48814	50556	+	gene=UL25	23	Monomer
50376	50401	04:01:01	CCACGCCCACGACGCCCTGGCGATCC	CDS	48814	50556	+	gene=UL25	25	Monomer
50412	50437	04:01:01	GGGGCTTGGCCTGCTGGCGCAGCAGG	CDS	48814	50556	+	gene=UL25	25	Monomer
50827	50843	04:01:01	GGGAGACCGGATGGAGG	CDS	50810	52717	+	gene=UL26	16	Monomer
50846	50869	04:01:01	CCCCTGCCCGACAGGGCCGTGCCC	CDS	50810	52717	+	gene=UL26	23	Monomer
50906	50951	08:05:02	GGGGACTCGGGCGAGTTGGCATTGGATCCGGATACGGTGCGGGCGG	CDS	50810	52717	+	gene=UL26	45	cluster
50952	50976	05:02:01	CCCTGCCTCCGGATAACCCACTCCC	CDS	50810	52717	+	gene=UL26	24	Monomer
50999	51029	06:03:01	GGCTGCGAGGTGGGGCGGGTGCTGGCCGTGG	CDS	50810	52717	+	gene=UL26	30	Monomer
51127	51146	04:01:01	CCGCGGGCCGCCGCTCTCCC	CDS	50810	52717	+	gene=UL26	19	Monomer
51157	51202	07:04:01	CCTGTTGTACCTGATCACCAACTACCTGCCCTCGGTCTCCCTGGCC	CDS	50810	52717	+	gene=UL26	45	Monomer
51318	51348	06:03:01	CCGCCATCGCGCCCTTTCGCCACCTGTCGCC	CDS	50810	52717	+	gene=UL26	30	Monomer
51361	51386	05:02:01	GGGGGCGCGGCGACTGGCCGCCGAGG	CDS	50810	52717	+	gene=UL26	25	Monomer
51404	51431	05:02:01	GGGCGCACCTGGGCGCCCGGCGTGGAGG	CDS	50810	52717	+	gene=UL26	27	Monomer
51480	51531	10:07:02	GGGACCGCTGGAGCCTGGTGGCCGAGCGGCGGCGGCAGGCCGGGATCGCCGG	CDS	50810	52717	+	gene=UL26	51	cluster
51519	51545	05:02:01	CCGGGATCGCCGGACACACCTACCTCC	CDS	50810	52717	+	gene=UL26	26	Monomer
51705	51741	06:03:01	CCTTGTCCCCGGTACTGCCCCCCATGAACCCCGTTCC	CDS	50810	52717	+	gene=UL26	36	Monomer
51753	51772	05:02:01	CCCCGGCCCCCGCGCCGCCC	CDS	50810	52717	+	gene=UL26	19	Monomer
51787	51815	05:02:01	CCTGTGGATCCCGGCCTCCCATTACAACC	CDS	50810	52717	+	gene=UL26	28	Monomer
51825	51859	07:04:01	CCGGCCATGCCGCGCCCCAACCCCAGCCGCATTCC	CDS	50810	52717	+	gene=UL26	34	Monomer
51866	51915	08:05:02	GGTTTCCCGGCTGCGGCGGGGTCCGTGGCCTATGGGCCTCACGGTGCGGG	CDS	50810	52717	+	gene=UL26	49	cluster
51921	51947	04:01:01	CCCAGCATTACCCTCCCCACGTCGCCC	CDS	50810	52717	+	gene=UL26	26	Monomer
52017	52034	04:01:01	CCATAGCCGCGGACCGCC	CDS	50810	52717	+	gene=UL26	17	Monomer
52095	52115	04:01:01	GGTACGAGGCGGGGCCGTCGG	CDS	50810	52717	+	gene=UL26	20	Monomer
52166	52193	05:02:01	GGGGAGGCTCGAGGCGGGCCGCGCGGGG	CDS	50810	52717	+	gene=UL26	27	Monomer
52212	52240	05:02:01	CCCGCCATTCTCCCGGGACCAACGAGACC	CDS	50810	52717	+	gene=UL26	28	Monomer
52246	52262	04:01:01	GGCGCTGATGGGGGCGG	CDS	50810	52717	+	gene=UL26	16	Monomer
52354	52367	04:01:01	GGTGGGGGAGCCGG	CDS	50810	52717	+	gene=UL26	13	Monomer
51753	51772	05:02:01	CCCCGGCCCCCGCGCCGCCC	CDS	51728	52717	+	gene=UL26.5	19	Monomer
51787	51815	05:02:01	CCTGTGGATCCCGGCCTCCCATTACAACC	CDS	51728	52717	+	gene=UL26.5	28	Monomer
51825	51859	07:04:01	CCGGCCATGCCGCGCCCCAACCCCAGCCGCATTCC	CDS	51728	52717	+	gene=UL26.5	34	Monomer
51866	51915	08:05:02	GGTTTCCCGGCTGCGGCGGGGTCCGTGGCCTATGGGCCTCACGGTGCGGG	CDS	51728	52717	+	gene=UL26.5	49	cluster
51921	51947	04:01:01	CCCAGCATTACCCTCCCCACGTCGCCC	CDS	51728	52717	+	gene=UL26.5	26	Monomer
52017	52034	04:01:01	CCATAGCCGCGGACCGCC	CDS	51728	52717	+	gene=UL26.5	17	Monomer
52095	52115	04:01:01	GGTACGAGGCGGGGCCGTCGG	CDS	51728	52717	+	gene=UL26.5	20	Monomer
52166	52193	05:02:01	GGGGAGGCTCGAGGCGGGCCGCGCGGGG	CDS	51728	52717	+	gene=UL26.5	27	Monomer
52212	52240	05:02:01	CCCGCCATTCTCCCGGGACCAACGAGACC	CDS	51728	52717	+	gene=UL26.5	28	Monomer
52246	52262	04:01:01	GGCGCTGATGGGGGCGG	CDS	51728	52717	+	gene=UL26.5	16	Monomer
52354	52367	04:01:01	GGTGGGGGAGCCGG	CDS	51728	52717	+	gene=UL26.5	13	Monomer
53117	53144	04:01:01	GGGAACTTGGGTGTAGTTGGTGTTGCGG	CDS	53081	55795	-	gene=UL27	27	Monomer
53298	53317	05:02:01	CCGCCCTCCTCGCCCTCCCC	CDS	53081	55795	-	gene=UL27	19	Monomer
53354	53384	05:02:01	GGTGGTTAGCGGGTACAGGGCCTTCATGGGG	CDS	53081	55795	-	gene=UL27	30	Monomer
53425	53470	09:06:02	CCGCCGCCAGGCCGGCCAGGACCAACAGACCCACGGCCAGCGCCCC	CDS	53081	55795	-	gene=UL27	45	cluster
53474	53493	04:01:01	GGGGTTGGACATGAAGGAGG	CDS	53081	55795	-	gene=UL27	19	Monomer
53606	53627	05:02:01	GGCGGCGTTGGCGTCGGCGTGG	CDS	53081	55795	-	gene=UL27	21	Monomer
53683	53711	05:02:01	CCTCCGTGTAGTCCAGCAGGCCGCTGTCC	CDS	53081	55795	-	gene=UL27	28	Monomer
53789	53829	07:04:01	GGTGCTGACGGTGGTGATGTCGGCGCGGCTCAGCTGGTGGG	CDS	53081	55795	-	gene=UL27	40	Monomer
53941	53969	05:02:01	CCCCCAGCTGCCCCTCGACCAACGGGCCC	CDS	53081	55795	-	gene=UL27	28	Monomer
54121	54140	04:01:01	CCCGCCGGCCCACGGTGGCC	CDS	53081	55795	-	gene=UL27	19	Monomer
54127	54158	06:03:01	GGCCCACGGTGGCCGAGGCGATGGCGTTGGGG	CDS	53081	55795	-	gene=UL27	31	Monomer
54296	54306	04:01:01	GGAGGAGGTGG	CDS	53081	55795	-	gene=UL27	10	Monomer
54588	54633	10:07:02	GGGTACTCGGTCAGGTTGGTGGTGAAGGTGGTGGATATGGCGTCGG	CDS	53081	55795	-	gene=UL27	45	cluster
54679	54690	04:01:01	CCACCTCCTGCC	CDS	53081	55795	-	gene=UL27	11	Monomer
54737	54756	04:01:01	GGCCACGGTGAACTTGGGGG	CDS	53081	55795	-	gene=UL27	19	Monomer
54766	54809	09:06:02	GGTTCCGGGTGGTCGGCGCCGTGGCCCGGGCCTTGGTGGTGAGG	CDS	53081	55795	-	gene=UL27	43	cluster
54844	54870	05:02:01	GGTCGGCGGCGTAGCTGGTGTGTTCGG	CDS	53081	55795	-	gene=UL27	26	Monomer
55063	55090	05:02:01	GGCTCGTGCGGGTCGCGGCGTTGGCCGG	CDS	53081	55795	-	gene=UL27	27	Monomer
55165	55184	04:01:01	CCGTGGACCGACAGACCCCC	CDS	53081	55795	-	gene=UL27	19	Monomer
55217	55232	04:01:01	GGGGACGGGGGCGCGG	CDS	53081	55795	-	gene=UL27	15	Monomer
55342	55367	05:02:01	CCTTGAAGACCACCGCGATGCCCTCC	CDS	53081	55795	-	gene=UL27	25	Monomer
55385	55408	05:02:01	GGGCCGGGTCGGGCAGCGGCGCGG	CDS	53081	55795	-	gene=UL27	23	Monomer
55430	55448	04:01:01	GGCGCCCGTGGGGGGTGGG	CDS	53081	55795	-	gene=UL27	18	Monomer
55507	55530	05:02:01	GGGTGGCGTGGCCCGCGGCGACGG	CDS	53081	55795	-	gene=UL27	23	Monomer
55544	55573	07:04:01	GGCGGGGCGCGGCGGCTTTGGGGGTTTCGG	CDS	53081	55795	-	gene=UL27	29	Monomer
55647	55661	04:01:01	CCCCCGTTCGCCGCC	CDS	53081	55795	-	gene=UL27	14	Monomer
55683	55702	04:01:01	GGCGTGCCGGGGGAACTCGG	CDS	53081	55795	-	gene=UL27	19	Monomer
55705	55727	06:03:01	CCGCCGACGCCACCAGGACCCCC	CDS	53081	55795	-	gene=UL27	22	Monomer
55760	55773	04:01:01	CCACCGGCGCCCCC	CDS	53081	55795	-	gene=UL27	13	Monomer
55831	55857	06:03:01	GGTAGCCTGGGGGCGAGGTGCTGGAGG	CDS	55803	58160	-	gene=UL28	26	Monomer
55895	55922	05:02:01	CCACGACCGACCGGGGGCCGATACAGCC	CDS	55803	58160	-	gene=UL28	27	Monomer
56010	56022	04:01:01	GGAGGTCGGGCGG	CDS	55803	58160	-	gene=UL28	12	Monomer
56197	56214	05:02:01	CCCGAGCCCCCCGCCCCC	CDS	55803	58160	-	gene=UL28	17	Monomer
56286	56302	04:01:01	GGTGTTGGGGGGCTGGG	CDS	55803	58160	-	gene=UL28	16	Monomer
56465	56481	04:01:01	CCGTGCCCGCGCCCGCC	CDS	55803	58160	-	gene=UL28	16	Monomer
56658	56685	05:02:01	CCGCCGTCGCTCCCGCACGTCCGCGGCC	CDS	55803	58160	-	gene=UL28	27	Monomer
56718	56735	04:01:01	CCCCTGCCCCCCGGGCCC	CDS	55803	58160	-	gene=UL28	17	Monomer
56852	56880	07:04:01	CCGCCGCGCCCCCCGCCCCCATGCGCGCC	CDS	55803	58160	-	gene=UL28	28	Monomer
57032	57051	05:02:01	CCACCATATCCAGCGCCGCC	CDS	55803	58160	-	gene=UL28	19	Monomer
57083	57095	04:01:01	CCGCCCGCCGCCC	CDS	55803	58160	-	gene=UL28	12	Monomer
57104	57120	04:01:01	CCAGTTCCACGGCCACC	CDS	55803	58160	-	gene=UL28	16	Monomer
57186	57211	06:03:01	GGTGGTCTGGCCGGCGCGGTCGCCGG	CDS	55803	58160	-	gene=UL28	25	Monomer
57240	57262	05:02:01	GGCGTACAGGCCGGGCGTGGTGG	CDS	55803	58160	-	gene=UL28	22	Monomer
57342	57366	05:02:01	CCCGTCGCCCCCCGCGGTCCGGGCC	CDS	55803	58160	-	gene=UL28	24	Monomer
57420	57435	04:01:01	GGCGGCGTGGGGCAGG	CDS	55803	58160	-	gene=UL28	15	Monomer
57458	57474	04:01:01	CCAGCCGCACCTGCGCC	CDS	55803	58160	-	gene=UL28	16	Monomer
57500	57517	04:01:01	GGTCCGCCAGGCGGCGGG	CDS	55803	58160	-	gene=UL28	17	Monomer
57613	57643	07:04:01	CCCGACCCCACCGCCCCCACCATAAACTCCC	CDS	55803	58160	-	gene=UL28	30	Monomer
57678	57693	04:01:01	GGGGGTGATGAGGTGG	CDS	55803	58160	-	gene=UL28	15	Monomer
57788	57820	06:03:01	GGTGATACGGACAGGGTCGGGCCAGGCCCATGG	CDS	55803	58160	-	gene=UL28	32	Monomer
57866	57898	05:02:01	CCAGGCTGCCCAGGAGCCGCTCGCCCTCGCGCC	CDS	55803	58160	-	gene=UL28	32	Monomer
57937	57974	06:03:01	GGGGTGAGAAAGGCCCCGGCCTGGGCCTCCAGGCCCGG	CDS	55803	58160	-	gene=UL28	37	Monomer
57950	57976	06:03:01	CCCCGGCCTGGGCCTCCAGGCCCGGCC	CDS	55803	58160	-	gene=UL28	26	Monomer
58127	58156	06:03:01	GGGCCACGGTGGGCTCGGACACCGGGGCGG	CDS	55803	58160	-	gene=UL28	29	Monomer
58559	58583	06:03:01	CCGGTCCCGGGGCCCCCGGGCCGCC	CDS	58464	62054	-	gene=UL29	24	Monomer
58667	58728	11:08:02	CCTCGGCCTCGTGCGCCACCTCCAGGGCCGCGTCCGTCGACCACTCGCCGTTGCCGCGCTCC	CDS	58464	62054	-	gene=UL29	61	cluster
58775	58797	05:02:01	CCTCCAGGAGCGCCAGCCAGTCC	CDS	58464	62054	-	gene=UL29	22	Monomer
58962	58980	04:01:01	GGCCCGGGGACAGGCCAGG	CDS	58464	62054	-	gene=UL29	18	Monomer
59222	59247	06:03:01	CCCCGGCCTCCAGGCCCGCCCCGCCC	CDS	58464	62054	-	gene=UL29	25	Monomer
59280	59293	04:01:01	GGGGGGACGGCGGG	CDS	58464	62054	-	gene=UL29	13	Monomer
59486	59518	06:03:01	GGAGCCGGGCGGGAAGCTGGTTGCGTTGGAGGG	CDS	58464	62054	-	gene=UL29	32	Monomer
59536	59561	06:03:01	GGGTTCGGCTGGTTGGACCCCGGGGG	CDS	58464	62054	-	gene=UL29	25	Monomer
59643	59671	06:03:01	GGGCTTCTGGTAGGCGCTCTGGAGGCTGG	CDS	58464	62054	-	gene=UL29	28	Monomer
59685	59704	04:01:01	GGCGGCCTCGGACGCGTTGG	CDS	58464	62054	-	gene=UL29	19	Monomer
59799	59833	08:05:02	GGCGGGGGCCGTCTGGCCGGCCGTTAGGCTGGGGG	CDS	58464	62054	-	gene=UL29	34	cluster
59843	59853	04:01:01	CCGCCCCCTCC	CDS	58464	62054	-	gene=UL29	10	Monomer
59999	60028	06:03:01	GGGCCAGGTCCTGGTACACGGCGAGGTTGG	CDS	58464	62054	-	gene=UL29	29	Monomer
60089	60106	04:01:01	GGGACATGGCGTGGTTGG	CDS	58464	62054	-	gene=UL29	17	Monomer
60138	60150	04:01:01	CCTCCCCTCCACC	CDS	58464	62054	-	gene=UL29	12	Monomer
60170	60193	05:02:01	CCACCTCGCGGTCCACGACCTGCC	CDS	58464	62054	-	gene=UL29	23	Monomer
60218	60241	04:01:01	GGGCCTCGCGGTTGGTGATGATGG	CDS	58464	62054	-	gene=UL29	23	Monomer
60245	60279	07:04:01	CCAGCCGCCCCATGGCCGTGGGGACCGCCTGGTCC	CDS	58464	62054	-	gene=UL29	34	Monomer
60348	60364	04:01:01	GGTCCGGGCGGTCTCGG	CDS	58464	62054	-	gene=UL29	16	Monomer
60459	60478	04:01:01	GGCTCCGCGGGCGGCGCTGG	CDS	58464	62054	-	gene=UL29	19	Monomer
60487	60504	04:01:01	GGATGGCGCGCCCGGAGG	CDS	58464	62054	-	gene=UL29	17	Monomer
60546	60580	06:03:01	GGTGCATAGGTTACAGGGCACGTCGGTCTGGTTGG	CDS	58464	62054	-	gene=UL29	34	Monomer
60753	60795	07:04:01	CCGACCCTCGAACCCGGGCACCACGTGTCCCTCGCGGTCCACC	CDS	58464	62054	-	gene=UL29	42	Monomer
60815	60851	06:03:01	GGGTCCCGGGCACGAGGAAGAAGCGGTAAAAGGAGGG	CDS	58464	62054	-	gene=UL29	36	Monomer
60860	60883	04:01:01	GGTCCTTTGGGTCCGCCGGGCCGG	CDS	58464	62054	-	gene=UL29	23	Monomer
60863	60881	04:01:01	CCTTTGGGTCCGCCGGGCC	CDS	58464	62054	-	gene=UL29	18	Monomer
60897	60919	04:01:01	GGTGAGATGGAGGGCCGAGTTGG	CDS	58464	62054	-	gene=UL29	22	Monomer
60929	60948	04:01:01	CCATGGCCCCCACGAGTCCC	CDS	58464	62054	-	gene=UL29	19	Monomer
60975	60994	04:01:01	GGCGTTGGCGCGGGCCGCGG	CDS	58464	62054	-	gene=UL29	19	Monomer
60989	61008	04:01:01	CCGCGGCCGTGTCCTGGCCC	CDS	58464	62054	-	gene=UL29	19	Monomer
61018	61043	05:02:01	GGCCACGCGGAGATGTCGGTGGGCGG	CDS	58464	62054	-	gene=UL29	25	Monomer
61079	61116	07:04:01	GGGCCAGGGCGGCGTCTCCGGCCATGACGGAGGCCAGG	CDS	58464	62054	-	gene=UL29	37	Monomer
61215	61228	04:01:01	GGCGGGGAGGGCGG	CDS	58464	62054	-	gene=UL29	13	Monomer
61256	61279	05:02:01	GGTGGGCGGCCGCGCGGGCCACGG	CDS	58464	62054	-	gene=UL29	23	Monomer
61337	61356	06:03:01	GGAGGCGGTTGAGGGGGCGG	CDS	58464	62054	-	gene=UL29	19	Monomer
61484	61496	04:01:01	CCTCCGCCCCGCC	CDS	58464	62054	-	gene=UL29	12	Monomer
61505	61521	04:01:01	CCTTGTCCGAGCCTCCC	CDS	58464	62054	-	gene=UL29	16	Monomer
61586	61614	06:03:01	GGAGGGCGCGGTCCGGGTCCAGGCCGAGG	CDS	58464	62054	-	gene=UL29	28	Monomer
61652	61669	04:01:01	GGTCGCCGGGCCGGGGGG	CDS	58464	62054	-	gene=UL29	17	Monomer
61721	61755	06:03:01	GGTTCGGGGCCTGGGTGCTGGGGTCCAGGTGCCGG	CDS	58464	62054	-	gene=UL29	34	Monomer
61745	61760	04:01:01	CCAGGTGCCGGCCGCC	CDS	58464	62054	-	gene=UL29	15	Monomer
61814	61833	04:01:01	CCGCGGTACCCCCGAGCCCC	CDS	58464	62054	-	gene=UL29	19	Monomer
61846	61884	06:03:01	CCCACGACCACGGCCACGTTGGCCTCAAAGCCGCTCTCC	CDS	58464	62054	-	gene=UL29	38	Monomer
62816	62826	04:01:01	GGTGGCGGCGG	CDS	62807	66514	+	gene=UL30	10	Monomer
62840	62872	07:04:01	GGAGGAAAGTCGGCGGCCAGGGCGGCGTCCGGG	CDS	62807	66514	+	gene=UL30	32	Monomer
62901	62919	05:02:01	CCAGCCGGGGACCCCCGCC	CDS	62807	66514	+	gene=UL30	18	Monomer
62978	62999	05:02:01	CCGACCGGGCCAACCCAGCGCC	CDS	62807	66514	+	gene=UL30	21	Monomer
63158	63181	05:02:01	GGGTCGGGCGGCTTCTGGCCGCGG	CDS	62807	66514	+	gene=UL30	23	Monomer
63358	63391	06:03:01	CCTGGGCCTGACTCCGGAAGGCCACCGGGTGGCC	CDS	62807	66514	+	gene=UL30	33	Monomer
63373	63389	04:01:01	GGAAGGCCACCGGGTGG	CDS	62807	66514	+	gene=UL30	16	Monomer
63433	63448	04:01:01	GGAGGAGGTCGACAGG	CDS	62807	66514	+	gene=UL30	15	Monomer
63553	63566	05:02:01	GGCGGAGGTGGTGG	CDS	62807	66514	+	gene=UL30	13	Monomer
63702	63730	05:02:01	CCACCACCCGGTTCATCCTGGACAACCCC	CDS	62807	66514	+	gene=UL30	28	Monomer
63786	63808	04:01:01	CCCAGCCGCGGGCCCCGATGGCC	CDS	62807	66514	+	gene=UL30	22	Monomer
63844	63870	05:02:01	GGCGGACAACCTGGCCATCGAGGGGGG	CDS	62807	66514	+	gene=UL30	26	Monomer
63922	63977	12:09:03	GGCGGGGGGGGAGGACGAGCTGGCCTTTCCGGTGGCCGGGCACCCGGAGGACCTGG	CDS	62807	66514	+	gene=UL30	55	cluster
63945	63991	07:04:01	CCTTTCCGGTGGCCGGGCACCCGGAGGACCTGGTCATCCAGATATCC	CDS	62807	66514	+	gene=UL30	46	Monomer
64006	64022	05:02:01	CCTGTCCACCACCGCCC	CDS	62807	66514	+	gene=UL30	16	Monomer
64053	64076	05:02:01	CCTGCGACCTCCCCGAATCCCACC	CDS	62807	66514	+	gene=UL30	23	Monomer
64092	64111	04:01:01	CCAGGGGCCTGCCCACGCCC	CDS	62807	66514	+	gene=UL30	19	Monomer
64258	64278	04:01:01	GGTCCCCCTGGACGGGTACGG	CDS	62807	66514	+	gene=UL30	20	Monomer
64431	64448	04:01:01	CCGTGGCCGAAGCCGTCC	CDS	62807	66514	+	gene=UL30	17	Monomer
64486	64510	05:02:01	CCCCGCCTACTACGCCGCCGGGCCC	CDS	62807	66514	+	gene=UL30	24	Monomer
64678	64697	04:01:01	CCTGCTGCGCCTGGCCGACC	CDS	62807	66514	+	gene=UL30	19	Monomer
64757	64778	04:01:01	CCCAAGCGTCCGGCCGCAGCCC	CDS	62807	66514	+	gene=UL30	21	Monomer
64779	64820	10:07:02	GGGAGGACGAGGAGCGGCCAGAGGAGGAGGGGGAGGACGAGG	CDS	62807	66514	+	gene=UL30	41	cluster
64877	64907	06:03:01	GGCAGGCACGTGGGGTACCAGGGGGCCAGGG	CDS	62807	66514	+	gene=UL30	30	Monomer
64894	64924	05:02:01	CCAGGGGGCCAGGGTCCTTGACCCCACTTCC	CDS	62807	66514	+	gene=UL30	30	Monomer
65035	65089	10:07:02	GGCGCACCTGGAGGCGGGCAAGGACTACCTGGAGATCGAGGTGGGGGGGCGACGG	CDS	62807	66514	+	gene=UL30	54	cluster
65122	65138	04:01:01	CCTCCTCAGCATCCTCC	CDS	62807	66514	+	gene=UL30	16	Monomer
65183	65213	04:01:01	CCCCAGAGCAGCCCCGAGGAGGCCGTGCTCC	CDS	62807	66514	+	gene=UL30	30	Monomer
65427	65443	04:01:01	CCCCCGGGCCCTATTCC	CDS	62807	66514	+	gene=UL30	16	Monomer
65488	65506	04:01:01	CCGCGGCCTCACGGCCGCC	CDS	62807	66514	+	gene=UL30	18	Monomer
65492	65523	05:02:01	GGCCTCACGGCCGCCGGGCTGACGGCCGTGGG	CDS	62807	66514	+	gene=UL30	31	Monomer
65707	65732	05:02:01	CCGCACCTCCAGGGCCCTGGTCGACC	CDS	62807	66514	+	gene=UL30	25	Monomer
65751	65788	06:03:01	CCGTCTCCGGAGCGGCCGCCGCGTTAGCCGAGCGCCCC	CDS	62807	66514	+	gene=UL30	37	Monomer
65791	65804	04:01:01	GGAGGAGTGGCTGG	CDS	62807	66514	+	gene=UL30	13	Monomer
66052	66077	05:02:01	GGTAGAGGAGACGGTCGCGCGGCTGG	CDS	62807	66514	+	gene=UL30	25	Monomer
66170	66189	05:02:01	CCGTCGCCTGCCGACCCCCC	CDS	62807	66514	+	gene=UL30	19	Monomer
66225	66260	05:02:01	CCGAGCTGGCCGAGGATCCCGCATACGCCATTGCCC	CDS	62807	66514	+	gene=UL30	35	Monomer
66403	66470	12:09:03	GGACGACGTGGCCGCGCGGCTCCGGACCGCAGGGTTCGGGGCGGTGGGTGCCGGCGCTACGGCGGAGG	CDS	62807	66514	+	gene=UL30	67	cluster
66695	66722	05:02:01	GGTAGTGCAGGTGGGCGGACGTGCCGGG	CDS	66459	67379	-	gene=UL31	27	Monomer
66838	66861	04:01:01	CCAAGAATCCCGGCCAAGAGGTCC	CDS	66459	67379	-	gene=UL31	23	Monomer
66849	66886	08:05:02	GGCCAAGAGGTCCTGGAGGGGGGCGTTGTGGCGGTCGG	CDS	66459	67379	-	gene=UL31	37	cluster
66900	66913	04:01:01	GGAGGCCAGGAAGG	CDS	66459	67379	-	gene=UL31	13	Monomer
66951	66982	07:04:01	GGCCAGGATTAGGGCCTCGCGGCTGGTGGCGG	CDS	66459	67379	-	gene=UL31	31	Monomer
67161	67191	06:03:01	GGAGGGCGTCTGGGCGAGGGCGGCGAAAAGG	CDS	66459	67379	-	gene=UL31	30	Monomer
67235	67264	06:03:01	GGGCGTGAGGCGGCAGGCTCTTCCGGGAGG	CDS	66459	67379	-	gene=UL31	29	Monomer
67257	67296	07:04:01	CCGGGAGGCCCGACGCACCACGCCCAGAGTCCCGCCGGCC	CDS	66459	67379	-	gene=UL31	39	Monomer
67311	67328	04:01:01	CCGCCGGCGCTCCTTGCC	CDS	66459	67379	-	gene=UL31	17	Monomer
67459	67479	04:01:01	GGCGAGCGCGGTGGGCTTTGG	CDS	67372	69162	-	gene=UL32	20	Monomer
67594	67615	06:03:01	GGGATGGGTGGCGGGGGGATGG	CDS	67372	69162	-	gene=UL32	21	Monomer
67726	67740	04:01:01	CCGGCCCCCGTCCCC	CDS	67372	69162	-	gene=UL32	14	Monomer
67824	67840	04:01:01	GGACCACGGAGGCCCGG	CDS	67372	69162	-	gene=UL32	16	Monomer
67901	67926	06:03:01	CCGCCGGTGCGCCCGCGCCCCCGGCC	CDS	67372	69162	-	gene=UL32	25	Monomer
68047	68081	06:03:01	GGACTGGCGGACCGTGGCGCGACGGGCCTCCGCGG	CDS	67372	69162	-	gene=UL32	34	Monomer
68113	68140	06:03:01	GGCGGGGGTGCCGGCGAGGAGCAACAGG	CDS	67372	69162	-	gene=UL32	27	Monomer
68142	68179	06:03:01	CCAGATCCGCGTACGCCCACGTATCCGGCGACTCCTCC	CDS	67372	69162	-	gene=UL32	37	Monomer
68247	68278	07:04:01	CCCCGCCCCCGCGCCGACCCTCCGTGCAGTCC	CDS	67372	69162	-	gene=UL32	31	Monomer
68446	68475	06:03:01	GGCGGCTCCCGGGGAGGGCGAGGGCTTGGG	CDS	67372	69162	-	gene=UL32	29	Monomer
68491	68508	04:01:01	CCGCCCGGGCACCCCGCC	CDS	67372	69162	-	gene=UL32	17	Monomer
68729	68744	04:01:01	GGCGAGAGGCGGTAGG	CDS	67372	69162	-	gene=UL32	15	Monomer
68800	68831	05:02:01	GGTGTCGATGGCCGCCGCGGAAAAGGGCCCGG	CDS	67372	69162	-	gene=UL32	31	Monomer
68827	68850	04:01:01	CCCGGTGTCCAAAAGCCCCTCCCC	CDS	67372	69162	-	gene=UL32	23	Monomer
68922	68939	04:01:01	GGGCCCTTGAGGGGGCGG	CDS	67372	69162	-	gene=UL32	17	Monomer
69045	69062	04:01:01	GGAGGCTGGGATCGAAGG	CDS	67372	69162	-	gene=UL32	17	Monomer
69084	69095	04:01:01	CCCCCGCCTTCC	CDS	67372	69162	-	gene=UL32	11	Monomer
69163	69178	04:01:01	GGCTGGGCGGGAGGGG	CDS	69161	69553	+	gene=UL33	15	Monomer
69422	69457	06:03:01	CCCGACGACGCCGCCGCCCCGCAGACCCCGGACACC	CDS	69161	69553	+	gene=UL33	35	Monomer
69517	69536	04:01:01	CCGGTTCCTGGACCTGCACC	CDS	69161	69553	+	gene=UL33	19	Monomer
69651	69667	04:01:01	CCCTACACCGGCCACCC	CDS	69633	70460	+	gene=UL34	16	Monomer
69727	69748	05:02:01	GGGGCGGGGACGGGGAGGCGGG	CDS	69633	70460	+	gene=UL34	21	Monomer
69749	69785	07:04:01	CCCCTACTCTCCCTCCAGCCTCCCCTCCAGGTGCGCC	CDS	69633	70460	+	gene=UL34	36	Monomer
69862	69885	04:01:01	CCGAGGTCCCGTGCAACCCTTACC	CDS	69633	70460	+	gene=UL34	23	Monomer
70043	70067	05:02:01	GGGGCGGCTCGGCCTGGATGCCCGG	CDS	69633	70460	+	gene=UL34	24	Monomer
70172	70187	04:01:01	CCTGTGCCGCGCCGCC	CDS	69633	70460	+	gene=UL34	15	Monomer
70201	70227	05:02:01	CCCGTCGCCGCCGAACCCGGCGGTCCC	CDS	69633	70460	+	gene=UL34	26	Monomer
70429	70447	05:02:01	GGTGGGTGGTTGGTGCTGG	CDS	69633	70460	+	gene=UL34	18	Monomer
70586	70607	05:02:01	CCGCCCCAGCACCGTTACCACC	CDS	70566	70904	+	gene=UL35	21	Monomer
70682	70712	06:03:01	CCACCCGCACCCCCAGGGCACCCAAGGGGCC	CDS	70566	70904	+	gene=UL35	30	Monomer
70731	70764	07:04:01	GGTCAGGCGGCGGCGCTGACGGACCTTGGTCTGG	CDS	70566	70904	+	gene=UL35	33	Monomer
71144	71160	04:01:01	GGCGGTAACAGGCGCGG	CDS	71049	80468	-	gene=UL36	16	Monomer
71296	71337	07:04:01	GGTTCGTTGGTTATGGGGGAGTGTGGTTCCCCAGGGAGTGGG	CDS	71049	80468	-	gene=UL36	41	Monomer
71509	71562	09:06:02	GGATTTGTGGAAGACGCGGAAGCCGGGACGGATGGGCGGTTTTGCGGTGCCCGG	CDS	71049	80468	-	gene=UL36	53	cluster
71558	71585	05:02:01	CCCGGAACCGAACCGCCGGATACTCCCC	CDS	71049	80468	-	gene=UL36	27	Monomer
71862	71879	04:01:01	GGTGGGCGTGGCCACCGG	CDS	71049	80468	-	gene=UL36	17	Monomer
71892	71918	05:02:01	GGGGCGGCGGGAAACCGGGCCTCCGGG	CDS	71049	80468	-	gene=UL36	26	Monomer
72253	72284	06:03:01	GGGGGCGGAACGGGATCGATAGGGAGAGCGGG	CDS	71049	80468	-	gene=UL36	31	Monomer
72290	72311	04:01:01	CCTGGCCGGCGGCCTGGGGCCC	CDS	71049	80468	-	gene=UL36	21	Monomer
72293	72323	06:03:01	GGCCGGCGGCCTGGGGCCCGAGCGGGAGGGG	CDS	71049	80468	-	gene=UL36	30	Monomer
72414	72428	04:01:01	GGGGAGGGCAGGCGG	CDS	71049	80468	-	gene=UL36	14	Monomer
72440	72463	05:02:01	GGGTGGTCGCGGAAGCCTGGGTGG	CDS	71049	80468	-	gene=UL36	23	Monomer
72617	72635	04:01:01	GGGGGCCCACGGGCGCCGG	CDS	71049	80468	-	gene=UL36	18	Monomer
72677	72700	04:01:01	CCGTGACTGCCGGCCCAGGGGGCC	CDS	71049	80468	-	gene=UL36	23	Monomer
72688	72704	04:01:01	GGCCCAGGGGGCCGCGG	CDS	71049	80468	-	gene=UL36	16	Monomer
72803	72826	05:02:01	CCTCCAGGCCGTGAATCCATGCCC	CDS	71049	80468	-	gene=UL36	23	Monomer
72835	72865	07:04:01	GGGGGGACGGGCTCGCCGGGGGTGGCGTCGG	CDS	71049	80468	-	gene=UL36	30	Monomer
72876	72893	04:01:01	GGGGGCCAGGCTTCCGGG	CDS	71049	80468	-	gene=UL36	17	Monomer
72881	72914	06:03:01	CCAGGCTTCCGGGCCCCAACGAGCCCTCCGCCCC	CDS	71049	80468	-	gene=UL36	33	Monomer
73074	73092	05:02:01	GGTGGCGCTGGCGGCGAGG	CDS	71049	80468	-	gene=UL36	18	Monomer
73097	73110	04:01:01	CCTCGCCGCCCGCC	CDS	71049	80468	-	gene=UL36	13	Monomer
73124	73150	04:01:01	CCTCGGTGGCCTCGCTGCCAACAAACC	CDS	71049	80468	-	gene=UL36	26	Monomer
73175	73200	04:01:01	CCGGGTTTTCCCACAACACCGCGACC	CDS	71049	80468	-	gene=UL36	25	Monomer
73234	73261	05:02:01	GGCGGGCCCCGGGCGAGGGGCCGCTCGG	CDS	71049	80468	-	gene=UL36	27	Monomer
73315	73345	07:04:01	GGGTTCAGGTCGGCGTGCAGGAGGCGGACGG	CDS	71049	80468	-	gene=UL36	30	Monomer
73448	73470	04:01:01	GGGAAAAGGCCGTGGTGTTGCGG	CDS	71049	80468	-	gene=UL36	22	Monomer
73505	73527	05:02:01	CCGCCAGCACCAGGTCCATGGCC	CDS	71049	80468	-	gene=UL36	22	Monomer
73542	73573	09:06:02	GGGGGTGCGGTGGGTGGCGGCGGCCGGCACGG	CDS	71049	80468	-	gene=UL36	31	cluster
73787	73800	04:01:01	CCGCCGCCAGCGCC	CDS	71049	80468	-	gene=UL36	13	Monomer
73866	73888	05:02:01	GGGCGCCAGGGGGTCGGTTTCGG	CDS	71049	80468	-	gene=UL36	22	Monomer
73897	73925	05:02:01	CCGCGGCGCCAGTCTGCCAGCCGCGTGCC	CDS	71049	80468	-	gene=UL36	28	Monomer
73934	73957	05:02:01	GGCCCCGGGTCGGAGGGCCTCCGG	CDS	71049	80468	-	gene=UL36	23	Monomer
73979	74007	05:02:01	GGATGCGGGCGTCTGGATGCGGGGTCAGG	CDS	71049	80468	-	gene=UL36	28	Monomer
74132	74145	04:01:01	CCACCAGCGCCACC	CDS	71049	80468	-	gene=UL36	13	Monomer
74184	74215	05:02:01	GGAGCTCTGGGGTCCGAGCGGCGGCCCCGGGG	CDS	71049	80468	-	gene=UL36	31	Monomer
74306	74337	06:03:01	CCGCCGCATCCATCGAGGCCCCCCATCTCGCC	CDS	71049	80468	-	gene=UL36	31	Monomer
74636	74654	04:01:01	CCAGGGGCCCCGGGCCTCC	CDS	71049	80468	-	gene=UL36	18	Monomer
74783	74814	06:03:01	CCGCCGCGCCCGCGCCCGTCTGGCCTGTGGCC	CDS	71049	80468	-	gene=UL36	31	Monomer
74921	74937	04:01:01	CCGCCAACAGGCCCCCC	CDS	71049	80468	-	gene=UL36	16	Monomer
74957	74992	07:04:01	CCCAGGCCACCCTTGGCACCACCTCGTCCCGCAGCC	CDS	71049	80468	-	gene=UL36	35	Monomer
74993	75016	04:01:01	GGGCGCTCAGGTCGGCGTGTTGGG	CDS	71049	80468	-	gene=UL36	23	Monomer
75017	75052	07:04:01	CCACGCGCCCCCCGAGCTCCTCCACGGCCCCGGCCC	CDS	71049	80468	-	gene=UL36	35	Monomer
75223	75264	08:05:02	CCGAAGCGACCCCATACCTCGTCCCACTCCGCCTCGGCCTCC	CDS	71049	80468	-	gene=UL36	41	cluster
75346	75366	04:01:01	CCCGGGCCGTCGCCGCTGGCC	CDS	71049	80468	-	gene=UL36	20	Monomer
75407	75423	04:01:01	CCAACCAGGCGACCGCC	CDS	71049	80468	-	gene=UL36	16	Monomer
75443	75462	04:01:01	CCTTCTCCGTCTGGTCCACC	CDS	71049	80468	-	gene=UL36	19	Monomer
75473	75510	07:04:01	CCTGATCCGCGATCTCCTCCGCCGAGCGCGCCTGGTCC	CDS	71049	80468	-	gene=UL36	37	Monomer
75519	75538	04:01:01	GGCCACGGTCGCCGGGACGG	CDS	71049	80468	-	gene=UL36	19	Monomer
75611	75640	06:03:01	CCAGCACCTCCCGCAGCCCCGCCGTGACCC	CDS	71049	80468	-	gene=UL36	29	Monomer
75681	75712	05:02:01	GGCGTCCTTGGTATCGGCCAGGTCCTGTCGGG	CDS	71049	80468	-	gene=UL36	31	Monomer
75764	75804	07:04:01	CCACGCGCTCCAGCGCCGCCACGCACGCCACCAGCGCGTCC	CDS	71049	80468	-	gene=UL36	40	Monomer
75891	75903	04:01:01	GGCGGCGGCCAGG	CDS	71049	80468	-	gene=UL36	12	Monomer
75899	75920	04:01:01	CCAGGTCCAGCGCCACGCTTCC	CDS	71049	80468	-	gene=UL36	21	Monomer
75939	75966	05:02:01	GGCCCGGAGGGCGTCCAGGCGATCGCGG	CDS	71049	80468	-	gene=UL36	27	Monomer
76022	76044	04:01:01	CCGGCACGCCCCCCAAGTCTTCC	CDS	71049	80468	-	gene=UL36	22	Monomer
76049	76068	04:01:01	GGTGTAGGACGGCCTCGTGG	CDS	71049	80468	-	gene=UL36	19	Monomer
76091	76137	09:06:02	CCTGGGCCCGCTCCAGCAGCCCCCCCGCCAGCCGCAGAAGCCGCGCC	CDS	71049	80468	-	gene=UL36	46	cluster
76181	76204	04:01:01	CCGCGGCCCCGAAGGCCGCGCTCC	CDS	71049	80468	-	gene=UL36	23	Monomer
76231	76272	08:05:02	GGGGGGAGCATGGGGTGGCGCTGGTTCTCGGGGGTGTATGGG	CDS	71049	80468	-	gene=UL36	41	cluster
76369	76389	04:01:01	CCGTGCGTGCCCGCCAGCGCC	CDS	71049	80468	-	gene=UL36	20	Monomer
76426	76455	05:02:01	CCGCTTTCCACGCGGTCCAGCACGGCCTCC	CDS	71049	80468	-	gene=UL36	29	Monomer
76517	76531	05:02:01	GGTCGGCGGTGGCGG	CDS	71049	80468	-	gene=UL36	14	Monomer
76564	76584	04:01:01	CCGATGACCTTTCCCAGCTCC	CDS	71049	80468	-	gene=UL36	20	Monomer
76602	76618	04:01:01	GGGGGAGTGGTCCCCGG	CDS	71049	80468	-	gene=UL36	16	Monomer
76642	76665	05:02:01	CCCCCGAACCTGCCCTCGTGGCCC	CDS	71049	80468	-	gene=UL36	23	Monomer
76704	76720	04:01:01	GGCCTGGATCAGGGAGG	CDS	71049	80468	-	gene=UL36	16	Monomer
76735	76777	09:06:02	GGTTGGTTGGCGGCCCGGCGCACCTGGACGACAAGGTCGGCGG	CDS	71049	80468	-	gene=UL36	42	cluster
76811	76842	06:03:01	CCACCCGCGCGTCCAGGGCCAACCGAGTCGCC	CDS	71049	80468	-	gene=UL36	31	Monomer
76857	76912	11:08:02	GGCGCTGTCGGCCATGGCCGCTAGGAAGGCCAGGGGGGAGGCCGGGTCGCTGGCGG	CDS	71049	80468	-	gene=UL36	55	cluster
76913	76941	05:02:01	CCGCGCCCAGGGCCGTCACCGCGTCGACC	CDS	71049	80468	-	gene=UL36	28	Monomer
76955	76974	04:01:01	CCCGCACGGCCGCATCCACC	CDS	71049	80468	-	gene=UL36	19	Monomer
77001	77023	04:01:01	GGCGGCGCTGCCGGCGTTGATGG	CDS	71049	80468	-	gene=UL36	22	Monomer
77083	77109	04:01:01	GGAGTCTCTGGGGCGTCGGCGAACAGG	CDS	71049	80468	-	gene=UL36	26	Monomer
77167	77193	04:01:01	GGAGTCGGGTGCTCCAGGGCATCTCGG	CDS	71049	80468	-	gene=UL36	26	Monomer
77199	77241	08:05:02	CCCCAGCAGCCCCCACATGTCCGCCCGCAGCGCCGCCGTAACC	CDS	71049	80468	-	gene=UL36	42	cluster
77276	77289	04:01:01	CCGACCAGCCCGCC	CDS	71049	80468	-	gene=UL36	13	Monomer
77290	77329	08:05:02	GGCAGGGAGGCCCGCAGGGTCGCCAGGACGGCCGGACAGG	CDS	71049	80468	-	gene=UL36	39	cluster
77312	77340	04:01:01	CCAGGACGGCCGGACAGGCCTTTAGCCCC	CDS	71049	80468	-	gene=UL36	28	Monomer
77350	77373	05:02:01	GGGAGGGGGCGCAGGACCCCCTGG	CDS	71049	80468	-	gene=UL36	23	Monomer
77408	77433	05:02:01	CCACCTTCGCCCGCTCCCGCGCTCCC	CDS	71049	80468	-	gene=UL36	25	Monomer
77519	77536	04:01:01	CCATGGCCCGCGCCTGCC	CDS	71049	80468	-	gene=UL36	17	Monomer
77795	77827	06:03:01	GGACGGAGAGCCAGGCCGCCAGGTCCTCGGGGG	CDS	71049	80468	-	gene=UL36	32	Monomer
77805	77820	04:01:01	CCAGGCCGCCAGGTCC	CDS	71049	80468	-	gene=UL36	15	Monomer
77867	77884	04:01:01	GGATGGCCGTGGGGCTGG	CDS	71049	80468	-	gene=UL36	17	Monomer
77893	77914	06:03:01	GGGGGCGGGGCGGGAATGGCGG	CDS	71049	80468	-	gene=UL36	21	Monomer
77972	77992	04:01:01	GGACCACGGGCACGACGGCGG	CDS	71049	80468	-	gene=UL36	20	Monomer
78077	78153	13:10:03	CCTTAACCGCGCCCTCGATCGCCCGACGGGCCTGGGTCCGCACCTCCTCCAGCCGAACCTGAACGGCCTCGGGGCCC	CDS	71049	80468	-	gene=UL36	76	cluster
78173	78195	05:02:01	CCCCCTGCGGGGCCGCCCCGGCC	CDS	71049	80468	-	gene=UL36	22	Monomer
78181	78203	04:01:01	GGGGCCGCCCCGGCCGGGGCGGG	CDS	71049	80468	-	gene=UL36	22	Monomer
78287	78301	05:02:01	CCTCCGCCTCCACCC	CDS	71049	80468	-	gene=UL36	14	Monomer
78596	78646	09:06:02	GGACGAGGGGCAGATGGGCGGCCACGTCGGCCAGGCTCAGGCGCGTGGAGG	CDS	71049	80468	-	gene=UL36	50	cluster
78647	78673	05:02:01	CCAGAAAGTCCCCCACGGCCGTTTTCC	CDS	71049	80468	-	gene=UL36	26	Monomer
78704	78736	07:04:01	GGGCGGCGGCCGGGCCGGCCACCCCGGCCTGGG	CDS	71049	80468	-	gene=UL36	32	Monomer
78713	78732	05:02:01	CCGGGCCGGCCACCCCGGCC	CDS	71049	80468	-	gene=UL36	19	Monomer
78817	78833	04:01:01	GGAGAGGCCGGATACGG	CDS	71049	80468	-	gene=UL36	16	Monomer
78881	78904	05:02:01	GGGCCAGGGCGGCGGAGCACGCGG	CDS	71049	80468	-	gene=UL36	23	Monomer
78970	78987	04:01:01	GGGGGCTCGGGCGAGCGG	CDS	71049	80468	-	gene=UL36	17	Monomer
79007	79034	04:01:01	GGGCCTGTGAGGACGCCGGAACCGTGGG	CDS	71049	80468	-	gene=UL36	27	Monomer
79022	79074	09:06:02	CCGGAACCGTGGGCCCGTCGTCCTCGCCCGCCTCGGCGACCGGCGGCCCGGCC	CDS	71049	80468	-	gene=UL36	52	cluster
79170	79186	04:01:01	GGTTTTGGCAGGGGGGG	CDS	71049	80468	-	gene=UL36	16	Monomer
79230	79273	10:07:02	GGAAGGCGGAGTCCAGGTGGGTCGGCGGCGCTTGGGAAGGCCGG	CDS	71049	80468	-	gene=UL36	43	cluster
79286	79302	04:01:01	CCCGGTGCCGACCAACC	CDS	71049	80468	-	gene=UL36	16	Monomer
79459	79477	04:01:01	CCCTTCAGGGCCACCGCCC	CDS	71049	80468	-	gene=UL36	18	Monomer
79523	79543	05:02:01	CCGACGGACCGGCCGTCCCCC	CDS	71049	80468	-	gene=UL36	20	Monomer
79775	79815	06:03:01	CCGCGGCCGTCAAGTCCGCAGGAGCCGCGGGTTCCGGGCCC	CDS	71049	80468	-	gene=UL36	40	Monomer
79795	79820	04:01:01	GGAGCCGCGGGTTCCGGGCCCGACGG	CDS	71049	80468	-	gene=UL36	25	Monomer
79832	79857	05:02:01	CCATGGCTCCCGCCCACCGTACGTCC	CDS	71049	80468	-	gene=UL36	25	Monomer
79939	79969	05:02:01	GGAAGGCCGTGCGGGTCAAAAAGGTATGCGG	CDS	71049	80468	-	gene=UL36	30	Monomer
79975	80006	05:02:01	CCGTCCCTGAACAGCCCCATCCCTAGGGGGCC	CDS	71049	80468	-	gene=UL36	31	Monomer
80000	80016	04:01:01	GGGGGCCAATGGTTAGG	CDS	71049	80468	-	gene=UL36	16	Monomer
80030	80053	05:02:01	GGGGGCGCAGGGCCCACGGGCCGG	CDS	71049	80468	-	gene=UL36	23	Monomer
80084	80126	07:04:01	CCAGCAGGCCCGCCGCGGGCTCCCCGAAGAAGCCCACCTCGCC	CDS	71049	80468	-	gene=UL36	42	Monomer
80215	80233	04:01:01	GGCGGCCCAGGGCCCGCGG	CDS	71049	80468	-	gene=UL36	18	Monomer
80244	80283	07:04:01	CCACTCGCCCCCCTCGACCAAACATCCCTCGATGGCCTCC	CDS	71049	80468	-	gene=UL36	39	Monomer
80357	80373	04:01:01	CCGACCCCCCCGGCTCC	CDS	71049	80468	-	gene=UL36	16	Monomer
80788	80805	04:01:01	GGGGGTGTTGGAATGAGG	CDS	80713	84084	-	gene=UL37	17	Monomer
80808	80824	04:01:01	CCCCCTCGCGGTCCGCC	CDS	80713	84084	-	gene=UL37	16	Monomer
80834	80851	04:01:01	CCGTGCCCATAGGCCTCC	CDS	80713	84084	-	gene=UL37	17	Monomer
80896	80943	07:04:01	GGCGTCGCGGACCTCCAGGTCCCTGGGAGACTCCGGTCCGGCTAACGG	CDS	80713	84084	-	gene=UL37	47	Monomer
81052	81091	07:04:01	GGAGTCCGGAACCGCGGTCGTCTGGCCCAGGGGGCCGAGG	CDS	80713	84084	-	gene=UL37	39	Monomer
81141	81177	06:03:01	GGTCGGCCGCGGGGCTTTGCGGGGGGGCGTCCTCGGG	CDS	80713	84084	-	gene=UL37	36	Monomer
81198	81221	05:02:01	GGATGGCCGCGGCGCGCTGGTCGG	CDS	80713	84084	-	gene=UL37	23	Monomer
81222	81247	04:01:01	CCGAGCTGACCAAGGGCGCCACGACC	CDS	80713	84084	-	gene=UL37	25	Monomer
81304	81326	04:01:01	GGCCACGGGCTCGGGTCCCGCGG	CDS	80713	84084	-	gene=UL37	22	Monomer
81556	81590	05:02:01	GGTTTCGGTGATGACGGAACGCAGGCTCGCGAGGG	CDS	80713	84084	-	gene=UL37	34	Monomer
81642	81658	04:01:01	CCGCGTCCCCCATGGCC	CDS	80713	84084	-	gene=UL37	16	Monomer
81655	81687	07:04:01	GGCCTCGGGGGGCCAGGGCCCCAGGCGGTCGGG	CDS	80713	84084	-	gene=UL37	32	Monomer
81834	81856	04:01:01	CCTGCAGCACCCCCCGGGCGGCC	CDS	80713	84084	-	gene=UL37	22	Monomer
81898	81912	05:02:01	GGGGGGCGGGGGGGG	CDS	80713	84084	-	gene=UL37	14	Monomer
82012	82049	07:04:01	GGGGCCGAGGCCGCCCCGGGCGGCCGGTTCGAGGAGGG	CDS	80713	84084	-	gene=UL37	37	Monomer
82016	82036	04:01:01	CCGAGGCCGCCCCGGGCGGCC	CDS	80713	84084	-	gene=UL37	20	Monomer
82151	82166	04:01:01	GGGCGGGGAAGGTAGG	CDS	80713	84084	-	gene=UL37	15	Monomer
82194	82210	04:01:01	CCCCGACCACCAGGGCC	CDS	80713	84084	-	gene=UL37	16	Monomer
82232	82252	04:01:01	GGGTCGGCGAGGACGTTGGGG	CDS	80713	84084	-	gene=UL37	20	Monomer
82345	82373	07:04:01	GGACAGCGGCGTGGCCGGGGTGGTGGGGG	CDS	80713	84084	-	gene=UL37	28	Monomer
82428	82448	04:01:01	GGAGAAGGCTGGGTTGACCGG	CDS	80713	84084	-	gene=UL37	20	Monomer
82479	82496	04:01:01	CCCCCACGAGCGCCCGCC	CDS	80713	84084	-	gene=UL37	17	Monomer
82565	82585	05:02:01	CCCCCCGACAGGCCGACCGCC	CDS	80713	84084	-	gene=UL37	20	Monomer
82660	82680	04:01:01	CCCGTATTCCCGCGCCAACCC	CDS	80713	84084	-	gene=UL37	20	Monomer
82769	82795	06:03:01	CCCGCCGCCAGAAACCCCTCCAGGGCC	CDS	80713	84084	-	gene=UL37	26	Monomer
82858	82879	04:01:01	GGAGGGCGAATTGGTATTCTGG	CDS	80713	84084	-	gene=UL37	21	Monomer
82923	82938	04:01:01	GGGCGCCGGCGGAGGG	CDS	80713	84084	-	gene=UL37	15	Monomer
82959	82978	05:02:01	GGCTGGAGACGGCAGGCTGG	CDS	80713	84084	-	gene=UL37	19	Monomer
83364	83386	04:01:01	CCAGGGCCAAGAACCGGAGGCCC	CDS	80713	84084	-	gene=UL37	22	Monomer
83493	83522	05:02:01	GGGCCTCGATGGAGGTCCGCGGGCTCATGG	CDS	80713	84084	-	gene=UL37	29	Monomer
83569	83624	10:07:02	GGCGCACTGGCGGACGCGGACCGGCCCCAGGGCCGCCGCGGTGCGCAGGCCGGCGG	CDS	80713	84084	-	gene=UL37	55	cluster
83589	83605	04:01:01	CCGGCCCCAGGGCCGCC	CDS	80713	84084	-	gene=UL37	16	Monomer
83673	83701	05:02:01	CCTTGATGACCTCCATCTCCCGGAAGGCC	CDS	80713	84084	-	gene=UL37	28	Monomer
83694	83719	06:03:01	GGAAGGCCTGGTCGGGGGCCTCGGGG	CDS	80713	84084	-	gene=UL37	25	Monomer
83766	83798	05:02:01	CCAAGAGCGCCGTCTCCGGAAGCCCGTGGGCCC	CDS	80713	84084	-	gene=UL37	32	Monomer
83910	83956	07:04:01	CCGTGGCCAGAAACGCCGGGTCGTCCGCCCCGTTTGCCGTCTCGGCC	CDS	80713	84084	-	gene=UL37	46	Monomer
83953	83989	09:06:02	GGCCGTGGGGGTTGGCGGTTGGCGAAGGCCGGCTAGG	CDS	80713	84084	-	gene=UL37	36	cluster
84022	84041	05:02:01	GGGCGGACCGGCGGGTGAGG	CDS	80713	84084	-	gene=UL37	19	Monomer
84052	84076	05:02:01	GGGGGCCTCGGACGGGAGACCGCGG	CDS	80713	84084	-	gene=UL37	24	Monomer
84538	84563	05:02:01	CCAATCCGCTACCCGCAACCCCTTCC	CDS	84531	85928	+	gene=UL38	25	Monomer
84718	84736	04:01:01	GGTTGCTTGGCCTGGACGG	CDS	84531	85928	+	gene=UL38	18	Monomer
84935	84989	11:08:02	CCCCGCCGACCTGCCTCACCTGGCCCACCAGCGCGCCCCGCCAGGCCGGCAGACC	CDS	84531	85928	+	gene=UL38	54	cluster
84994	85012	04:01:01	GGCTGGGCGAGGCCTGGGG	CDS	84531	85928	+	gene=UL38	18	Monomer
85176	85200	05:02:01	GGGACGCGGGTGGGGGCGCGCCTGG	CDS	84531	85928	+	gene=UL38	24	Monomer
85256	85299	07:04:01	GGTCATGCGGTTTTTCGGGGGGCTGGTGTCGTGGGTCACCCAGG	CDS	84531	85928	+	gene=UL38	43	Monomer
85318	85338	04:01:01	CCGCCGTGTGCGCCGGGCCCC	CDS	84531	85928	+	gene=UL38	20	Monomer
85332	85347	04:01:01	GGGCCCCAGGAGGCGG	CDS	84531	85928	+	gene=UL38	15	Monomer
85354	85393	08:05:02	CCGGCCACCCGGGCCGGCCCCGCTCGGCCGTGATCCTCCC	CDS	84531	85928	+	gene=UL38	39	cluster
85427	85449	05:02:01	GGGGCTGGGGGGCCCGGGCGCGG	CDS	84531	85928	+	gene=UL38	22	Monomer
85475	85491	04:01:01	CCGCCAGCGCCGGGACC	CDS	84531	85928	+	gene=UL38	16	Monomer
85539	85580	07:04:01	GGGTTGGAGCCGGCCCTGGAGCGGCTGTTTGGGCGCCTCCGG	CDS	84531	85928	+	gene=UL38	41	Monomer
85738	85757	04:01:01	GGCAGCCGGACCTGCGGGGG	CDS	84531	85928	+	gene=UL38	19	Monomer
85824	85844	04:01:01	CCCCGCTGCCTGCACCGCACC	CDS	84531	85928	+	gene=UL38	20	Monomer
85883	85917	07:04:01	GGAAGGCGTGGTGTGGCGCCCCGGCGAGTGGCGGG	CDS	84531	85928	+	gene=UL38	34	Monomer
86447	86472	06:03:01	CCAGCCGCCCAGCCGCATCCTCTCCC	CDS	86443	89856	+	gene=UL39	25	Monomer
86483	86513	08:05:02	GGGCCCCGGTTGGGGGACAGGAGGCCGGCGG	CDS	86443	89856	+	gene=UL39	30	cluster
86507	86530	04:01:01	CCGGCGGCCCCAGCGCAGCCACCC	CDS	86443	89856	+	gene=UL39	23	Monomer
86532	86548	04:01:01	GGGGGAGGCCGCCGGGG	CDS	86443	89856	+	gene=UL39	16	Monomer
86540	86569	06:03:01	CCGCCGGGGCCCCTCTCGCCCACGGCCACC	CDS	86443	89856	+	gene=UL39	29	Monomer
86620	86638	04:01:01	CCCGGGTCCGCGTCCTACC	CDS	86443	89856	+	gene=UL39	18	Monomer
86715	86751	07:04:01	CCCCCAGGACCCGGGGGCCGCGGCATCCCCCGCTCCC	CDS	86443	89856	+	gene=UL39	36	Monomer
86721	86737	04:01:01	GGACCCGGGGGCCGCGG	CDS	86443	89856	+	gene=UL39	16	Monomer
86773	86793	04:01:01	GGAGCCGGCAGCGACGGCGGG	CDS	86443	89856	+	gene=UL39	20	Monomer
86961	86980	05:02:01	GGTATTCGGGGGGGAGGGGG	CDS	86443	89856	+	gene=UL39	19	Monomer
87036	87061	05:02:01	GGATGACTCGGAGGACACGGACTCGG	CDS	86443	89856	+	gene=UL39	25	Monomer
87210	87249	07:04:01	CCCCGGGACCCCCGGCCCGGGCGCCGACGCCGGTGGTCCC	CDS	86443	89856	+	gene=UL39	39	Monomer
87261	87285	04:01:01	CCCACACGCGCCGACGCCAGAGGCC	CDS	86443	89856	+	gene=UL39	24	Monomer
87282	87301	04:01:01	GGCCGGCGCTGGTCTTGCGG	CDS	86443	89856	+	gene=UL39	19	Monomer
87302	87319	04:01:01	CCGATCCCGCCGTGGCCC	CDS	86443	89856	+	gene=UL39	17	Monomer
87315	87351	06:03:01	GGCCCGGGACGACGCGGAGGGGCTTTCGGACCCCCGG	CDS	86443	89856	+	gene=UL39	36	Monomer
87374	87388	04:01:01	CCTACCCCGTCCCCC	CDS	86443	89856	+	gene=UL39	14	Monomer
87610	87623	04:01:01	CCTCCGGTCCCGCC	CDS	86443	89856	+	gene=UL39	13	Monomer
87696	87721	05:02:01	CCGGTCCGCTCGCCTTTACCGCATCC	CDS	86443	89856	+	gene=UL39	25	Monomer
87738	87765	05:02:01	CCTGCGGATCCGGACCCGGGAGGCCTCC	CDS	86443	89856	+	gene=UL39	27	Monomer
87743	87760	04:01:01	GGATCCGGACCCGGGAGG	CDS	86443	89856	+	gene=UL39	17	Monomer
87789	87822	06:03:01	GGAAGTGGCCCTGGATTTTGGCCTGACGGAAAGG	CDS	86443	89856	+	gene=UL39	33	Monomer
87846	87868	04:01:01	GGTGATCCTGGCCCAGGCTCTGG	CDS	86443	89856	+	gene=UL39	22	Monomer
88062	88084	04:01:01	GGGGCGAGAGGGGTCGTGGTGGG	CDS	86443	89856	+	gene=UL39	22	Monomer
88104	88123	05:02:01	CCACCGCCTCTACGACCACC	CDS	86443	89856	+	gene=UL39	19	Monomer
88132	88146	04:01:01	CCGTCGACCCCCGCC	CDS	86443	89856	+	gene=UL39	14	Monomer
88191	88212	05:02:01	CCTGGTAAACCCCCAGGCCACC	CDS	86443	89856	+	gene=UL39	21	Monomer
88310	88326	04:01:01	CCGGCCCCGGGACCGCC	CDS	86443	89856	+	gene=UL39	16	Monomer
88799	88824	05:02:01	CCATCGCCGGCTCCAACCTCTGCACC	CDS	86443	89856	+	gene=UL39	25	Monomer
88833	88854	05:02:01	CCATCCGGCCTCCAAGCGATCC	CDS	86443	89856	+	gene=UL39	21	Monomer
89027	89051	04:01:01	GGTCCATGGGAATCGGCATGCAGGG	CDS	86443	89856	+	gene=UL39	24	Monomer
89250	89281	05:02:01	GGACGCCCGGCCGCGGTACGAGGGCGAGTGGG	CDS	86443	89856	+	gene=UL39	31	Monomer
89344	89355	04:01:01	CCCACCGCCGCC	CDS	86443	89856	+	gene=UL39	11	Monomer
89390	89407	04:01:01	CCCCCCTGTTCACCAACC	CDS	86443	89856	+	gene=UL39	17	Monomer
89658	89677	04:01:01	CCATAGCCAATCCATGACCC	CDS	86443	89856	+	gene=UL39	19	Monomer
89688	89703	04:01:01	GGAGAAGGCGGACGGG	CDS	86443	89856	+	gene=UL39	15	Monomer
89705	89740	08:05:02	CCCTCCCAGCCTCCACCCTGGTCCGCCTTCTGGTCC	CDS	86443	89856	+	gene=UL39	35	cluster
89993	90026	05:02:01	CCTGGCGATCCAGATTCCAAAGTGCCCCGACCCC	CDS	89925	90947	+	gene=UL40	33	Monomer
90065	90093	05:02:01	CCACCTGCGCTCCCTCAGCATCCTTAACC	CDS	89925	90947	+	gene=UL40	28	Monomer
90122	90135	04:01:01	GGGGGACGAGGAGG	CDS	89925	90947	+	gene=UL40	13	Monomer
90191	90210	04:01:01	CCTGTCGGCCGCCGACGACC	CDS	89925	90947	+	gene=UL40	19	Monomer
90212	90241	05:02:01	GGTTACGGAAAACCTGGGCGGCCTCTCCGG	CDS	89925	90947	+	gene=UL40	29	Monomer
90224	90243	04:01:01	CCTGGGCGGCCTCTCCGGCC	CDS	89925	90947	+	gene=UL40	19	Monomer
90376	90407	07:04:01	CCGGTACCATCAACCACCCGGCCATCCGCGCC	CDS	89925	90947	+	gene=UL40	31	Monomer
90410	90438	06:03:01	GGTGGACTGGTTGGAAGCGCGGGTGCGGG	CDS	89925	90947	+	gene=UL40	28	Monomer
90499	90540	08:05:02	CCGCCTCGTTTGCCGCCATCGCCTACCTTCGCACCAACAACC	CDS	89925	90947	+	gene=UL40	41	cluster
90643	90660	05:02:01	CCAAGCCCCCGCCCGACC	CDS	89925	90947	+	gene=UL40	17	Monomer
90749	90762	04:01:01	GGCGGCGCTGGCGG	CDS	89925	90947	+	gene=UL40	13	Monomer
90832	90878	09:06:02	CCGCCCCACCCCCCGACGCCAGCTTTCCGCTGAGCCTCATGTCCACC	CDS	89925	90947	+	gene=UL40	46	cluster
91209	91225	04:01:01	GGGTGGGGGGGCCTGGG	CDS	91167	92636	-	gene=UL41	16	Monomer
91310	91332	04:01:01	GGATGTCCTGGTAGATAGGCAGG	CDS	91167	92636	-	gene=UL41	22	Monomer
91347	91370	05:02:01	CCACGGCCCCCGCTCCTTGGGGCC	CDS	91167	92636	-	gene=UL41	23	Monomer
91416	91437	04:01:01	GGTGATGGTCATGGGATCGGGG	CDS	91167	92636	-	gene=UL41	21	Monomer
91448	91489	06:03:01	GGGACTCTGGGGCGTCGTGGATGACGTGGCGTCGCCGGTTGG	CDS	91167	92636	-	gene=UL41	41	Monomer
91566	91597	06:03:01	GGAGGACGACCTGGGGCCGGGGTGGCCCCCGG	CDS	91167	92636	-	gene=UL41	31	Monomer
91575	91595	04:01:01	CCTGGGGCCGGGGTGGCCCCC	CDS	91167	92636	-	gene=UL41	20	Monomer
91607	91623	04:01:01	GGGGATCCAGGGGGAGG	CDS	91167	92636	-	gene=UL41	16	Monomer
91692	91735	09:06:02	GGTGCCGCCGGCGGCCGGCGGCAGAGGGGGCCTGGTTTCCGTGG	CDS	91167	92636	-	gene=UL41	43	cluster
91757	91774	04:01:01	GGCGGATGGCCCGCCGGG	CDS	91167	92636	-	gene=UL41	17	Monomer
91827	91893	13:10:03	GGAGGCGTAGGTGTTATTGGGATGGAGGTCGGTGTGGCAGCGGACAAAGAGGGCCAGGAACTGGGGG	CDS	91167	92636	-	gene=UL41	66	cluster
92057	92073	04:01:01	CCGCCTCCAGCTGACCC	CDS	91167	92636	-	gene=UL41	16	Monomer
92138	92185	09:06:02	GGGCCGGCTTCGAGGGCGCGGCGGACGGCAGCGCGGCTCCGGACCCGG	CDS	91167	92636	-	gene=UL41	47	cluster
92176	92208	07:04:01	CCGGACCCGGCCGTCCCCCGGGTCCCCGAGGCC	CDS	91167	92636	-	gene=UL41	32	Monomer
92235	92287	11:08:02	GGAAAAGGCAGAGCTGGGTCTGGAGTCGGTGATGGGGGAAGGCGGTGGAGAGG	CDS	91167	92636	-	gene=UL41	52	cluster
92303	92317	04:01:01	CCTCCTCGTCCGTCC	CDS	91167	92636	-	gene=UL41	14	Monomer
92336	92353	04:01:01	GGGCCAGGATGGCCTTGG	CDS	91167	92636	-	gene=UL41	17	Monomer
92534	92551	04:01:01	GGTCCACGGCAATGGGGG	CDS	91167	92636	-	gene=UL41	17	Monomer
92559	92581	04:01:01	CCCGGCCGGGGCCCCAAGGCCCC	CDS	91167	92636	-	gene=UL41	22	Monomer
92562	92583	04:01:01	GGCCGGGGCCCCAAGGCCCCGG	CDS	91167	92636	-	gene=UL41	21	Monomer
93137	93150	05:02:01	CCCCCGCCTCCCCC	CDS	93112	94578	+	gene=UL42	13	Monomer
93178	93196	05:02:01	GGGCAGCCGGAGGAGGGGG	CDS	93112	94578	+	gene=UL42	18	Monomer
93374	93400	05:02:01	GGTATCGCTGGCGCGGACCCACGGCGG	CDS	93112	94578	+	gene=UL42	26	Monomer
93452	93469	04:01:01	CCAACCAGTACCCGGACC	CDS	93112	94578	+	gene=UL42	17	Monomer
93476	93502	05:02:01	GGGTGGAGTTGGCGATCACGGGCCAGG	CDS	93112	94578	+	gene=UL42	26	Monomer
93686	93711	05:02:01	CCGGGGCCGATAGTGCCACGCCCACC	CDS	93112	94578	+	gene=UL42	25	Monomer
93743	93781	05:02:01	CCGTGTTCACCACGAGTACCTGCGTCACCTTTGCTGCCC	CDS	93112	94578	+	gene=UL42	38	Monomer
93800	93831	06:03:01	CCAGCACCAGCACCCAGGTCCAGATCCTGTCC	CDS	93112	94578	+	gene=UL42	31	Monomer
93846	93859	04:01:01	GGCGGGCCAGGCGG	CDS	93112	94578	+	gene=UL42	13	Monomer
93852	93870	04:01:01	CCAGGCGGCCGCCAACGCC	CDS	93112	94578	+	gene=UL42	18	Monomer
93957	93968	04:01:01	GGTCGGCGGGGG	CDS	93112	94578	+	gene=UL42	11	Monomer
93984	94002	04:01:01	CCTCACGACCCCCGTCCCC	CDS	93112	94578	+	gene=UL42	18	Monomer
94016	94029	04:01:01	CCGCCACCGGTCCC	CDS	93112	94578	+	gene=UL42	13	Monomer
94114	94140	04:01:01	GGGAGCTCGGCCTCCCGGGCCTCTGGG	CDS	93112	94578	+	gene=UL42	26	Monomer
94220	94237	05:02:01	GGGCGGGAGAGGCGGGGG	CDS	93112	94578	+	gene=UL42	17	Monomer
94238	94259	04:01:01	CCTTGCATGCCTGTCCGATGCC	CDS	93112	94578	+	gene=UL42	21	Monomer
94295	94315	05:02:01	GGGGGCGCTCGGGGGGCGAGG	CDS	93112	94578	+	gene=UL42	20	Monomer
94419	94435	05:02:01	GGCGGACGGGACGGCGG	CDS	93112	94578	+	gene=UL42	16	Monomer
94436	94459	05:02:01	CCCGTCCCGCCGCTCCAGACGCCC	CDS	93112	94578	+	gene=UL42	23	Monomer
94515	94556	08:05:02	CCCCGGCGCCTTCTCCGCCTTCCGGGGGGGCCCCCAAACCCC	CDS	93112	94578	+	gene=UL42	41	cluster
94816	94833	04:01:01	CCACCGGGCCGTGTCCCC	CDS	94799	96052	+	gene=UL43	17	Monomer
94834	94853	05:02:01	GGAGGACGGCCAGGGACGGG	CDS	94799	96052	+	gene=UL43	19	Monomer
94885	94903	05:02:01	GGGGGCCCTGGCGCGGGGG	CDS	94799	96052	+	gene=UL43	18	Monomer
95086	95102	05:02:01	GGCGGCCGGTGGAGCGG	CDS	94799	96052	+	gene=UL43	16	Monomer
95143	95165	05:02:01	GGGGGCCCCGGCCCCGGGCCCGG	CDS	94799	96052	+	gene=UL43	22	Monomer
95267	95293	05:02:01	GGCACCCTGGGGATGGTCGTCGGCGGG	CDS	94799	96052	+	gene=UL43	26	Monomer
95322	95335	04:01:01	GGTGGATCGGTGGG	CDS	94799	96052	+	gene=UL43	13	Monomer
95336	95356	05:02:01	CCCGCCGCGGCCGCCCTGGCC	CDS	94799	96052	+	gene=UL43	20	Monomer
95344	95381	08:05:02	GGCCGCCCTGGCCGCGGCGGTGTTGGCGGGCCCGGGGG	CDS	94799	96052	+	gene=UL43	37	cluster
95416	95429	04:01:01	CCCCGACCACCGCC	CDS	94799	96052	+	gene=UL43	13	Monomer
95540	95581	06:03:01	GGGCCGCCGGCCGATGAGGTCGCACCGGCCAGGGTCGCGCGG	CDS	94799	96052	+	gene=UL43	41	Monomer
95669	95696	05:02:01	CCGGGCCCGGGCCTGCCGCTGTGGCCCC	CDS	94799	96052	+	gene=UL43	27	Monomer
95708	95735	06:03:01	GGAGGCCATGTGGCGGTGGCCCTGACGG	CDS	94799	96052	+	gene=UL43	27	Monomer
95884	95905	04:01:01	GGCGCAGGTGCTGGGGCTCCGG	CDS	94799	96052	+	gene=UL43	21	Monomer
95919	95951	07:04:01	GGAAGGACCCCGGGGACGGGGCCCGGTTGGCGG	CDS	94799	96052	+	gene=UL43	32	Monomer
95989	96005	04:01:01	GGGGTTTGGGGTGGGGG	CDS	94799	96052	+	gene=UL43	16	Monomer
96022	96045	05:02:01	GGGGTCAACGGGCGGGCGGTCGGG	CDS	94799	96052	+	gene=UL43	23	Monomer
96332	96354	04:01:01	CCTTGCCGTGGTCCTGTGGAGCC	CDS	96312	97847	+	gene=UL44	22	Monomer
96361	96390	07:04:01	GGCTCGGGGCGGGGGTGTCCGGGGGCTCGG	CDS	96312	97847	+	gene=UL44	29	Monomer
96397	96419	05:02:01	CCTCCACCGGGCCCACGATCACC	CDS	96312	97847	+	gene=UL44	22	Monomer
96463	96484	05:02:01	CCCCCGGGTCAGCCGCCAGCCC	CDS	96312	97847	+	gene=UL44	21	Monomer
96493	96515	04:01:01	CCCCCACATCGACCCCAAACCCC	CDS	96312	97847	+	gene=UL44	22	Monomer
96640	96650	04:01:01	CCACCCCCGCC	CDS	96312	97847	+	gene=UL44	10	Monomer
96659	96683	05:02:01	CCGCCCCACTAAACCCCCCGGGCCC	CDS	96312	97847	+	gene=UL44	24	Monomer
96695	96714	04:01:01	CCGCCGCGACCCATTGGCCC	CDS	96312	97847	+	gene=UL44	19	Monomer
96710	96729	04:01:01	GGCCCGGTACGGCTCGCGGG	CDS	96312	97847	+	gene=UL44	19	Monomer
96796	96834	07:04:01	CCATGGGTCCGTCCCCCCCAATCGCTCCGGCTCCCGACC	CDS	96312	97847	+	gene=UL44	38	Monomer
96895	96915	05:02:01	CCCCCAACCTAACGGACCCCC	CDS	96312	97847	+	gene=UL44	20	Monomer
96925	96946	06:03:01	GGGCGGAGGGGGCCGGCCCGGG	CDS	96312	97847	+	gene=UL44	21	Monomer
96937	96958	05:02:01	CCGGCCCGGGCGCCGACCCTCC	CDS	96312	97847	+	gene=UL44	21	Monomer
96973	96990	04:01:01	CCGGGCCGCTGCCGACCC	CDS	96312	97847	+	gene=UL44	17	Monomer
97043	97059	04:01:01	GGCCTGGGGCCGGATGG	CDS	96312	97847	+	gene=UL44	16	Monomer
97094	97111	04:01:01	CCGCATGTTCCGCCCCCC	CDS	96312	97847	+	gene=UL44	17	Monomer
97174	97199	05:02:01	CCGCCGCCTACTACCCGCGTAACCCC	CDS	96312	97847	+	gene=UL44	25	Monomer
97313	97329	04:01:01	GGCTGTCGGCGGCCAGG	CDS	96312	97847	+	gene=UL44	16	Monomer
97325	97353	06:03:01	CCAGGTCCCCCCGCGGACCTTCACCTGCC	CDS	96312	97847	+	gene=UL44	28	Monomer
97422	97439	04:01:01	CCGCGGCCAACCATCACC	CDS	96312	97847	+	gene=UL44	17	Monomer
97442	97477	06:03:01	GGAATTTGGGGTCCGGCATGTGGTCTGCACGGCCGG	CDS	96312	97847	+	gene=UL44	35	Monomer
97532	97560	05:02:01	GGCGGCTAAGTCGGCCGTTACGGCCCAGG	CDS	96312	97847	+	gene=UL44	28	Monomer
97578	97595	04:01:01	GGGCTGGCTACGGTCCGG	CDS	96312	97847	+	gene=UL44	17	Monomer
97592	97607	04:01:01	CCGGTCCACCCTGCCC	CDS	96312	97847	+	gene=UL44	15	Monomer
97639	97661	04:01:01	GGTTGACCGGATATCCGGCCGGG	CDS	96312	97847	+	gene=UL44	22	Monomer
97645	97667	04:01:01	CCGGATATCCGGCCGGGATTCCC	CDS	96312	97847	+	gene=UL44	22	Monomer
97691	97715	06:03:01	CCAGCCCCCACCCAGGGACCCCACC	CDS	96312	97847	+	gene=UL44	24	Monomer
98058	98089	06:03:01	CCTACCGGCCCCTGGGCCCCGGGACACCCCCC	CDS	98033	98551	+	gene=UL45	31	Monomer
98113	98131	04:01:01	GGCCTGGGTTGGCGTCGGG	CDS	98033	98551	+	gene=UL45	18	Monomer
98247	98263	04:01:01	CCTGGGATCCGACCCCC	CDS	98033	98551	+	gene=UL45	16	Monomer
98278	98289	04:01:01	GGCGGTCGGCGG	CDS	98033	98551	+	gene=UL45	11	Monomer
98298	98318	04:01:01	CCCCGGCGACCCTGATCCCCC	CDS	98033	98551	+	gene=UL45	20	Monomer
98374	98408	06:03:01	GGGCTACTGGTGGGTGAGCGGAGACGGCATTCGGG	CDS	98033	98551	+	gene=UL45	34	Monomer
100032	100060	06:03:01	GGTTGGCTAGGCGCGTCAGGTGGCCCAGG	CDS	98797	100953	-	gene=UL46	28	Monomer
100071	100087	04:01:01	CCGCCGCCCTGAGCGCC	CDS	98797	100953	-	gene=UL46	16	Monomer
100103	100129	04:01:01	CCGGTCGTGCCGCTGGGACCCCGGTCC	CDS	98797	100953	-	gene=UL46	26	Monomer
100149	100173	05:02:01	CCGCGGGCGCCTCCGGGCTGCCGCC	CDS	98797	100953	-	gene=UL46	24	Monomer
100178	100200	05:02:01	GGGAGGAACCGGCGATTGGAGGG	CDS	98797	100953	-	gene=UL46	22	Monomer
100227	100256	05:02:01	CCGTCGTCCACAGCATCCAGGACGCCCACC	CDS	98797	100953	-	gene=UL46	29	Monomer
100303	100336	06:03:01	GGTGTCGGTGCTGGGGCGGCTTGGGTCCGCCGGG	CDS	98797	100953	-	gene=UL46	33	Monomer
100383	100418	07:04:01	GGCCGGCCACGGTGGCGGCGTACTTGGCCGCCACGG	CDS	98797	100953	-	gene=UL46	35	Monomer
100507	100536	04:01:01	GGGGTCCTCGGGGACGTCCAGGCCGCTGGG	CDS	98797	100953	-	gene=UL46	29	Monomer
100572	100599	05:02:01	GGATGGCGCGGCTCAACTGGCCGCCGGG	CDS	98797	100953	-	gene=UL46	27	Monomer
100605	100621	04:01:01	CCACCTCGCCCAGCGCC	CDS	98797	100953	-	gene=UL46	16	Monomer
100884	100906	05:02:01	GGATCAGGTTGGCAGGCGTCAGG	CDS	98797	100953	-	gene=UL46	22	Monomer
98830	98866	07:04:01	GGTCAGGAGGGCGCTCAGGGCGGCGACGTTGGTCGGG	CDS	98797	100953	-	gene=UL46	36	Monomer
99091	99109	04:01:01	CCCCCCGTCCTCGCTCACC	CDS	98797	100953	-	gene=UL46	18	Monomer
99156	99188	07:04:01	GGGCCGAGGCGGCGTGGGTGGCTTTGCGGCGGG	CDS	98797	100953	-	gene=UL46	32	Monomer
99303	99316	04:01:01	GGACGAGGAGGGGG	CDS	98797	100953	-	gene=UL46	13	Monomer
99360	99378	05:02:01	GGGCCGGGAGGCGCGGGGG	CDS	98797	100953	-	gene=UL46	18	Monomer
99406	99445	07:04:01	GGCCGGCTGTGTGGCCGCAGCGGGGGGCTCGGCGACCGGG	CDS	98797	100953	-	gene=UL46	39	Monomer
99486	99518	06:03:01	GGCGCCTCCGGAACCTCCGGGTGGACGCGGGGG	CDS	98797	100953	-	gene=UL46	32	Monomer
99490	99503	04:01:01	CCTCCGGAACCTCC	CDS	98797	100953	-	gene=UL46	13	Monomer
99528	99552	07:04:01	GGCGAGGTCGGGGGAGGGGCGGGGG	CDS	98797	100953	-	gene=UL46	24	Monomer
99585	99604	04:01:01	CCCGACAGGTCCCACCCCCC	CDS	98797	100953	-	gene=UL46	19	Monomer
99613	99640	05:02:01	CCCCCCCGGGCCGCTGGCCATGTCGTCC	CDS	98797	100953	-	gene=UL46	27	Monomer
99641	99656	04:01:01	GGGGGAGGCCCCGCGG	CDS	98797	100953	-	gene=UL46	15	Monomer
99735	99763	05:02:01	CCGCGGCCAGGGCGGCCCCGAACCAAGCC	CDS	98797	100953	-	gene=UL46	28	Monomer
99843	99863	04:01:01	CCTGGCTGTCCACCGCGGCCC	CDS	98797	100953	-	gene=UL46	20	Monomer
99987	100028	07:04:01	CCACGGTCCCGTACGTACCGCCGCTCCGCTTGCCGGTCTGCC	CDS	98797	100953	-	gene=UL46	41	Monomer
101149	101171	04:01:01	CCACCACGCGGACCCGCGGGCCC	CDS	101036	103117	-	gene=UL47	22	Monomer
101249	101282	07:04:01	GGACACGGGGGCCCGGGGCGCTGAGGAGGCGGGG	CDS	101036	103117	-	gene=UL47	33	Monomer
101330	101340	04:01:01	GGCGGGGGTGG	CDS	101036	103117	-	gene=UL47	10	Monomer
101353	101372	04:01:01	GGGGCTGGGTCGCTCGGAGG	CDS	101036	103117	-	gene=UL47	19	Monomer
101403	101428	05:02:01	CCCACCTCGGGGGCCGTGAATCCCCC	CDS	101036	103117	-	gene=UL47	25	Monomer
101501	101523	04:01:01	GGCGGCCAGAATGGCGCGCGTGG	CDS	101036	103117	-	gene=UL47	22	Monomer
101524	101544	04:01:01	CCGCCGCGTCGTCCCGGCGCC	CDS	101036	103117	-	gene=UL47	20	Monomer
101740	101756	04:01:01	CCTCCCGCGCCACGTCC	CDS	101036	103117	-	gene=UL47	16	Monomer
101794	101852	11:08:02	CCCCCACGACCACCGAGAGCCACTGGACCGTCTGCTCCGCCATCACCGCCAGCACATCC	CDS	101036	103117	-	gene=UL47	58	cluster
101917	101942	05:02:01	GGGCGAGCAGGGCCCCGGTGGCCAGG	CDS	101036	103117	-	gene=UL47	25	Monomer
101953	101970	04:01:01	GGCCGGCATAGCGGGCGG	CDS	101036	103117	-	gene=UL47	17	Monomer
102050	102072	05:02:01	GGCGTCGGGGCCGGATTGGGGGG	CDS	101036	103117	-	gene=UL47	22	Monomer
102099	102121	04:01:01	GGCACGGCCGCGGCCCCGACGGG	CDS	101036	103117	-	gene=UL47	22	Monomer
102335	102353	04:01:01	CCAGGCCAACGCCTCGCCC	CDS	101036	103117	-	gene=UL47	18	Monomer
102383	102399	04:01:01	GGGGTTGTCGGGGGAGG	CDS	101036	103117	-	gene=UL47	16	Monomer
102475	102495	04:01:01	GGGCTAGGGCGGAGCGCACGG	CDS	101036	103117	-	gene=UL47	20	Monomer
102544	102563	04:01:01	CCGCCCGGAGCTCCGGGCCC	CDS	101036	103117	-	gene=UL47	19	Monomer
102573	102590	05:02:01	CCCTCCAGAACCTCCACC	CDS	101036	103117	-	gene=UL47	17	Monomer
102607	102628	06:03:01	CCCCGCCGCCGTCCTCCGGCCC	CDS	101036	103117	-	gene=UL47	21	Monomer
102691	102726	07:04:01	CCACCCGCGAACCGCCGACCCGCCCCAAAATAGCCC	CDS	101036	103117	-	gene=UL47	35	Monomer
102741	102764	05:02:01	CCCAGGTATCCCCCCTGCCGGGCC	CDS	101036	103117	-	gene=UL47	23	Monomer
102760	102781	04:01:01	GGGCCTGCGGAGGACCGCGGGG	CDS	101036	103117	-	gene=UL47	21	Monomer
102948	102968	05:02:01	CCCGCCATCTCCTCCAGAGCC	CDS	101036	103117	-	gene=UL47	20	Monomer
103013	103037	04:01:01	CCCCATGAACCCCACCCCATCGCCC	CDS	101036	103117	-	gene=UL47	24	Monomer
103055	103077	06:03:01	GGGCGAGGCGCGGGGGCGGGTGG	CDS	101036	103117	-	gene=UL47	22	Monomer
103689	103708	05:02:01	GGGGGCGGAGTCGTGGGGGG	CDS	103608	105080	-	gene=UL48	19	Monomer
103781	103799	04:01:01	CCATCGCCACGTCCTCGCC	CDS	103608	105080	-	gene=UL48	18	Monomer
103872	103892	04:01:01	GGGGAGAAAGGACAGGCGCGG	CDS	103608	105080	-	gene=UL48	20	Monomer
103895	103908	04:01:01	CCGCCAGCCCCGCC	CDS	103608	105080	-	gene=UL48	13	Monomer
104132	104151	04:01:01	CCCCTGGCTCCTCCGTAGCC	CDS	103608	105080	-	gene=UL48	19	Monomer
104349	104377	04:01:01	GGCGTACGCGGCCCATAGGATCTCGCGGG	CDS	103608	105080	-	gene=UL48	28	Monomer
104519	104548	05:02:01	GGACGCTGGCGCGCAGGTACCGGTACAGGG	CDS	103608	105080	-	gene=UL48	29	Monomer
104645	104677	06:03:01	GGCCGTCGCGGGTGGCCGGAAGCGTAGGGAAGG	CDS	103608	105080	-	gene=UL48	32	Monomer
104732	104745	04:01:01	CCCCCCATTCCACC	CDS	103608	105080	-	gene=UL48	13	Monomer
104783	104804	05:02:01	GGTACAGGTCGGCGTTGGTCGG	CDS	103608	105080	-	gene=UL48	21	Monomer
105517	105550	06:03:01	GGAGCGGGCTGGGGCTCGAGGTCGCTCGGTGGGG	CDS	105487	106392	-	gene=UL49	33	Monomer
105741	105752	04:01:01	CCGCCGCCATCC	CDS	105487	106392	-	gene=UL49	11	Monomer
105765	105781	04:01:01	CCGCCAGGCGCCCGACC	CDS	105487	106392	-	gene=UL49	16	Monomer
105809	105827	04:01:01	CCGGCCACCCGGGGGGTCC	CDS	105487	106392	-	gene=UL49	18	Monomer
105889	105909	04:01:01	GGGTGTCTTGGATCGGGTTGG	CDS	105487	106392	-	gene=UL49	20	Monomer
105922	105956	07:04:01	GGGGGCGTCTGGGAGTGCGGCGGATTCTGGCTGGG	CDS	105487	106392	-	gene=UL49	34	Monomer
105981	106016	07:04:01	CCGCCGCCGGGGCCGCGGGGGCCTTAGTCGCCACCC	CDS	105487	106392	-	gene=UL49	35	Monomer
106020	106050	08:05:02	GGGTTCGGGGGGCCCGGGGGGCGGTGGTGGG	CDS	105487	106392	-	gene=UL49	30	cluster
106058	106074	04:01:01	CCGGCCCCTCCGGACCC	CDS	105487	106392	-	gene=UL49	16	Monomer
106060	106089	06:03:01	GGCCCCTCCGGACCCAGCGGGTGGCGGAGG	CDS	105487	106392	-	gene=UL49	29	Monomer
106138	106156	04:01:01	CCGCGTCCGGGGGACCTCC	CDS	105487	106392	-	gene=UL49	18	Monomer
106260	106296	07:04:01	GGGCGCCACGGCGGGAGGTGTCAGGCGGACTATCGGG	CDS	105487	106392	-	gene=UL49	36	Monomer
106907	106932	04:01:01	CCCCGCGCGGGCCCGCGTCTCCCGCC	CDS	106719	106994	-	gene=UL49A	25	Monomer
107049	107089	07:04:01	GGACAGCTTGGGTCGGGGGTACGATGGCGACTGGCACACGG	CDS	107011	108126	+	Name=YP_009137126.1	40	Monomer
107130	107149	04:01:01	GGTCAACAGGCGCGCGGTGG	CDS	107011	108126	+	Name=YP_009137126.1	19	Monomer
107163	107193	05:02:01	GGTTAGCGGGGACTCCGGATGGGCCGTCGGG	CDS	107011	108126	+	Name=YP_009137126.1	30	Monomer
107252	107278	05:02:01	CCCCCGCGCTAGCCAGCCCCGGGCACC	CDS	107011	108126	+	Name=YP_009137126.1	26	Monomer
107394	107440	08:05:02	CCTGGACATCCTGGCGACCCCCCCGGCCCTCACCGAGCCGATTTCCC	CDS	107011	108126	+	Name=YP_009137126.1	46	cluster
107464	107484	06:03:01	CCCCCCCCTCCAACCGGGGCC	CDS	107011	108126	+	Name=YP_009137126.1	20	Monomer
107504	107524	05:02:01	GGTTGGAGGGGGCGCTCGGGG	CDS	107011	108126	+	Name=YP_009137126.1	20	Monomer
107598	107621	04:01:01	GGTTCAGACGGAACACGGGGACGG	CDS	107011	108126	+	Name=YP_009137126.1	23	Monomer
107633	107648	04:01:01	CCATCGCCTTCCTTCC	CDS	107011	108126	+	Name=YP_009137126.1	15	Monomer
107685	107705	04:01:01	CCGTCGCCCGGTCACCGTCCC	CDS	107011	108126	+	Name=YP_009137126.1	20	Monomer
107731	107749	04:01:01	CCATCCCTCCGCATGCTCC	CDS	107011	108126	+	Name=YP_009137126.1	18	Monomer
107884	107923	06:03:01	CCTGTGACCCTCGAGGCCGGCGCCAAGGTCGCCCAGCTCC	CDS	107011	108126	+	Name=YP_009137126.1	39	Monomer
107925	107938	04:01:01	GGTTGCGGGGGCGG	CDS	107011	108126	+	Name=YP_009137126.1	13	Monomer
108020	108046	06:03:01	CCGCCGAACCCAGGAACCCGCCGCTCC	CDS	107011	108126	+	Name=YP_009137126.1	26	Monomer
108094	108119	05:02:01	GGGACCGGGGGTTTTGGCTCTACCGG	CDS	107011	108126	+	Name=YP_009137126.1	25	Monomer
108378	108396	04:01:01	GGTTTGGGGTCCGGGAGGG	CDS	108278	109012	-	gene=UL51	18	Monomer
108435	108452	05:02:01	GGGGGCGGCGTGTGGGGG	CDS	108278	109012	-	gene=UL51	17	Monomer
108518	108549	06:03:01	GGCGGAGAGGCCAAGGGCCCGTTCGGCGATGG	CDS	108278	109012	-	gene=UL51	31	Monomer
108550	108566	04:01:01	CCACATCCTCCATGACC	CDS	108278	109012	-	gene=UL51	16	Monomer
108697	108718	04:01:01	CCTGATGGGCCGCCACGGCCCC	CDS	108278	109012	-	gene=UL51	21	Monomer
108782	108810	05:02:01	GGCGTGGTACGTGCGGGCCAAGGCGCGGG	CDS	108278	109012	-	gene=UL51	28	Monomer
108892	108926	08:05:02	CCGCCAGGGCCTCCTGCAGCCGCGGCTCCGCCTCC	CDS	108278	109012	-	gene=UL51	34	cluster
108929	108947	04:01:01	GGGCGGAACGGCCGCGCGG	CDS	108278	109012	-	gene=UL51	18	Monomer
109336	109354	04:01:01	GGGGACGGAAGTGGGTGGG	CDS	109049	112225	+	gene=UL52	18	Monomer
109452	109484	06:03:01	CCCCGCTACAACCGGACCACATCGCCGCCACCC	CDS	109049	112225	+	gene=UL52	32	Monomer
109554	109567	04:01:01	CCAGCCCCCGCACC	CDS	109049	112225	+	gene=UL52	13	Monomer
109816	109829	04:01:01	GGGGGGCGCGGGGG	CDS	109049	112225	+	gene=UL52	13	Monomer
109880	109903	05:02:01	CCCCACGCCCCCCGCCCCGACACC	CDS	109049	112225	+	gene=UL52	23	Monomer
109917	109936	04:01:01	CCCTGACCTCGTTTGCCGCC	CDS	109049	112225	+	gene=UL52	19	Monomer
109960	109995	05:02:01	CCAGTACGCCCGCGGGGCCGCGGCGGCCGGGTTTCC	CDS	109049	112225	+	gene=UL52	35	Monomer
109973	109990	04:01:01	GGGGCCGCGGCGGCCGGG	CDS	109049	112225	+	gene=UL52	17	Monomer
110140	110155	04:01:01	CCCCCCGCGCCTAGCC	CDS	109049	112225	+	gene=UL52	15	Monomer
110169	110200	05:02:01	CCGTGACGACCCACGACCCCAACCCCGCGGCC	CDS	109049	112225	+	gene=UL52	31	Monomer
110224	110240	04:01:01	GGGCAGGGAGGCCGTGG	CDS	109049	112225	+	gene=UL52	16	Monomer
110304	110321	04:01:01	CCCCCCGGGAGACCGTCC	CDS	109049	112225	+	gene=UL52	17	Monomer
110323	110342	04:01:01	GGATGGCGATACGGCCAAGG	CDS	109049	112225	+	gene=UL52	19	Monomer
110406	110422	04:01:01	CCGTGGACTCCGCCACC	CDS	109049	112225	+	gene=UL52	16	Monomer
110501	110520	05:02:01	GGGGAGGACACGGCGGGCGG	CDS	109049	112225	+	gene=UL52	19	Monomer
110525	110539	04:01:01	CCGCCCCCACAGACC	CDS	109049	112225	+	gene=UL52	14	Monomer
110642	110674	05:02:01	CCCCTGCCCGTCTACCGGATATCCATGGTCCCC	CDS	109049	112225	+	gene=UL52	32	Monomer
110786	110810	05:02:01	GGCGCGCTGGGCAGGCGGCTCACGG	CDS	109049	112225	+	gene=UL52	24	Monomer
110818	110860	07:04:01	CCGCGCCCAGGGCCCCGTGATGCCCCCTGGCGGCCTGGATGCC	CDS	109049	112225	+	gene=UL52	42	Monomer
110846	110866	05:02:01	GGCGGCCTGGATGCCGGGGGG	CDS	109049	112225	+	gene=UL52	20	Monomer
110954	110990	06:03:01	CCCGTCCCCTTTCGCCGGCTCCACGAGGCCCTGGGCC	CDS	109049	112225	+	gene=UL52	36	Monomer
110997	111017	04:01:01	GGCGCGGGGCTCTGGCTGCGG	CDS	109049	112225	+	gene=UL52	20	Monomer
111025	111052	04:01:01	CCTGTTTCCCGCGGCCCGCGTGGACCCC	CDS	109049	112225	+	gene=UL52	27	Monomer
111090	111129	07:04:01	GGCCCGGCCCGGCGTCCGTGGGTTCCGGCAGCGGACTCGG	CDS	109049	112225	+	gene=UL52	39	Monomer
111092	111115	04:01:01	CCCGGCCCGGCGTCCGTGGGTTCC	CDS	109049	112225	+	gene=UL52	23	Monomer
111173	111209	07:04:01	GGTGATGAGGAGTGGGCGGAGGACCCGGGCGCCATGG	CDS	109049	112225	+	gene=UL52	36	Monomer
111390	111404	04:01:01	GGGGGGTGGCACGGG	CDS	109049	112225	+	gene=UL52	14	Monomer
111531	111552	04:01:01	CCAAAATCGCCCCCGACGGGCC	CDS	109049	112225	+	gene=UL52	21	Monomer
111678	111707	05:02:01	CCCCCCGGGAGATCCGTGTCCTGCACAGCC	CDS	109049	112225	+	gene=UL52	29	Monomer
111790	111805	04:01:01	GGAGGTCCTGGGTCGG	CDS	109049	112225	+	gene=UL52	15	Monomer
111921	111940	04:01:01	CCGTATCCGTCCGGCGGGCC	CDS	109049	112225	+	gene=UL52	19	Monomer
112161	112215	08:05:02	CCATTGACGCCGGCACGCCATGCTCGCCGTCCGTTCCCTGCAGCACCTCTCAACC	CDS	109049	112225	+	gene=UL52	54	cluster
112187	112215	08:05:02	CCGTCCGTTCCCTGCAGCACCTCTCAACC	CDS	112180	113196	+	gene=UL53	28	Monomer
112456	112479	05:02:01	CCCTTCCAGGTCCCACCTGACGCC	CDS	112180	113196	+	gene=UL53	23	Monomer
112535	112569	06:03:01	GGTACACACGGGTGCGTCTGGTGGTCGTAGGGTGG	CDS	112180	113196	+	gene=UL53	34	Monomer
112592	112606	04:01:01	CCCTCCACCAACGCC	CDS	112180	113196	+	gene=UL53	14	Monomer
112649	112663	04:01:01	CCCCGGCCACCTACC	CDS	112180	113196	+	gene=UL53	14	Monomer
112806	112818	04:01:01	CCACCGCCCCGCC	CDS	112180	113196	+	gene=UL53	12	Monomer
113127	113149	05:02:01	GGTGGCCGGGGTGGTGCTCGTGG	CDS	112180	113196	+	gene=UL53	22	Monomer
113764	113782	04:01:01	CCTCGGCCTGGACCTCTCC	CDS	113735	115273	+	Name=YP_009137130.1	18	Monomer
113897	113912	04:01:01	GGAGAGGACGGACCGG	CDS	113735	115273	+	Name=YP_009137130.1	15	Monomer
114013	114038	04:01:01	CCCCAACGATCCTCAACCAGCGCCCC	CDS	113735	115273	+	Name=YP_009137130.1	25	Monomer
114095	114107	04:01:01	GGGGGCAAGGTGG	CDS	113735	115273	+	Name=YP_009137130.1	12	Monomer
114108	114146	10:07:02	CCCGCCTCCAACCCCCACCGACCAAAGCCCAGCCTGCCC	CDS	113735	115273	+	Name=YP_009137130.1	38	cluster
114217	114241	06:03:01	CCCCCGCCGGCGTGCCCCCAGAACC	CDS	113735	115273	+	Name=YP_009137130.1	24	Monomer
114269	114294	06:03:01	GGGGCGGGGTGGACGGACGGCCCCGG	CDS	113735	115273	+	Name=YP_009137130.1	25	Monomer
114305	114321	04:01:01	GGCGAGGCGTGGCGCGG	CDS	113735	115273	+	Name=YP_009137130.1	16	Monomer
114332	114350	04:01:01	CCCGACCCACCCGGAGGCC	CDS	113735	115273	+	Name=YP_009137130.1	18	Monomer
114344	114363	04:01:01	GGAGGCCAGCGGACACGGGG	CDS	113735	115273	+	Name=YP_009137130.1	19	Monomer
114370	114384	04:01:01	CCAAGCACCCCCCCC	CDS	113735	115273	+	Name=YP_009137130.1	14	Monomer
114452	114478	06:03:01	CCCGCCGCCGACACCATCGACGCCACC	CDS	113735	115273	+	Name=YP_009137130.1	26	Monomer
114609	114637	06:03:01	GGGCCCCGGTGCTGGCGGGCCAAGGAGGG	CDS	113735	115273	+	Name=YP_009137130.1	28	Monomer
114666	114698	05:02:01	CCTGGGAAACCTTGGTCGCCCACGGCCCGAGCC	CDS	113735	115273	+	Name=YP_009137130.1	32	Monomer
114714	114748	06:03:01	CCGGCAATCCTCGGGCCGCATCGACCGCCAAGGCC	CDS	113735	115273	+	Name=YP_009137130.1	34	Monomer
114835	114868	07:04:01	CCACCACAACCTGCCGCTGCGCCCCCAGGACCCC	CDS	113735	115273	+	Name=YP_009137130.1	33	Monomer
114875	114896	04:01:01	GGGACGGCCGCGGCTGTGCTGG	CDS	113735	115273	+	Name=YP_009137130.1	21	Monomer
114901	114938	06:03:01	CCTCGCCACGCGCCTGCGGCCCTTTCTCCAGTGCTACC	CDS	113735	115273	+	Name=YP_009137130.1	37	Monomer
114943	114965	04:01:01	GGCGCGAGGCCTGTGCGGCCTGG	CDS	113735	115273	+	Name=YP_009137130.1	22	Monomer
114981	115004	05:02:01	GGCGGCGTCTGGCGGACATTAAGG	CDS	113735	115273	+	Name=YP_009137130.1	23	Monomer
115507	115521	04:01:01	CCCCCCTCACCAACC	CDS	115497	116057	+	gene=UL55	14	Monomer
115546	115607	09:06:02	CCCACGTGGCCCCCCCTTACTGCCTCAACGCCACCTGGCAGGCCGAAACGGCCATGCACACC	CDS	115497	116057	+	gene=UL55	61	cluster
115646	115670	05:02:01	CCTGGTCCGCGCCTCCTGTGAGACC	CDS	115497	116057	+	gene=UL55	24	Monomer
115714	115729	04:01:01	CCCACCACACCCCTCC	CDS	115497	116057	+	gene=UL55	15	Monomer
115760	115782	05:02:01	CCTGGTTAACCACCCGCCGGTCC	CDS	115497	116057	+	gene=UL55	22	Monomer
115806	115829	04:01:01	GGGGTGCGGCTGCGGTGTGCGCGG	CDS	115497	116057	+	gene=UL55	23	Monomer
115951	115968	04:01:01	GGATGGGGGCCTCCGCGG	CDS	115497	116057	+	gene=UL55	17	Monomer
115960	115997	06:03:01	CCTCCGCGGCCCTACAGCACCTGCGCTCCATCAGCTCC	CDS	115497	116057	+	gene=UL55	37	Monomer
116288	116316	05:02:01	CCACACCACGCCACAACAGCCCTGTCGCC	CDS	116222	116926	-	Name=YP_009137132.1	28	Monomer
116383	116405	04:01:01	CCCTAGGAGGCCGCCACGCGCCC	CDS	116222	116926	-	Name=YP_009137132.1	22	Monomer
116483	116501	05:02:01	GGCATAGGTTGGGGGGTGG	CDS	116222	116926	-	Name=YP_009137132.1	18	Monomer
116602	116628	05:02:01	CCAATAACCCGCCAGGGCCAAAACTCC	CDS	116222	116926	-	Name=YP_009137132.1	26	Monomer
116672	116699	05:02:01	GGCTCGCTGGGCGGCTTGGCGTGAGCGG	CDS	116222	116926	-	Name=YP_009137132.1	27	Monomer
116700	116725	05:02:01	CCCCGCTCCGACGCCTCGCCCTCTCC	CDS	116222	116926	-	Name=YP_009137132.1	25	Monomer
116726	116761	08:05:02	GGAGGAGGTTGGCGGAATTGGCACGGACAACAGGGG	CDS	116222	116926	-	Name=YP_009137132.1	35	cluster
116775	116796	06:03:01	GGTGGAGGTGGGTCCGTGGGGG	CDS	116222	116926	-	Name=YP_009137132.1	21	Monomer
116852	116863	04:01:01	GGGGGGCGGGGG	CDS	116222	116926	-	Name=YP_009137132.1	11	Monomer
116911	116924	04:01:01	CCGCCTCCGAAGCC	CDS	116222	116926	-	Name=YP_009137132.1	13	Monomer
120913	120945	06:03:01	CCCCCTGCTCCCCGGACCACGGGTGCCGAGACC	CDS	120884	122487	-	gene=RL2	32	Monomer
121040	121063	05:02:01	GGGGGCCGTCGGGTACTCGGGGGG	CDS	120884	122487	-	gene=RL2	23	Monomer
121082	121106	05:02:01	GGTCTCGGGGAGCAGGGTGCGGCGG	CDS	120884	122487	-	gene=RL2	24	Monomer
121355	121372	04:01:01	CCTCGGCCCCCGCGGCCC	CDS	120884	122487	-	gene=RL2	17	Monomer
121384	121398	04:01:01	GGGGGCCGAGGGAGG	CDS	120884	122487	-	gene=RL2	14	Monomer
121412	121439	05:02:01	CCCTCCCAGGGCACCGACGGCCCCGCCC	CDS	120884	122487	-	gene=RL2	27	Monomer
121442	121570	1 day, 3:24:06	GGAGGCGGAAGCGGAGGAGGACGCGGCCCCGGCGGCGGAAGAGGCGGCCCCCGCGGGGGTCGGGGCCGAGGAGGAAGAGGCAGAGGAGGAAGAGGCGGAGGCCGCCGAGGACGTCAGGGGGGTCCCGGG	CDS	120884	122487	-	gene=RL2	128	cluster
121621	121640	04:01:01	CCGCCCTCTTGGCCCCTGCC	CDS	120884	122487	-	gene=RL2	19	Monomer
121681	121704	05:02:01	CCTGGCCCGACCCGCGCCTCTTCC	CDS	120884	122487	-	gene=RL2	23	Monomer
121714	121724	04:01:01	CCGCCGCCTCC	CDS	120884	122487	-	gene=RL2	10	Monomer
121919	121933	04:01:01	GGGGCGGGCGGCCGG	CDS	120884	122487	-	gene=RL2	14	Monomer
121930	121949	04:01:01	CCGGCTCCGCCCCGGGGGCC	CDS	120884	122487	-	gene=RL2	19	Monomer
121992	122020	05:02:01	GGGGCCACGGCCGCGCGGGGGCGCGCGGG	CDS	120884	122487	-	gene=RL2	28	Monomer
122170	122191	04:01:01	GGGGGCCCGTCCGGCCCCTCGG	CDS	120884	122487	-	gene=RL2	21	Monomer
122175	122204	07:04:01	CCCGTCCGGCCCCTCGGCCGCCCCGCCTCC	CDS	120884	122487	-	gene=RL2	29	Monomer
122289	122299	04:01:01	CCGCCGCCGCC	CDS	120884	122487	-	gene=RL2	10	Monomer
122309	122322	04:01:01	GGTGGTGGTGTTGG	CDS	120884	122487	-	gene=RL2	13	Monomer
122340	122362	04:01:01	GGCCCGATGGGCGCCGAGGGGGG	CDS	120884	122487	-	gene=RL2	22	Monomer
122378	122391	04:01:01	GGCCGGCTGGGGGG	CDS	120884	122487	-	gene=RL2	13	Monomer
122417	122430	04:01:01	GGGGGGCGCGGCGG	CDS	120884	122487	-	gene=RL2	13	Monomer
122684	122703	04:01:01	CCCTCACCGTGTGCCCCCCC	CDS	122624	123290	-	gene=RL2	19	Monomer
122753	122790	08:05:02	CCACGGCCGTGCCCGCCCTGACGGCCTCCTCGGCCTCC	CDS	122624	123290	-	gene=RL2	37	cluster
123146	123165	04:01:01	CCGTGTCCGTGCTGTCCGCC	CDS	122624	123290	-	gene=RL2	19	Monomer
123200	123213	04:01:01	CCCCCCGCCCCCCC	CDS	122624	123290	-	gene=RL2	13	Monomer
123247	123266	04:01:01	GGCAGGTCTCGGTCGCAGGG	CDS	122624	123290	-	gene=RL2	19	Monomer
124064	124087	06:03:01	GGGGGCGGCCCTCAGGCCGGCGGG	CDS	124056	124112	-	gene=RL2	23	Monomer
125120	125155	06:03:01	CCGAGTTCGCCGGGCCGGCTCCGCGGGCCAGGGCCC	CDS	125115	125861	-	gene=RL1	35	Monomer
125184	125239	11:08:02	CCCGATGACCGCCTCGGCCTCCGCCACCCGGCGCCGGAACCGAGCCCGGTCGGCCC	CDS	125115	125861	-	gene=RL1	55	cluster
125261	125284	05:02:01	GGCGCGCCAGGCGGGCGGCCGAGG	CDS	125115	125861	-	gene=RL1	23	Monomer
125279	125295	04:01:01	CCGAGGCCCAGACCACC	CDS	125115	125861	-	gene=RL1	16	Monomer
125297	125318	04:01:01	GGTGGCGCACCCGGACGTGGGG	CDS	125115	125861	-	gene=RL1	21	Monomer
125390	125409	05:02:01	CCGGCGCCCCCTCCCCGCCC	CDS	125115	125861	-	gene=RL1	19	Monomer
125516	125537	05:02:01	CCCCGCCCCCCGGGCCCACGCC	CDS	125115	125861	-	gene=RL1	21	Monomer
125640	125670	05:02:01	GGACGCGGACTCGGGAACGTGGAGCCACTGG	CDS	125115	125861	-	gene=RL1	30	Monomer
125692	125735	11:08:02	GGCGGGGGCCCACCGGCGGGGGGCGGCGGCGGGGCGGCCGCGGG	CDS	125115	125861	-	gene=RL1	43	cluster
127279	127311	06:03:01	CCCAGGCGCCTTCCCAGTCCACAACTTCCCGCC	CDS	127235	131131	-	gene=RS1	32	Monomer
127324	127370	13:10:03	CCAAGCCCGCCTCCGCCCCCAGCACCTCCACGGCCCCCGCCGCCGCC	CDS	127235	131131	-	gene=RS1	46	cluster
127380	127414	05:02:01	CCGCTGCGGCCCGTGGCCGAGGCCCAGCGAATCCC	CDS	127235	131131	-	gene=RS1	34	Monomer
127415	127442	06:03:01	GGGCGGCGCCGGCGGCAGGGCCCCCGGG	CDS	127235	131131	-	gene=RS1	27	Monomer
127516	127546	07:04:01	CCCTCCGCGGCCCGCGCCACCGGGCCGGGCC	CDS	127235	131131	-	gene=RS1	30	Monomer
127555	127574	04:01:01	CCGCCTCGCGCCCCAGCGCC	CDS	127235	131131	-	gene=RS1	19	Monomer
127656	127692	06:03:01	GGCGCGCCGGGCGCCATGGCGTCGGTGGTCCCCGAGG	CDS	127235	131131	-	gene=RS1	36	Monomer
127685	127715	07:04:01	CCCCGAGGCCGCCGCCCGGCCGTCCAGCGCC	CDS	127235	131131	-	gene=RS1	30	Monomer
127716	127733	04:01:01	GGCAGCACGGCCCGGCGG	CDS	127235	131131	-	gene=RS1	17	Monomer
127743	127769	04:01:01	GGGGACATGGGCACCGGCGTGTCCGGG	CDS	127235	131131	-	gene=RS1	26	Monomer
127810	127844	06:03:01	GGCACAGGCGCAGCGGCGGCGCGTCGGGGTACAGG	CDS	127235	131131	-	gene=RS1	34	Monomer
127924	127938	04:01:01	CCCGCGCCGCCGGCC	CDS	127235	131131	-	gene=RS1	14	Monomer
128099	128117	04:01:01	GGCCCCGGCGAAGGCCAGG	CDS	127235	131131	-	gene=RS1	18	Monomer
128175	128237	11:08:02	CCGGTCCAGTTGCCCGCCCAGGCGGCCGTGTCCGGCCCGCACAGCCGGTTGGCCAGGGCCGCC	CDS	127235	131131	-	gene=RS1	62	cluster
128270	128318	10:07:02	CCACTCCGGCGGCCCCCCCGAGGCCCCGCCGCCGGCCAGGTCCTCGCCC	CDS	127235	131131	-	gene=RS1	48	cluster
128489	128514	07:04:01	GGCCTGGGCGGCGGGGGCGGGCCCGG	CDS	127235	131131	-	gene=RS1	25	Monomer
128525	128549	04:01:01	GGCGATCGAGGCCAGGGCCCGCGGG	CDS	127235	131131	-	gene=RS1	24	Monomer
128606	128653	08:05:02	GGCCACGGCGCGCGGGGAGCAGTAGGCCTCCAGGGCGGCGGCCGCGGG	CDS	127235	131131	-	gene=RS1	47	cluster
128665	128680	04:01:01	GGCTGGGCCCCGGGGG	CDS	127235	131131	-	gene=RS1	15	Monomer
128684	128699	05:02:01	CCGCCGCCAGCCGCCC	CDS	127235	131131	-	gene=RS1	15	Monomer
128701	128726	06:03:01	GGGGGTCGGGGCCCTCGGCGGGCCGG	CDS	127235	131131	-	gene=RS1	25	Monomer
128755	128780	04:01:01	CCTGCGCCGCGGCGGCCCGGGGCGCC	CDS	127235	131131	-	gene=RS1	25	Monomer
128907	128935	07:04:01	CCGCCGCCTCCGGGCGGCCGGGCCGGGCC	CDS	127235	131131	-	gene=RS1	28	Monomer
128918	128938	05:02:01	GGGCGGCCGGGCCGGGCCGGG	CDS	127235	131131	-	gene=RS1	20	Monomer
128964	128985	07:04:01	GGCGCGGCGGAGGCGGCGGCGG	CDS	127235	131131	-	gene=RS1	21	Monomer
128999	129018	04:01:01	GGCGGCGTCCGGTGCGCTGG	CDS	127235	131131	-	gene=RS1	19	Monomer
129019	129029	04:01:01	CCGCCGCCGCC	CDS	127235	131131	-	gene=RS1	10	Monomer
129034	129050	04:01:01	GGGGGCGCAGGCTCTGG	CDS	127235	131131	-	gene=RS1	16	Monomer
129064	129171	19:16:04	GGTCCGCGGCGGCGGCGGCCGCGGAGCTCGGCAGGCGCGGGTCCCGCGGCAGCGCGGGGCCCAGGGCCCCGGCGACCAGGCTCACGGCGCGCACGGCGGCCACGGCGG	CDS	127235	131131	-	gene=RS1	107	cluster
129163	129188	05:02:01	CCACGGCGGCCTCGCTGCCGCCGGCC	CDS	127235	131131	-	gene=RS1	25	Monomer
129306	129324	04:01:01	CCCGCGGGTCCCTCCGGCC	CDS	127235	131131	-	gene=RS1	18	Monomer
129341	129412	12:09:03	CCGGGCCCCGGCCAGCCCCGGGACGGCCGCCAGGTCGCCGTCGAAGCCCTCGGCCAGCGCCTCCAGGATCCC	CDS	127235	131131	-	gene=RS1	71	cluster
129406	129428	05:02:01	GGATCCCGCGGCAGGCGGCCAGG	CDS	127235	131131	-	gene=RS1	22	Monomer
129437	129468	06:03:01	GGCCACGCGGCCGGCCTGGGCGCGGCGCCCGG	CDS	127235	131131	-	gene=RS1	31	Monomer
129479	129506	06:03:01	GGCGTCGGCGTGGCGGGCGGCGTCGGGG	CDS	127235	131131	-	gene=RS1	27	Monomer
129521	129540	06:03:01	GGGGGAGGCGGGCGCGGCGG	CDS	127235	131131	-	gene=RS1	19	Monomer
129606	129627	06:03:01	GGTGCGGCGGCGGCGACGGCGG	CDS	127235	131131	-	gene=RS1	21	Monomer
129648	129683	06:03:01	CCGGCGCCGGGGCTCCCCGCGGCCCCCGTCAGCGCC	CDS	127235	131131	-	gene=RS1	35	Monomer
129703	129737	06:03:01	GGGGCGCGTAGGCGCGGCGCAGGCTGGTCAGCAGG	CDS	127235	131131	-	gene=RS1	34	Monomer
129754	129783	06:03:01	GGTCGTATCGGCGGCTCATGGCCACGGCGG	CDS	127235	131131	-	gene=RS1	29	Monomer
129775	129824	09:06:02	CCACGGCGGCCGCCGCGTGCGCCAGGCCCCAGCCGAAGCGGCCGGCCGCC	CDS	127235	131131	-	gene=RS1	49	cluster
129916	129944	05:02:01	CCTGGTCCAGCGCCACGTCCCCGGGGACC	CDS	127235	131131	-	gene=RS1	28	Monomer
129962	129983	05:02:01	CCACCCCATGGCCTCCGCGTCC	CDS	127235	131131	-	gene=RS1	21	Monomer
130045	130080	06:03:01	CCCACACGGCCGCCGGGGCGCCCGAGGCCTCGAACC	CDS	127235	131131	-	gene=RS1	35	Monomer
130090	130121	07:04:01	CCTCCTCCGCCTCGGGCGCCCCCCAGAGGCCC	CDS	127235	131131	-	gene=RS1	31	Monomer
130161	130189	07:04:01	GGGGGCGGGGGCCCGGCGCCGGGCCACGG	CDS	127235	131131	-	gene=RS1	28	Monomer
130172	130195	04:01:01	CCCGGCGCCGGGCCACGGCTCCCC	CDS	127235	131131	-	gene=RS1	23	Monomer
130229	130248	04:01:01	GGCGCCGGAGGCCGCGTCGG	CDS	127235	131131	-	gene=RS1	19	Monomer
130252	130280	05:02:01	CCAGCTCGACCCGCCGGGGCTGCCCGGCC	CDS	127235	131131	-	gene=RS1	28	Monomer
130288	130308	04:01:01	GGCCCGTGGCGTCGCGGCCGG	CDS	127235	131131	-	gene=RS1	20	Monomer
130305	130326	05:02:01	CCGGCCACCGCCGCGCGGGCCC	CDS	127235	131131	-	gene=RS1	21	Monomer
130342	130362	05:02:01	GGCCCGCGGAGGCCGCGGGGG	CDS	127235	131131	-	gene=RS1	20	Monomer
130364	130377	04:01:01	CCTCGCCGCCGCCC	CDS	127235	131131	-	gene=RS1	13	Monomer
130464	130484	04:01:01	CCCCGCCCGACGGCCCGCGCC	CDS	127235	131131	-	gene=RS1	20	Monomer
130535	130581	07:04:01	GGACGACGAGGACGAAGAGGATGCGGACGACGAGGACGAGGACCCGG	CDS	127235	131131	-	gene=RS1	46	Monomer
130603	130621	05:02:01	CCGATGGCCGCCACCGGCC	CDS	127235	131131	-	gene=RS1	18	Monomer
130638	130684	10:07:02	GGCGGCTGGGCCGGCGGGCGCGGCGACAGGCGGTCCGTGGGGTCCGG	CDS	127235	131131	-	gene=RS1	46	cluster
130717	130752	07:04:01	GGCCCCGGGCCGGGGCCCGGTCGCCGGCGGCGTCGG	CDS	127235	131131	-	gene=RS1	35	Monomer
130719	130741	04:01:01	CCCCGGGCCGGGGCCCGGTCGCC	CDS	127235	131131	-	gene=RS1	22	Monomer
130844	130880	06:03:01	CCGGACGGCCTCCTCTACCATGGAGGCCAGCAGAGCC	CDS	127235	131131	-	gene=RS1	36	Monomer
130969	131000	07:04:01	GGTCGTGGGGGTGGTCGGGGTCGTGGTCGGGG	CDS	127235	131131	-	gene=RS1	31	Monomer
132698	132719	04:01:01	CCCGCTCTCCGATCCCCGCCCC	CDS	132647	133909	+	gene=US1	21	Monomer
132742	132755	04:01:01	CCCTTCCCGCCCCC	CDS	132647	133909	+	gene=US1	13	Monomer
132866	132901	08:05:02	GGTGGCCGTAGGGCCCCCCGGAGGCTTGGGGGGCGG	CDS	132647	133909	+	gene=US1	35	cluster
132934	132962	05:02:01	GGGGACGGAAACGGATGCGTCGGTGTCGG	CDS	132647	133909	+	gene=US1	28	Monomer
133004	133034	05:02:01	CCCCCACGACCCAAGCGGGCCCGGGTAAACC	CDS	132647	133909	+	gene=US1	30	Monomer
133087	133109	04:01:01	GGGGCGGGTCCGGTCTACCCGGG	CDS	132647	133909	+	gene=US1	22	Monomer
133164	133192	05:02:01	GGCGCTCGGTGCGCCAGGCCCAGAGGCGG	CDS	132647	133909	+	gene=US1	28	Monomer
133290	133307	05:02:01	CCAACCGCCTGCGCCACC	CDS	132647	133909	+	gene=US1	17	Monomer
133381	133401	04:01:01	GGTGTCCGGCGGAACCTGGGG	CDS	132647	133909	+	gene=US1	20	Monomer
133425	133436	04:01:01	GGGAGGTGGAGG	CDS	132647	133909	+	gene=US1	11	Monomer
133579	133595	04:01:01	GGAGGCCGCCGGTTCGG	CDS	132647	133909	+	gene=US1	16	Monomer
133632	133642	04:01:01	CCCCCTCCCCC	CDS	132647	133909	+	gene=US1	10	Monomer
133863	133881	05:02:01	CCACCGCCTGCCCCTATCC	CDS	132647	133909	+	gene=US1	18	Monomer
134138	134160	04:01:01	GGACCACGGCCCGGCGATGTGGG	CDS	134056	134931	-	gene=US2	22	Monomer
134541	134558	05:02:01	CCGCCGCGCCTACCACCC	CDS	134056	134931	-	gene=US2	17	Monomer
134565	134596	07:04:01	GGTAGAGGCGAGGGGGGCTGGGTTGGTCTCGG	CDS	134056	134931	-	gene=US2	31	Monomer
134667	134689	05:02:01	GGCCCGTGGTGGTGTTTGGGGGG	CDS	134056	134931	-	gene=US2	22	Monomer
134717	134733	04:01:01	GGGCGGGTGGGTTTGGG	CDS	134056	134931	-	gene=US2	16	Monomer
135255	135282	08:05:02	GGGGGACAGGGCAGGAGGAAGGAGGAGG	CDS	135225	136670	+	Name=YP_009137138.1	27	cluster
135318	135344	04:01:01	CCTCATGGCCCCTTTTATACCCCAGCC	CDS	135225	136670	+	Name=YP_009137138.1	26	Monomer
135521	135552	05:02:01	GGACGCCCCGGACGACGTGGCCTATCCGGAGG	CDS	135225	136670	+	Name=YP_009137138.1	31	Monomer
135607	135628	05:02:01	CCAACGACCACATCCCTCCCCC	CDS	135225	136670	+	Name=YP_009137138.1	21	Monomer
135698	135729	06:03:01	GGAAGAGCTGGACGCCATGGACAGGGAGGCGG	CDS	135225	136670	+	Name=YP_009137138.1	31	Monomer
135756	135773	04:01:01	CCCCCCTCGACCATGGCC	CDS	135225	136670	+	Name=YP_009137138.1	17	Monomer
135770	135793	04:01:01	GGCCAAGCTGGTGACTGGCATGGG	CDS	135225	136670	+	Name=YP_009137138.1	23	Monomer
135851	135867	04:01:01	CCATCCAGATTACCCCC	CDS	135225	136670	+	Name=YP_009137138.1	16	Monomer
135938	135966	06:03:01	CCACCCGGCGATCCTGCCCCTCCTGGACC	CDS	135225	136670	+	Name=YP_009137138.1	28	Monomer
135998	136028	06:03:01	CCTCCCCAAGTACCAGGCCGACCTGTATACC	CDS	135225	136670	+	Name=YP_009137138.1	30	Monomer
136252	136310	10:07:02	CCGGAACCATCGACACCAACGCCCCCGAGGTCCTGGCCGGGGATCCGTATACCACGACC	CDS	135225	136670	+	Name=YP_009137138.1	58	cluster
136420	136446	04:01:01	CCCGCATCATCCGACAGGCCCAGGTCC	CDS	135225	136670	+	Name=YP_009137138.1	26	Monomer
136523	136551	06:03:01	CCCGCCGTACACCCGACCGGCCTGGACCC	CDS	135225	136670	+	Name=YP_009137138.1	28	Monomer
136760	136792	05:02:01	CCATGCGTGCCGTTGTTCCCATTATCCCATTCC	CDS	136747	137463	+	Name=YP_009137139.1	32	Monomer
136822	136875	11:08:02	CCCACCAACGTCTCCTCCACCACCCAACCCCAACTCCAGACCACCGGTCGTCCC	CDS	136747	137463	+	Name=YP_009137139.1	53	cluster
136975	137015	11:08:02	GGACTGGAGGAGGAGGAAGAGGAGGAGGGGGCCGGGGACGG	CDS	136747	137463	+	Name=YP_009137139.1	40	cluster
137289	137317	06:03:01	CCTCACTGCCTCCCCCGCCCTGGACACCC	CDS	136747	137463	+	Name=YP_009137139.1	28	Monomer
138560	138600	08:05:02	CCTTCCGGTCCTGGACCAGCTGACCGACCCTCCGGGGGTCC	CDS	138423	139607	+	Name=YP_009137141.1	40	cluster
138611	138658	10:07:02	CCACATCCAGGCGGGCCTACCGGACCCGTTCCAGCCCCCCAGCCTCCC	CDS	138423	139607	+	Name=YP_009137141.1	47	cluster
138727	138752	05:02:01	CCCCCCAGATTGTCCGCGGGGCCTCC	CDS	138423	139607	+	Name=YP_009137141.1	25	Monomer
138793	138808	04:01:01	GGTTTCGGATGGGAGG	CDS	138423	139607	+	Name=YP_009137141.1	15	Monomer
139037	139061	04:01:01	CCTGGAGCACCGAGCCAAGGGCTCC	CDS	138423	139607	+	Name=YP_009137141.1	24	Monomer
139088	139122	08:05:02	CCCCCCGTCAGCCTGCCTCTCCCCCCAGGCCTACC	CDS	138423	139607	+	Name=YP_009137141.1	34	cluster
139127	139140	04:01:01	GGGGGTGACGGTGG	CDS	138423	139607	+	Name=YP_009137141.1	13	Monomer
139158	139193	05:02:01	CCCCGCTTCATCCCCGAGAACCAGCGCACCGTCGCC	CDS	138423	139607	+	Name=YP_009137141.1	35	Monomer
139215	139233	04:01:01	GGGTGGCACGGGCCCAAGG	CDS	138423	139607	+	Name=YP_009137141.1	18	Monomer
139270	139294	05:02:01	CCGAGACCCCCAACGCCACGCAGCC	CDS	138423	139607	+	Name=YP_009137141.1	24	Monomer
139319	139356	07:04:01	GGATTCGGCCCTCTTGGAGGACCCCGTGGGGACGGTGG	CDS	138423	139607	+	Name=YP_009137141.1	37	Monomer
139386	139432	09:06:02	CCGTCGATCCAGGACGCCGCGACGCCTTACCATCCCCCGGCCACCCC	CDS	138423	139607	+	Name=YP_009137141.1	46	cluster
139455	139468	04:01:01	GGCGCGGTGGGCGG	CDS	138423	139607	+	Name=YP_009137141.1	13	Monomer
139550	139563	04:01:01	CCTCCCCCACATCC	CDS	138423	139607	+	Name=YP_009137141.1	13	Monomer
139574	139595	05:02:01	CCAGCCGTCCTCGCACCAGCCC	CDS	138423	139607	+	Name=YP_009137141.1	21	Monomer
139809	139834	04:01:01	GGGCCTGGTGCTCGTGGGCCTCTGGG	CDS	139789	140961	+	Name=YP_009137142.1	25	Monomer
139841	139866	05:02:01	CCACCAGCCTGGTTGTCCGTGGCCCC	CDS	139789	140961	+	Name=YP_009137142.1	25	Monomer
139896	139933	06:03:01	GGACGCCGGGGCCTTGGGGCCCGACGGCGTAGTGGAGG	CDS	139789	140961	+	Name=YP_009137142.1	37	Monomer
139974	139992	05:02:01	CCAGGTCCCCCACACCACC	CDS	139789	140961	+	Name=YP_009137142.1	18	Monomer
140072	140094	04:01:01	CCGCGTGCCCACGTCGCCCCGCC	CDS	139789	140961	+	Name=YP_009137142.1	22	Monomer
140251	140272	04:01:01	CCAAACGCCAGCCTGTTTGTCC	CDS	139789	140961	+	Name=YP_009137142.1	21	Monomer
140515	140532	04:01:01	CCAAAACCACAACCTCCC	CDS	139789	140961	+	Name=YP_009137142.1	17	Monomer
140603	140644	06:03:01	CCCAGATAATCCAGATAGCCATCCCCGCGTCCATCATAGCCC	CDS	139789	140961	+	Name=YP_009137142.1	41	Monomer
140691	140714	04:01:01	CCGCTACCGACGCTCCCGTCGCCC	CDS	139789	140961	+	Name=YP_009137142.1	23	Monomer
140768	140787	04:01:01	CCATGGCCCGCCTCGGAGCC	CDS	139789	140961	+	Name=YP_009137142.1	19	Monomer
140803	140830	06:03:01	CCGAGCACCCCCCCCAAATCCCGGCGCC	CDS	139789	140961	+	Name=YP_009137142.1	27	Monomer
140845	140871	05:02:01	CCAATGCCCTCCCTGACGGCCATCGCC	CDS	139789	140961	+	Name=YP_009137142.1	26	Monomer
141256	141270	06:03:01	GGGGCGGTGGTGGGG	CDS	141247	142899	+	Name=YP_009137143.1	17	Monomer
141410	141437	05:02:01	GGGCCGTGGAACCCCTGGATGGGTGCGG	CDS	141247	142899	+	Name=YP_009137143.1	27	Monomer
141593	141628	06:03:01	GGCAGGAGCGCGCGGCCGTGGTTAACCGGAGTCTGG	CDS	141247	142899	+	Name=YP_009137143.1	35	Monomer
141708	141736	06:03:01	GGCCTCGGTGGTCCTGGTGGTGCAACCGG	CDS	141247	142899	+	Name=YP_009137143.1	28	Monomer
141980	142017	07:04:01	CCATCCATGCCATCGCCCACGACGACCAGACCTACTCC	CDS	141247	142899	+	Name=YP_009137143.1	37	Monomer
142118	142140	04:01:01	CCCCGGCCGACGCGCCGTGCGCC	CDS	141247	142899	+	Name=YP_009137143.1	22	Monomer
142245	142264	05:02:01	GGGGCTGGCGTGGCAGGCGG	CDS	141247	142899	+	Name=YP_009137143.1	19	Monomer
142352	142377	04:01:01	CCTGGGGCCACATTACCATCAGCACC	CDS	141247	142899	+	Name=YP_009137143.1	25	Monomer
142391	142405	04:01:01	GGAACGCGGTGGTGG	CDS	141247	142899	+	Name=YP_009137143.1	14	Monomer
142439	142454	04:01:01	CCGAGCCCACCCACCC	CDS	141247	142899	+	Name=YP_009137143.1	15	Monomer
142502	142522	05:02:01	GGTTAGGGGCGGTGATGGGGG	CDS	141247	142899	+	Name=YP_009137143.1	20	Monomer
142577	142600	05:02:01	GGCGCAGGCGTGCCTGGCGGGCGG	CDS	141247	142899	+	Name=YP_009137143.1	23	Monomer
142665	142688	04:01:01	GGACTGGAGCTCGGACAGCGAGGG	CDS	141247	142899	+	Name=YP_009137143.1	23	Monomer
142701	142723	04:01:01	GGTCCCGTGGCTGGCCCCCCCGG	CDS	141247	142899	+	Name=YP_009137143.1	22	Monomer
142835	142887	08:05:02	CCTTTGGATCCGGAAGGCCCGATCGCCGTTACTCCCAGGCCTCCGATTCGTCC	CDS	141247	142899	+	Name=YP_009137143.1	52	cluster
142835	142887	08:05:02	CCTTTGGATCCGGAAGGCCCGATCGCCGTTACTCCCAGGCCTCCGATTCGTCC	CDS	142748	143227	+	gene=US8A	52	cluster
142949	142965	04:01:01	GGCGAGGTGGACGTCGG	CDS	142748	143227	+	gene=US8A	16	Monomer
143076	143099	04:01:01	CCGTTGTCTCCCCGATGGCCCTCC	CDS	142748	143227	+	gene=US8A	23	Monomer
143133	143174	09:06:02	GGCTGGCCGCTCGGTGGCTCCGGGGGGCTTCCGGCCTGGGGG	CDS	142748	143227	+	gene=US8A	41	cluster
143163	143180	04:01:01	CCGGCCTGGGGGCCGTCC	CDS	142748	143227	+	gene=US8A	17	Monomer
143324	143346	04:01:01	CCCGGCTCTCCGATCCCAACTCC	CDS	143317	143589	+	gene=US9	22	Monomer
143357	143393	06:03:01	CCGACATGTCCGTGCCGCTTTATCCCACGGCCTCGCC	CDS	143317	143589	+	gene=US9	36	Monomer
144170	144189	04:01:01	GGGGTGGGGTTAGGGCCGGG	CDS	144162	145100	-	gene=US10	19	Monomer
144185	144209	04:01:01	CCGGGTCCCCACACCCAAACGCACC	CDS	144162	145100	-	gene=US10	24	Monomer
144317	144346	07:04:01	GGTGGGTTTGGACGCGGGGGGCCATGGTGG	CDS	144162	145100	-	gene=US10	29	Monomer
144362	144379	05:02:01	CCGCCGTCCGCCAGGGCC	CDS	144162	145100	-	gene=US10	17	Monomer
144398	144423	05:02:01	GGTTGGCCCGGAGCCACTGGGTGTGG	CDS	144162	145100	-	gene=US10	25	Monomer
144463	144473	04:01:01	GGGGGCGGGGG	CDS	144162	145100	-	gene=US10	10	Monomer
144528	144545	04:01:01	GGCCCGGTGGTCCGCGGG	CDS	144162	145100	-	gene=US10	17	Monomer
144644	144666	05:02:01	GGGTTGGGCTTCCGGTGGGCGGG	CDS	144162	145100	-	gene=US10	22	Monomer
145067	145090	04:01:01	CCCGAATCTCCACATTGCCCCGCC	CDS	144162	145100	-	gene=US10	23	Monomer
145067	145090	04:01:01	CCCGAATCTCCACATTGCCCCGCC	CDS	144766	145251	-	gene=US11	23	Monomer
145313	145362	07:04:01	GGGTTACCGGATTACGGGGACTGTCGGTCACGGTCCCGCCGG	CDS	145316	145582	-	gene=US12	41	Monomer
145385	145408	04:01:01	GGATGCGTTGGGGGCGATTTCGGG	CDS	145316	145582	-	gene=US12	23	Monomer
145465	145488	06:03:01	CCGCCTCCCGGTCCTCACGCCCCC	CDS	145316	145582	-	gene=US12	23	Monomer
145558	145575	04:01:01	CCGCCATTTCCAGGGCCC	CDS	145316	145582	-	gene=US12	17	Monomer
147197	147228	07:04:01	CCCCGACCACGACCCCGACCACCCCCACGACC	CDS	147066	150962	+	Name=YP_009137149.1	31	Monomer
147241	147268	06:03:01	GGCGGGACGGGAGGGCCCCCGCGGCGGG	CDS	147066	150962	+	Name=YP_009137149.1	27	Monomer
147317	147353	06:03:01	GGCTCTGCTGGCCTCCATGGTAGAGGAGGCCGTCCGG	CDS	147066	150962	+	Name=YP_009137149.1	36	Monomer
147445	147480	07:04:01	CCGACGCCGCCGGCGACCGGGCCCCGGCCCGGGGCC	CDS	147066	150962	+	Name=YP_009137149.1	35	Monomer
147456	147478	04:01:01	GGCGACCGGGCCCCGGCCCGGGG	CDS	147066	150962	+	Name=YP_009137149.1	22	Monomer
147513	147559	10:07:02	CCGGACCCCACGGACCGCCTGTCGCCGCGCCCGCCGGCCCAGCCGCC	CDS	147066	150962	+	Name=YP_009137149.1	46	cluster
147576	147594	05:02:01	GGCCGGTGGCGGCCATCGG	CDS	147066	150962	+	Name=YP_009137149.1	18	Monomer
147616	147662	07:04:01	CCGGGTCCTCGTCCTCGTCGTCCGCATCCTCTTCGTCCTCGTCGTCC	CDS	147066	150962	+	Name=YP_009137149.1	46	Monomer
147713	147733	04:01:01	GGCGCGGGCCGTCGGGCGGGG	CDS	147066	150962	+	Name=YP_009137149.1	20	Monomer
147820	147833	04:01:01	GGGCGGCGGCGAGG	CDS	147066	150962	+	Name=YP_009137149.1	13	Monomer
147835	147855	05:02:01	CCCCCGCGGCCTCCGCGGGCC	CDS	147066	150962	+	Name=YP_009137149.1	20	Monomer
147871	147892	05:02:01	GGGCCCGCGCGGCGGTGGCCGG	CDS	147066	150962	+	Name=YP_009137149.1	21	Monomer
147889	147909	04:01:01	CCGGCCGCGACGCCACGGGCC	CDS	147066	150962	+	Name=YP_009137149.1	20	Monomer
147917	147945	05:02:01	GGCCGGGCAGCCCCGGCGGGTCGAGCTGG	CDS	147066	150962	+	Name=YP_009137149.1	28	Monomer
147949	147968	04:01:01	CCGACGCGGCCTCCGGCGCC	CDS	147066	150962	+	Name=YP_009137149.1	19	Monomer
148002	148025	04:01:01	GGGGAGCCGTGGCCCGGCGCCGGG	CDS	147066	150962	+	Name=YP_009137149.1	23	Monomer
148008	148036	07:04:01	CCGTGGCCCGGCGCCGGGCCCCCGCCCCC	CDS	147066	150962	+	Name=YP_009137149.1	28	Monomer
148076	148107	07:04:01	GGGCCTCTGGGGGGCGCCCGAGGCGGAGGAGG	CDS	147066	150962	+	Name=YP_009137149.1	31	Monomer
148117	148152	06:03:01	GGTTCGAGGCCTCGGGCGCCCCGGCGGCCGTGTGGG	CDS	147066	150962	+	Name=YP_009137149.1	35	Monomer
148214	148235	05:02:01	GGACGCGGAGGCCATGGGGTGG	CDS	147066	150962	+	Name=YP_009137149.1	21	Monomer
148253	148281	05:02:01	GGTCCCCGGGGACGTGGCGCTGGACCAGG	CDS	147066	150962	+	Name=YP_009137149.1	28	Monomer
148373	148422	09:06:02	GGCGGCCGGCCGCTTCGGCTGGGGCCTGGCGCACGCGGCGGCCGCCGTGG	CDS	147066	150962	+	Name=YP_009137149.1	49	cluster
148414	148443	06:03:01	CCGCCGTGGCCATGAGCCGCCGATACGACC	CDS	147066	150962	+	Name=YP_009137149.1	29	Monomer
148460	148494	06:03:01	CCTGCTGACCAGCCTGCGCCGCGCCTACGCGCCCC	CDS	147066	150962	+	Name=YP_009137149.1	34	Monomer
148514	148549	06:03:01	GGCGCTGACGGGGGCCGCGGGGAGCCCCGGCGCCGG	CDS	147066	150962	+	Name=YP_009137149.1	35	Monomer
148570	148591	06:03:01	CCGCCGTCGCCGCCGCCGCACC	CDS	147066	150962	+	Name=YP_009137149.1	21	Monomer
148657	148676	06:03:01	CCGCCGCGCCCGCCTCCCCC	CDS	147066	150962	+	Name=YP_009137149.1	19	Monomer
148691	148718	06:03:01	CCCCGACGCCGCCCGCCACGCCGACGCC	CDS	147066	150962	+	Name=YP_009137149.1	27	Monomer
148729	148760	06:03:01	CCGGGCGCCGCGCCCAGGCCGGCCGCGTGGCC	CDS	147066	150962	+	Name=YP_009137149.1	31	Monomer
148769	148791	05:02:01	CCTGGCCGCCTGCCGCGGGATCC	CDS	147066	150962	+	Name=YP_009137149.1	22	Monomer
148873	148891	04:01:01	GGCCGGAGGGACCCGCGGG	CDS	147066	150962	+	Name=YP_009137149.1	18	Monomer
149009	149034	05:02:01	GGCCGGCGGCAGCGAGGCCGCCGTGG	CDS	147066	150962	+	Name=YP_009137149.1	25	Monomer
149026	149133	19:16:04	CCGCCGTGGCCGCCGTGCGCGCCGTGAGCCTGGTCGCCGGGGCCCTGGGCCCCGCGCTGCCGCGGGACCCGCGCCTGCCGAGCTCCGCGGCCGCCGCCGCCGCGGACC	CDS	147066	150962	+	Name=YP_009137149.1	107	cluster
149147	149163	04:01:01	CCAGAGCCTGCGCCCCC	CDS	147066	150962	+	Name=YP_009137149.1	16	Monomer
149168	149178	04:01:01	GGCGGCGGCGG	CDS	147066	150962	+	Name=YP_009137149.1	10	Monomer
149179	149198	04:01:01	CCAGCGCACCGGACGCCGCC	CDS	147066	150962	+	Name=YP_009137149.1	19	Monomer
149212	149233	07:04:01	CCGCCGCCGCCTCCGCCGCGCC	CDS	147066	150962	+	Name=YP_009137149.1	21	Monomer
149259	149279	05:02:01	CCCGGCCCGGCCCGGCCGCCC	CDS	147066	150962	+	Name=YP_009137149.1	20	Monomer
149262	149290	07:04:01	GGCCCGGCCCGGCCGCCCGGAGGCGGCGG	CDS	147066	150962	+	Name=YP_009137149.1	28	Monomer
149417	149442	04:01:01	GGCGCCCCGGGCCGCCGCGGCGCAGG	CDS	147066	150962	+	Name=YP_009137149.1	25	Monomer
149471	149496	06:03:01	CCGGCCCGCCGAGGGCCCCGACCCCC	CDS	147066	150962	+	Name=YP_009137149.1	25	Monomer
149498	149513	05:02:01	GGGCGGCTGGCGGCGG	CDS	147066	150962	+	Name=YP_009137149.1	15	Monomer
149517	149532	04:01:01	CCCCCGGGGCCCAGCC	CDS	147066	150962	+	Name=YP_009137149.1	15	Monomer
149544	149591	08:05:02	CCCGCGGCCGCCGCCCTGGAGGCCTACTGCTCCCCGCGCGCCGTGGCC	CDS	147066	150962	+	Name=YP_009137149.1	47	cluster
149603	149637	06:03:01	CCACCCGCTGTTCCCCGTCCCCTGGCGACCGGCCC	CDS	147066	150962	+	Name=YP_009137149.1	34	Monomer
149648	149672	04:01:01	CCCGCGGGCCCTGGCCTCGATCGCC	CDS	147066	150962	+	Name=YP_009137149.1	24	Monomer
149683	149708	07:04:01	CCGGGCCCGCCCCCGCCGCCCAGGCC	CDS	147066	150962	+	Name=YP_009137149.1	25	Monomer
149960	150022	11:08:02	GGCGGCCCTGGCCAACCGGCTGTGCGGGCCGGACACGGCCGCCTGGGCGGGCAACTGGACCGG	CDS	147066	150962	+	Name=YP_009137149.1	62	cluster
150080	150098	04:01:01	CCTGGCCTTCGCCGGGGCC	CDS	147066	150962	+	Name=YP_009137149.1	18	Monomer
150259	150273	04:01:01	GGCCGGCGGCGCGGG	CDS	147066	150962	+	Name=YP_009137149.1	14	Monomer
150353	150387	06:03:01	CCTGTACCCCGACGCGCCGCCGCTGCGCCTGTGCC	CDS	147066	150962	+	Name=YP_009137149.1	34	Monomer
150428	150454	04:01:01	CCCGGACACGCCGGTGCCCATGTCCCC	CDS	147066	150962	+	Name=YP_009137149.1	26	Monomer
150464	150481	04:01:01	CCGCCGGGCCGTGCTGCC	CDS	147066	150962	+	Name=YP_009137149.1	17	Monomer
150482	150512	07:04:01	GGCGCTGGACGGCCGGGCGGCGGCCTCGGGG	CDS	147066	150962	+	Name=YP_009137149.1	30	Monomer
150505	150541	06:03:01	CCTCGGGGACCACCGACGCCATGGCGCCCGGCGCGCC	CDS	147066	150962	+	Name=YP_009137149.1	36	Monomer
150623	150642	04:01:01	GGCGCTGGGGCGCGAGGCGG	CDS	147066	150962	+	Name=YP_009137149.1	19	Monomer
150651	150681	07:04:01	GGCCCGGCCCGGTGGCGCGGGCCGCGGAGGG	CDS	147066	150962	+	Name=YP_009137149.1	30	Monomer
150755	150782	06:03:01	CCCGGGGGCCCTGCCGCCGGCGCCGCCC	CDS	147066	150962	+	Name=YP_009137149.1	27	Monomer
150783	150817	05:02:01	GGGATTCGCTGGGCCTCGGCCACGGGCCGCAGCGG	CDS	147066	150962	+	Name=YP_009137149.1	34	Monomer
150827	150873	13:10:03	GGCGGCGGCGGGGGCCGTGGAGGTGCTGGGGGCGGAGGCGGGCTTGG	CDS	147066	150962	+	Name=YP_009137149.1	46	cluster
150886	150918	06:03:01	GGCGGGAAGTTGTGGACTGGGAAGGCGCCTGGG	CDS	147066	150962	+	Name=YP_009137149.1	32	Monomer
1056	1077	04:01:01	CCCCACGTCCGGGTGCGCCACC	LAT	1	7569	-	gene=LAT	21	Monomer
1079	1095	04:01:01	GGTGGTCTGGGCCTCGG	LAT	1	7569	-	gene=LAT	16	Monomer
1090	1113	05:02:01	CCTCGGCCGCCCGCCTGGCGCGCC	LAT	1	7569	-	gene=LAT	23	Monomer
1135	1190	11:08:02	GGGCCGACCGGGCTCGGTTCCGGCGCCGGGTGGCGGAGGCCGAGGCGGTCATCGGG	LAT	1	7569	-	gene=LAT	55	cluster
1219	1254	06:03:01	GGGCCCTGGCCCGCGGAGCCGGCCCGGCGAACTCGG	LAT	1	7569	-	gene=LAT	35	Monomer
1297	1325	05:02:01	CCCGGGAGCTCCGCACCAAGCCGCTCTCC	LAT	1	7569	-	gene=LAT	28	Monomer
1398	1422	06:03:01	GGGGGCGGGACTGGCCAATCGGCGG	LAT	1	7569	-	gene=LAT	24	Monomer
1440	1460	05:02:01	CCCGGCCAACCAGCGTCCGCC	LAT	1	7569	-	gene=LAT	20	Monomer
1469	1490	04:01:01	GGGGCCCGGCCCATTGGGCGGG	LAT	1	7569	-	gene=LAT	21	Monomer
1496	1525	06:03:01	CCGCCCAATGGGCCGGGCCGCCCACTTCCC	LAT	1	7569	-	gene=LAT	29	Monomer
1653	1678	05:02:01	CCCCGGTATTCCCCGCCTCCCGCGCC	LAT	1	7569	-	gene=LAT	25	Monomer
1784	1807	04:01:01	GGTCCCCTGGGGTTCCGGGTATGG	LAT	1	7569	-	gene=LAT	23	Monomer
1822	1843	04:01:01	GGGAAGGCGGGAAGCCCCGGGG	LAT	1	7569	-	gene=LAT	21	Monomer
1894	1921	05:02:01	GGGGTTCTTTGGGGGACACCGGGTTGGG	LAT	1	7569	-	gene=LAT	27	Monomer
2024	2044	04:01:01	GGGACGCGCGGCCATTGGGGG	LAT	1	7569	-	gene=LAT	20	Monomer
2066	2086	04:01:01	GGGGAGGGGAAAGGCGTGGGG	LAT	1	7569	-	gene=LAT	20	Monomer
2170	2204	07:04:01	CCGCCCCCTCTCCGCATCACCACAGAAGCCCCGCC	LAT	1	7569	-	gene=LAT	34	Monomer
2215	2248	08:05:02	CCCCCAGGGACCCTCCGTCCGCGACCCTCCAGCC	LAT	1	7569	-	gene=LAT	33	cluster
2257	2276	04:01:01	CCCCCATGGAGCCCCGCCCC	LAT	1	7569	-	gene=LAT	19	Monomer
2287	2310	06:03:01	CCCGCCGGCCTGAGGGCCGCCCCC	LAT	1	7569	-	gene=LAT	23	Monomer
2668	2690	04:01:01	CCCGGGGTCGCCGTGGGACCCCC	LAT	1	7569	-	gene=LAT	22	Monomer
2806	2819	04:01:01	GGGGGGTGGGGAGG	LAT	1	7569	-	gene=LAT	13	Monomer
2845	2863	04:01:01	CCGTGGGACCCCCGACTCC	LAT	1	7569	-	gene=LAT	18	Monomer
2945	2971	05:02:01	CCCCTTTCTCCCCCCTCTTCCGAGGCC	LAT	1	7569	-	gene=LAT	26	Monomer
2968	2985	04:01:01	GGCCAGCAGGGGGGCAGG	LAT	1	7569	-	gene=LAT	17	Monomer
2995	3024	07:04:01	GGCGGGGGGGGGAGAGGGGGAACTCGTGGG	LAT	1	7569	-	gene=LAT	29	Monomer
3108	3127	04:01:01	CCCTGCGACCGAGACCTGCC	LAT	1	7569	-	gene=LAT	19	Monomer
3161	3174	04:01:01	GGGGGGGCGGGGGG	LAT	1	7569	-	gene=LAT	13	Monomer
3209	3228	04:01:01	GGCGGACAGCACGGACACGG	LAT	1	7569	-	gene=LAT	19	Monomer
3584	3621	08:05:02	GGAGGCCGAGGAGGCCGTCAGGGCGGGCACGGCCGTGG	LAT	1	7569	-	gene=LAT	37	cluster
3671	3690	04:01:01	GGGGGGGCACACGGTGAGGG	LAT	1	7569	-	gene=LAT	19	Monomer
39	59	06:03:01	GGCGGGCGGCGGTCCGGGCGG	LAT	1	7569	-	gene=LAT	20	Monomer
387	407	05:02:01	GGCGGCGGCGGGCAGCCCGGG	LAT	1	7569	-	gene=LAT	20	Monomer
3944	3957	04:01:01	CCGCCGCGCCCCCC	LAT	1	7569	-	gene=LAT	13	Monomer
3983	3996	04:01:01	CCCCCCAGCCGGCC	LAT	1	7569	-	gene=LAT	13	Monomer
4012	4034	04:01:01	CCCCCCTCGGCGCCCATCGGGCC	LAT	1	7569	-	gene=LAT	22	Monomer
402	419	04:01:01	CCCGGGCCCCCCGCGGCC	LAT	1	7569	-	gene=LAT	17	Monomer
4052	4065	04:01:01	CCAACACCACCACC	LAT	1	7569	-	gene=LAT	13	Monomer
4075	4085	04:01:01	GGCGGCGGCGG	LAT	1	7569	-	gene=LAT	10	Monomer
4170	4199	07:04:01	GGAGGCGGGGCGGCCGAGGGGCCGGACGGG	LAT	1	7569	-	gene=LAT	29	Monomer
4183	4204	04:01:01	CCGAGGGGCCGGACGGGCCCCC	LAT	1	7569	-	gene=LAT	21	Monomer
4354	4382	05:02:01	CCCGCGCGCCCCCGCGCGGCCGTGGCCCC	LAT	1	7569	-	gene=LAT	28	Monomer
4425	4444	04:01:01	GGCCCCCGGGGCGGAGCCGG	LAT	1	7569	-	gene=LAT	19	Monomer
4441	4455	04:01:01	CCGGCCGCCCGCCCC	LAT	1	7569	-	gene=LAT	14	Monomer
4650	4660	04:01:01	GGAGGCGGCGG	LAT	1	7569	-	gene=LAT	10	Monomer
4670	4693	05:02:01	GGAAGAGGCGCGGGTCGGGCCAGG	LAT	1	7569	-	gene=LAT	23	Monomer
4734	4753	04:01:01	GGCAGGGGCCAAGAGGGCGG	LAT	1	7569	-	gene=LAT	19	Monomer
4935	4962	05:02:01	GGGCGGGGCCGTCGGTGCCCTGGGAGGG	LAT	1	7569	-	gene=LAT	27	Monomer
4976	4990	04:01:01	CCTCCCTCGGCCCCC	LAT	1	7569	-	gene=LAT	14	Monomer
5002	5019	04:01:01	GGGCCGCGGGGGCCGAGG	LAT	1	7569	-	gene=LAT	17	Monomer
5268	5292	05:02:01	CCGCCGCACCCTGCTCCCCGAGACC	LAT	1	7569	-	gene=LAT	24	Monomer
5311	5334	05:02:01	CCCCCCGAGTACCCGACGGCCCCC	LAT	1	7569	-	gene=LAT	23	Monomer
5429	5461	06:03:01	GGTCTCGGCACCCGTGGTCCGGGGAGCAGGGGG	LAT	1	7569	-	gene=LAT	32	Monomer
5546	5570	05:02:01	CCGCGCCCACTACACCAGCCAATCC	LAT	1	7569	-	gene=LAT	24	Monomer
5904	5943	07:04:01	CCACAGAGCCGCGGCCCGGGCTGCCTGACCACCGATCCCC	LAT	1	7569	-	gene=LAT	39	Monomer
6007	6050	08:05:02	CCGCGAGCGCCTGCCCGCCCGGACTGACCTGGCCTCTGGCCGCC	LAT	1	7569	-	gene=LAT	43	cluster
6056	6067	04:01:01	GGGCGGGGGGGG	LAT	1	7569	-	gene=LAT	11	Monomer
6250	6274	04:01:01	GGAGACGAGGGGATGGGCGTGTTGG	LAT	1	7569	-	gene=LAT	24	Monomer
6292	6324	07:04:01	GGCATGCTCGGTGGTATGAAGGAGGGGGGGCGG	LAT	1	7569	-	gene=LAT	32	Monomer
6343	6359	04:01:01	GGGGGACGTGGGGTTGG	LAT	1	7569	-	gene=LAT	16	Monomer
6386	6400	04:01:01	GGCCAGGTGGGCCGG	LAT	1	7569	-	gene=LAT	14	Monomer
6453	6488	08:05:02	CCCCGGTCCCCCGGCACCCGCCACTCCTCCGTATCC	LAT	1	7569	-	gene=LAT	35	cluster
6641	6668	05:02:01	GGAGTACGTGGGTCATTGGCGTGGGGGG	LAT	1	7569	-	gene=LAT	27	Monomer
6680	6692	04:01:01	CCGGCCGACCCCC	LAT	1	7569	-	gene=LAT	12	Monomer
6722	6745	06:03:01	GGGGGCAGTTGGTGGTCGGACGGG	LAT	1	7569	-	gene=LAT	23	Monomer
6767	6781	04:01:01	GGGTGGGAGGGGGGG	LAT	1	7569	-	gene=LAT	14	Monomer
7031	7050	04:01:01	GGAAAGGCGATGGAGCCCGG	LAT	1	7569	-	gene=LAT	19	Monomer
704	734	05:02:01	CCAGTGGCTCCACGTTCCCGAGTCCGCGTCC	LAT	1	7569	-	gene=LAT	30	Monomer
7194	7214	04:01:01	GGCCCCGGGCCGGGAACCCGG	LAT	1	7569	-	gene=LAT	20	Monomer
7196	7232	06:03:01	CCCCGGGCCGGGAACCCGGAAAAGCCTCCGGGGGGCC	LAT	1	7569	-	gene=LAT	36	Monomer
7251	7276	05:02:01	GGCGAGCGGGTCCGGACGGGGCCCGG	LAT	1	7569	-	gene=LAT	25	Monomer
7401	7420	06:03:01	CCGCAACCCCCACCACCCCC	LAT	1	7569	-	gene=LAT	19	Monomer
7451	7474	06:03:01	GGCCGGCCGGCGCTTAGGGGGAGG	LAT	1	7569	-	gene=LAT	23	Monomer
7481	7501	04:01:01	CCGACGCCCCTTGGCCGCCCC	LAT	1	7569	-	gene=LAT	20	Monomer
7493	7519	05:02:01	GGCCGCCCCGGCTGCAGGGGGGCCCGG	LAT	1	7569	-	gene=LAT	26	Monomer
7515	7544	04:01:01	CCCGGAGAGCCGCGGCACCCGGACGCGCCC	LAT	1	7569	-	gene=LAT	29	Monomer
837	858	05:02:01	GGCGTGGGCCCGGGGGGCGGGG	LAT	1	7569	-	gene=LAT	21	Monomer
965	984	05:02:01	GGGCGGGGAGGGGGCGCCGG	LAT	1	7569	-	gene=LAT	19	Monomer
118830	118859	04:01:01	GGGCGCGTCCGGGTGCCGCGGCTCTCCGGG	LAT	118777	127151	+	gene=LAT	29	Monomer
118855	118881	05:02:01	CCGGGCCCCCCTGCAGCCGGGGCGGCC	LAT	118777	127151	+	gene=LAT	26	Monomer
118873	118893	04:01:01	GGGGCGGCCAAGGGGCGTCGG	LAT	118777	127151	+	gene=LAT	20	Monomer
118900	118923	06:03:01	CCTCCCCCTAAGCGCCGGCCGGCC	LAT	118777	127151	+	gene=LAT	23	Monomer
118954	118973	06:03:01	GGGGGTGGTGGGGGTTGCGG	LAT	118777	127151	+	gene=LAT	19	Monomer
119098	119123	05:02:01	CCGGGCCCCGTCCGGACCCGCTCGCC	LAT	118777	127151	+	gene=LAT	25	Monomer
119142	119178	06:03:01	GGCCCCCCGGAGGCTTTTCCGGGTTCCCGGCCCGGGG	LAT	118777	127151	+	gene=LAT	36	Monomer
119160	119180	04:01:01	CCGGGTTCCCGGCCCGGGGCC	LAT	118777	127151	+	gene=LAT	20	Monomer
119324	119343	04:01:01	CCGGGCTCCATCGCCTTTCC	LAT	118777	127151	+	gene=LAT	19	Monomer
119593	119607	04:01:01	CCCCCCCTCCCACCC	LAT	118777	127151	+	gene=LAT	14	Monomer
119629	119652	06:03:01	CCCGTCCGACCACCAACTGCCCCC	LAT	118777	127151	+	gene=LAT	23	Monomer
119682	119694	04:01:01	GGGGGTCGGCCGG	LAT	118777	127151	+	gene=LAT	12	Monomer
119706	119733	05:02:01	CCCCCCACGCCAATGACCCACGTACTCC	LAT	118777	127151	+	gene=LAT	27	Monomer
119886	119921	08:05:02	GGATACGGAGGAGTGGCGGGTGCCGGGGGACCGGGG	LAT	118777	127151	+	gene=LAT	35	cluster
119974	119988	04:01:01	CCGGCCCACCTGGCC	LAT	118777	127151	+	gene=LAT	14	Monomer
120015	120031	04:01:01	CCAACCCCACGTCCCCC	LAT	118777	127151	+	gene=LAT	16	Monomer
120050	120082	07:04:01	CCGCCCCCCCTCCTTCATACCACCGAGCATGCC	LAT	118777	127151	+	gene=LAT	32	Monomer
120100	120124	04:01:01	CCAACACGCCCATCCCCTCGTCTCC	LAT	118777	127151	+	gene=LAT	24	Monomer
120307	120318	04:01:01	CCCCCCCCGCCC	LAT	118777	127151	+	gene=LAT	11	Monomer
120324	120367	08:05:02	GGCGGCCAGAGGCCAGGTCAGTCCGGGCGGGCAGGCGCTCGCGG	LAT	118777	127151	+	gene=LAT	43	cluster
120431	120470	07:04:01	GGGGATCGGTGGTCAGGCAGCCCGGGCCGCGGCTCTGTGG	LAT	118777	127151	+	gene=LAT	39	Monomer
120804	120828	05:02:01	GGATTGGCTGGTGTAGTGGGCGCGG	LAT	118777	127151	+	gene=LAT	24	Monomer
120913	120945	06:03:01	CCCCCTGCTCCCCGGACCACGGGTGCCGAGACC	LAT	118777	127151	+	gene=LAT	32	Monomer
121040	121063	05:02:01	GGGGGCCGTCGGGTACTCGGGGGG	LAT	118777	127151	+	gene=LAT	23	Monomer
121082	121106	05:02:01	GGTCTCGGGGAGCAGGGTGCGGCGG	LAT	118777	127151	+	gene=LAT	24	Monomer
121355	121372	04:01:01	CCTCGGCCCCCGCGGCCC	LAT	118777	127151	+	gene=LAT	17	Monomer
121384	121398	04:01:01	GGGGGCCGAGGGAGG	LAT	118777	127151	+	gene=LAT	14	Monomer
121412	121439	05:02:01	CCCTCCCAGGGCACCGACGGCCCCGCCC	LAT	118777	127151	+	gene=LAT	27	Monomer
121442	121570	1 day, 3:24:06	GGAGGCGGAAGCGGAGGAGGACGCGGCCCCGGCGGCGGAAGAGGCGGCCCCCGCGGGGGTCGGGGCCGAGGAGGAAGAGGCAGAGGAGGAAGAGGCGGAGGCCGCCGAGGACGTCAGGGGGGTCCCGGG	LAT	118777	127151	+	gene=LAT	128	cluster
121621	121640	04:01:01	CCGCCCTCTTGGCCCCTGCC	LAT	118777	127151	+	gene=LAT	19	Monomer
121681	121704	05:02:01	CCTGGCCCGACCCGCGCCTCTTCC	LAT	118777	127151	+	gene=LAT	23	Monomer
121714	121724	04:01:01	CCGCCGCCTCC	LAT	118777	127151	+	gene=LAT	10	Monomer
121919	121933	04:01:01	GGGGCGGGCGGCCGG	LAT	118777	127151	+	gene=LAT	14	Monomer
121930	121949	04:01:01	CCGGCTCCGCCCCGGGGGCC	LAT	118777	127151	+	gene=LAT	19	Monomer
121992	122020	05:02:01	GGGGCCACGGCCGCGCGGGGGCGCGCGGG	LAT	118777	127151	+	gene=LAT	28	Monomer
122170	122191	04:01:01	GGGGGCCCGTCCGGCCCCTCGG	LAT	118777	127151	+	gene=LAT	21	Monomer
122175	122204	07:04:01	CCCGTCCGGCCCCTCGGCCGCCCCGCCTCC	LAT	118777	127151	+	gene=LAT	29	Monomer
122289	122299	04:01:01	CCGCCGCCGCC	LAT	118777	127151	+	gene=LAT	10	Monomer
122309	122322	04:01:01	GGTGGTGGTGTTGG	LAT	118777	127151	+	gene=LAT	13	Monomer
122340	122362	04:01:01	GGCCCGATGGGCGCCGAGGGGGG	LAT	118777	127151	+	gene=LAT	22	Monomer
122378	122391	04:01:01	GGCCGGCTGGGGGG	LAT	118777	127151	+	gene=LAT	13	Monomer
122417	122430	04:01:01	GGGGGGCGCGGCGG	LAT	118777	127151	+	gene=LAT	13	Monomer
122684	122703	04:01:01	CCCTCACCGTGTGCCCCCCC	LAT	118777	127151	+	gene=LAT	19	Monomer
122753	122790	08:05:02	CCACGGCCGTGCCCGCCCTGACGGCCTCCTCGGCCTCC	LAT	118777	127151	+	gene=LAT	37	cluster
123146	123165	04:01:01	CCGTGTCCGTGCTGTCCGCC	LAT	118777	127151	+	gene=LAT	19	Monomer
123200	123213	04:01:01	CCCCCCGCCCCCCC	LAT	118777	127151	+	gene=LAT	13	Monomer
123247	123266	04:01:01	GGCAGGTCTCGGTCGCAGGG	LAT	118777	127151	+	gene=LAT	19	Monomer
123389	123406	04:01:01	CCTGCCCCCCTGCTGGCC	LAT	118777	127151	+	gene=LAT	17	Monomer
123403	123429	05:02:01	GGCCTCGGAAGAGGGGGGAGAAAGGGG	LAT	118777	127151	+	gene=LAT	26	Monomer
123511	123529	04:01:01	GGAGTCGGGGGTCCCACGG	LAT	118777	127151	+	gene=LAT	18	Monomer
123555	123568	04:01:01	CCTCCCCACCCCCC	LAT	118777	127151	+	gene=LAT	13	Monomer
123684	123706	04:01:01	GGGGGTCCCACGGCGACCCCGGG	LAT	118777	127151	+	gene=LAT	22	Monomer
124064	124087	06:03:01	GGGGGCGGCCCTCAGGCCGGCGGG	LAT	118777	127151	+	gene=LAT	23	Monomer
124098	124117	04:01:01	GGGGCGGGGCTCCATGGGGG	LAT	118777	127151	+	gene=LAT	19	Monomer
124126	124159	08:05:02	GGCTGGAGGGTCGCGGACGGAGGGTCCCTGGGGG	LAT	118777	127151	+	gene=LAT	33	cluster
124170	124204	07:04:01	GGCGGGGCTTCTGTGGTGATGCGGAGAGGGGGCGG	LAT	118777	127151	+	gene=LAT	34	Monomer
124288	124308	04:01:01	CCCCACGCCTTTCCCCTCCCC	LAT	118777	127151	+	gene=LAT	20	Monomer
124330	124350	04:01:01	CCCCCAATGGCCGCGCGTCCC	LAT	118777	127151	+	gene=LAT	20	Monomer
124531	124552	04:01:01	CCCCGGGGCTTCCCGCCTTCCC	LAT	118777	127151	+	gene=LAT	21	Monomer
124567	124590	04:01:01	CCATACCCGGAACCCCAGGGGACC	LAT	118777	127151	+	gene=LAT	23	Monomer
124696	124721	05:02:01	GGCGCGGGAGGCGGGGAATACCGGGG	LAT	118777	127151	+	gene=LAT	25	Monomer
124849	124878	06:03:01	GGGAAGTGGGCGGCCCGGCCCATTGGGCGG	LAT	118777	127151	+	gene=LAT	29	Monomer
124884	124905	04:01:01	CCCGCCCAATGGGCCGGGCCCC	LAT	118777	127151	+	gene=LAT	21	Monomer
124914	124934	05:02:01	GGCGGACGCTGGTTGGCCGGG	LAT	118777	127151	+	gene=LAT	20	Monomer
124952	124976	06:03:01	CCGCCGATTGGCCAGTCCCGCCCCC	LAT	118777	127151	+	gene=LAT	24	Monomer
125049	125077	05:02:01	GGAGAGCGGCTTGGTGCGGAGCTCCCGGG	LAT	118777	127151	+	gene=LAT	28	Monomer
125120	125155	06:03:01	CCGAGTTCGCCGGGCCGGCTCCGCGGGCCAGGGCCC	LAT	118777	127151	+	gene=LAT	35	Monomer
125184	125239	11:08:02	CCCGATGACCGCCTCGGCCTCCGCCACCCGGCGCCGGAACCGAGCCCGGTCGGCCC	LAT	118777	127151	+	gene=LAT	55	cluster
125261	125284	05:02:01	GGCGCGCCAGGCGGGCGGCCGAGG	LAT	118777	127151	+	gene=LAT	23	Monomer
125279	125295	04:01:01	CCGAGGCCCAGACCACC	LAT	118777	127151	+	gene=LAT	16	Monomer
125297	125318	04:01:01	GGTGGCGCACCCGGACGTGGGG	LAT	118777	127151	+	gene=LAT	21	Monomer
125390	125409	05:02:01	CCGGCGCCCCCTCCCCGCCC	LAT	118777	127151	+	gene=LAT	19	Monomer
125516	125537	05:02:01	CCCCGCCCCCCGGGCCCACGCC	LAT	118777	127151	+	gene=LAT	21	Monomer
125640	125670	05:02:01	GGACGCGGACTCGGGAACGTGGAGCCACTGG	LAT	118777	127151	+	gene=LAT	30	Monomer
125692	125735	11:08:02	GGCGGGGGCCCACCGGCGGGGGGCGGCGGCGGGGCGGCCGCGGG	LAT	118777	127151	+	gene=LAT	43	cluster
125955	125972	04:01:01	GGCCGCGGGGGGCCCGGG	LAT	118777	127151	+	gene=LAT	17	Monomer
125967	125987	05:02:01	CCCGGGCTGCCCGCCGCCGCC	LAT	118777	127151	+	gene=LAT	20	Monomer
126315	126335	06:03:01	CCGCCCGGACCGCCGCCCGCC	LAT	118777	127151	+	gene=LAT	20	Monomer
126430	126444	04:01:01	CCACCACACCTGCCC	LAT	118777	127151	+	gene=LAT	14	Monomer
126507	126538	06:03:01	CCGCGCACCTCCCGCTCCTCCAGACGTACCCC	LAT	118777	127151	+	gene=LAT	31	Monomer
1056	1077	04:01:01	CCCCACGTCCGGGTGCGCCACC	repeat_region	1	9213	+	ID=id-NC_001806.2:1..9213	21	Monomer
1079	1095	04:01:01	GGTGGTCTGGGCCTCGG	repeat_region	1	9213	+	ID=id-NC_001806.2:1..9213	16	Monomer
1090	1113	05:02:01	CCTCGGCCGCCCGCCTGGCGCGCC	repeat_region	1	9213	+	ID=id-NC_001806.2:1..9213	23	Monomer
1135	1190	11:08:02	GGGCCGACCGGGCTCGGTTCCGGCGCCGGGTGGCGGAGGCCGAGGCGGTCATCGGG	repeat_region	1	9213	+	ID=id-NC_001806.2:1..9213	55	cluster
1219	1254	06:03:01	GGGCCCTGGCCCGCGGAGCCGGCCCGGCGAACTCGG	repeat_region	1	9213	+	ID=id-NC_001806.2:1..9213	35	Monomer
1297	1325	05:02:01	CCCGGGAGCTCCGCACCAAGCCGCTCTCC	repeat_region	1	9213	+	ID=id-NC_001806.2:1..9213	28	Monomer
1398	1422	06:03:01	GGGGGCGGGACTGGCCAATCGGCGG	repeat_region	1	9213	+	ID=id-NC_001806.2:1..9213	24	Monomer
1440	1460	05:02:01	CCCGGCCAACCAGCGTCCGCC	repeat_region	1	9213	+	ID=id-NC_001806.2:1..9213	20	Monomer
1469	1490	04:01:01	GGGGCCCGGCCCATTGGGCGGG	repeat_region	1	9213	+	ID=id-NC_001806.2:1..9213	21	Monomer
1496	1525	06:03:01	CCGCCCAATGGGCCGGGCCGCCCACTTCCC	repeat_region	1	9213	+	ID=id-NC_001806.2:1..9213	29	Monomer
1653	1678	05:02:01	CCCCGGTATTCCCCGCCTCCCGCGCC	repeat_region	1	9213	+	ID=id-NC_001806.2:1..9213	25	Monomer
1784	1807	04:01:01	GGTCCCCTGGGGTTCCGGGTATGG	repeat_region	1	9213	+	ID=id-NC_001806.2:1..9213	23	Monomer
1822	1843	04:01:01	GGGAAGGCGGGAAGCCCCGGGG	repeat_region	1	9213	+	ID=id-NC_001806.2:1..9213	21	Monomer
1894	1921	05:02:01	GGGGTTCTTTGGGGGACACCGGGTTGGG	repeat_region	1	9213	+	ID=id-NC_001806.2:1..9213	27	Monomer
2024	2044	04:01:01	GGGACGCGCGGCCATTGGGGG	repeat_region	1	9213	+	ID=id-NC_001806.2:1..9213	20	Monomer
2066	2086	04:01:01	GGGGAGGGGAAAGGCGTGGGG	repeat_region	1	9213	+	ID=id-NC_001806.2:1..9213	20	Monomer
2170	2204	07:04:01	CCGCCCCCTCTCCGCATCACCACAGAAGCCCCGCC	repeat_region	1	9213	+	ID=id-NC_001806.2:1..9213	34	Monomer
2215	2248	08:05:02	CCCCCAGGGACCCTCCGTCCGCGACCCTCCAGCC	repeat_region	1	9213	+	ID=id-NC_001806.2:1..9213	33	cluster
2257	2276	04:01:01	CCCCCATGGAGCCCCGCCCC	repeat_region	1	9213	+	ID=id-NC_001806.2:1..9213	19	Monomer
2287	2310	06:03:01	CCCGCCGGCCTGAGGGCCGCCCCC	repeat_region	1	9213	+	ID=id-NC_001806.2:1..9213	23	Monomer
2668	2690	04:01:01	CCCGGGGTCGCCGTGGGACCCCC	repeat_region	1	9213	+	ID=id-NC_001806.2:1..9213	22	Monomer
2806	2819	04:01:01	GGGGGGTGGGGAGG	repeat_region	1	9213	+	ID=id-NC_001806.2:1..9213	13	Monomer
2845	2863	04:01:01	CCGTGGGACCCCCGACTCC	repeat_region	1	9213	+	ID=id-NC_001806.2:1..9213	18	Monomer
2945	2971	05:02:01	CCCCTTTCTCCCCCCTCTTCCGAGGCC	repeat_region	1	9213	+	ID=id-NC_001806.2:1..9213	26	Monomer
2968	2985	04:01:01	GGCCAGCAGGGGGGCAGG	repeat_region	1	9213	+	ID=id-NC_001806.2:1..9213	17	Monomer
2995	3024	07:04:01	GGCGGGGGGGGGAGAGGGGGAACTCGTGGG	repeat_region	1	9213	+	ID=id-NC_001806.2:1..9213	29	Monomer
3108	3127	04:01:01	CCCTGCGACCGAGACCTGCC	repeat_region	1	9213	+	ID=id-NC_001806.2:1..9213	19	Monomer
3161	3174	04:01:01	GGGGGGGCGGGGGG	repeat_region	1	9213	+	ID=id-NC_001806.2:1..9213	13	Monomer
3209	3228	04:01:01	GGCGGACAGCACGGACACGG	repeat_region	1	9213	+	ID=id-NC_001806.2:1..9213	19	Monomer
3584	3621	08:05:02	GGAGGCCGAGGAGGCCGTCAGGGCGGGCACGGCCGTGG	repeat_region	1	9213	+	ID=id-NC_001806.2:1..9213	37	cluster
3671	3690	04:01:01	GGGGGGGCACACGGTGAGGG	repeat_region	1	9213	+	ID=id-NC_001806.2:1..9213	19	Monomer
39	59	06:03:01	GGCGGGCGGCGGTCCGGGCGG	repeat_region	1	399	+	ID=id-NC_001806.2:1..399	20	Monomer
39	59	06:03:01	GGCGGGCGGCGGTCCGGGCGG	repeat_region	1	9213	+	ID=id-NC_001806.2:1..9213	20	Monomer
387	400	05:02:01	GGCGGCGGCGGGCA	repeat_region	1	399	+	ID=id-NC_001806.2:1..399	13	Monomer
387	407	05:02:01	GGCGGCGGCGGGCAGCCCGGG	repeat_region	1	9213	+	ID=id-NC_001806.2:1..9213	20	Monomer
3944	3957	04:01:01	CCGCCGCGCCCCCC	repeat_region	1	9213	+	ID=id-NC_001806.2:1..9213	13	Monomer
3983	3996	04:01:01	CCCCCCAGCCGGCC	repeat_region	1	9213	+	ID=id-NC_001806.2:1..9213	13	Monomer
4012	4034	04:01:01	CCCCCCTCGGCGCCCATCGGGCC	repeat_region	1	9213	+	ID=id-NC_001806.2:1..9213	22	Monomer
402	419	04:01:01	CCCGGGCCCCCCGCGGCC	repeat_region	1	9213	+	ID=id-NC_001806.2:1..9213	17	Monomer
4052	4065	04:01:01	CCAACACCACCACC	repeat_region	1	9213	+	ID=id-NC_001806.2:1..9213	13	Monomer
4075	4085	04:01:01	GGCGGCGGCGG	repeat_region	1	9213	+	ID=id-NC_001806.2:1..9213	10	Monomer
4170	4199	07:04:01	GGAGGCGGGGCGGCCGAGGGGCCGGACGGG	repeat_region	1	9213	+	ID=id-NC_001806.2:1..9213	29	Monomer
4183	4204	04:01:01	CCGAGGGGCCGGACGGGCCCCC	repeat_region	1	9213	+	ID=id-NC_001806.2:1..9213	21	Monomer
4354	4382	05:02:01	CCCGCGCGCCCCCGCGCGGCCGTGGCCCC	repeat_region	1	9213	+	ID=id-NC_001806.2:1..9213	28	Monomer
4425	4444	04:01:01	GGCCCCCGGGGCGGAGCCGG	repeat_region	1	9213	+	ID=id-NC_001806.2:1..9213	19	Monomer
4441	4455	04:01:01	CCGGCCGCCCGCCCC	repeat_region	1	9213	+	ID=id-NC_001806.2:1..9213	14	Monomer
4650	4660	04:01:01	GGAGGCGGCGG	repeat_region	1	9213	+	ID=id-NC_001806.2:1..9213	10	Monomer
4670	4693	05:02:01	GGAAGAGGCGCGGGTCGGGCCAGG	repeat_region	1	9213	+	ID=id-NC_001806.2:1..9213	23	Monomer
4734	4753	04:01:01	GGCAGGGGCCAAGAGGGCGG	repeat_region	1	9213	+	ID=id-NC_001806.2:1..9213	19	Monomer
4935	4962	05:02:01	GGGCGGGGCCGTCGGTGCCCTGGGAGGG	repeat_region	1	9213	+	ID=id-NC_001806.2:1..9213	27	Monomer
4976	4990	04:01:01	CCTCCCTCGGCCCCC	repeat_region	1	9213	+	ID=id-NC_001806.2:1..9213	14	Monomer
5002	5019	04:01:01	GGGCCGCGGGGGCCGAGG	repeat_region	1	9213	+	ID=id-NC_001806.2:1..9213	17	Monomer
5268	5292	05:02:01	CCGCCGCACCCTGCTCCCCGAGACC	repeat_region	1	9213	+	ID=id-NC_001806.2:1..9213	24	Monomer
5311	5334	05:02:01	CCCCCCGAGTACCCGACGGCCCCC	repeat_region	1	9213	+	ID=id-NC_001806.2:1..9213	23	Monomer
5429	5461	06:03:01	GGTCTCGGCACCCGTGGTCCGGGGAGCAGGGGG	repeat_region	1	9213	+	ID=id-NC_001806.2:1..9213	32	Monomer
5546	5570	05:02:01	CCGCGCCCACTACACCAGCCAATCC	repeat_region	1	9213	+	ID=id-NC_001806.2:1..9213	24	Monomer
5904	5943	07:04:01	CCACAGAGCCGCGGCCCGGGCTGCCTGACCACCGATCCCC	repeat_region	1	9213	+	ID=id-NC_001806.2:1..9213	39	Monomer
6007	6050	08:05:02	CCGCGAGCGCCTGCCCGCCCGGACTGACCTGGCCTCTGGCCGCC	repeat_region	1	9213	+	ID=id-NC_001806.2:1..9213	43	cluster
6056	6067	04:01:01	GGGCGGGGGGGG	repeat_region	1	9213	+	ID=id-NC_001806.2:1..9213	11	Monomer
6250	6274	04:01:01	GGAGACGAGGGGATGGGCGTGTTGG	repeat_region	1	9213	+	ID=id-NC_001806.2:1..9213	24	Monomer
6292	6324	07:04:01	GGCATGCTCGGTGGTATGAAGGAGGGGGGGCGG	repeat_region	1	9213	+	ID=id-NC_001806.2:1..9213	32	Monomer
6343	6359	04:01:01	GGGGGACGTGGGGTTGG	repeat_region	1	9213	+	ID=id-NC_001806.2:1..9213	16	Monomer
6386	6400	04:01:01	GGCCAGGTGGGCCGG	repeat_region	1	9213	+	ID=id-NC_001806.2:1..9213	14	Monomer
6453	6488	08:05:02	CCCCGGTCCCCCGGCACCCGCCACTCCTCCGTATCC	repeat_region	1	9213	+	ID=id-NC_001806.2:1..9213	35	cluster
6641	6668	05:02:01	GGAGTACGTGGGTCATTGGCGTGGGGGG	repeat_region	1	9213	+	ID=id-NC_001806.2:1..9213	27	Monomer
6680	6692	04:01:01	CCGGCCGACCCCC	repeat_region	1	9213	+	ID=id-NC_001806.2:1..9213	12	Monomer
6722	6745	06:03:01	GGGGGCAGTTGGTGGTCGGACGGG	repeat_region	1	9213	+	ID=id-NC_001806.2:1..9213	23	Monomer
6767	6781	04:01:01	GGGTGGGAGGGGGGG	repeat_region	1	9213	+	ID=id-NC_001806.2:1..9213	14	Monomer
7031	7050	04:01:01	GGAAAGGCGATGGAGCCCGG	repeat_region	1	9213	+	ID=id-NC_001806.2:1..9213	19	Monomer
704	734	05:02:01	CCAGTGGCTCCACGTTCCCGAGTCCGCGTCC	repeat_region	1	9213	+	ID=id-NC_001806.2:1..9213	30	Monomer
7194	7214	04:01:01	GGCCCCGGGCCGGGAACCCGG	repeat_region	1	9213	+	ID=id-NC_001806.2:1..9213	20	Monomer
7196	7232	06:03:01	CCCCGGGCCGGGAACCCGGAAAAGCCTCCGGGGGGCC	repeat_region	1	9213	+	ID=id-NC_001806.2:1..9213	36	Monomer
7251	7276	05:02:01	GGCGAGCGGGTCCGGACGGGGCCCGG	repeat_region	1	9213	+	ID=id-NC_001806.2:1..9213	25	Monomer
7401	7420	06:03:01	CCGCAACCCCCACCACCCCC	repeat_region	1	9213	+	ID=id-NC_001806.2:1..9213	19	Monomer
7451	7474	06:03:01	GGCCGGCCGGCGCTTAGGGGGAGG	repeat_region	1	9213	+	ID=id-NC_001806.2:1..9213	23	Monomer
7481	7501	04:01:01	CCGACGCCCCTTGGCCGCCCC	repeat_region	1	9213	+	ID=id-NC_001806.2:1..9213	20	Monomer
7493	7519	05:02:01	GGCCGCCCCGGCTGCAGGGGGGCCCGG	repeat_region	1	9213	+	ID=id-NC_001806.2:1..9213	26	Monomer
7515	7544	04:01:01	CCCGGAGAGCCGCGGCACCCGGACGCGCCC	repeat_region	1	9213	+	ID=id-NC_001806.2:1..9213	29	Monomer
7674	7697	04:01:01	GGCCTAATGGATTTCCGGGCGCGG	repeat_region	1	9213	+	ID=id-NC_001806.2:1..9213	23	Monomer
7757	7781	06:03:01	GGACCGGCGCGGGGCGGGGGGCCGG	repeat_region	1	9213	+	ID=id-NC_001806.2:1..9213	24	Monomer
7792	7814	05:02:01	GGGCGGGGGGGGGGTGTCGCGGG	repeat_region	1	9213	+	ID=id-NC_001806.2:1..9213	22	Monomer
[truncated: 632 more rows]

## Sheet: HHV1 G3-PQS
PQS start	PQS end	x:y:z	PQS	Region	Region start	Region end	Strand	Gene	PQS length	PQS type
[truncated: 409 more rows]

[truncated: 2 more sheets: HHV3 G2-PQS, HHV3 G3-PQS]
